# Supplementary material for: Deep phenotyping of Alzheimer’s disease leveraging electronic medical records identifies sex-specific clinical associations
Source: Nat Commun. 2022 Feb 3;13:675. doi: 10.1038/s41467-022-28273-0 (PMC8814236; doi:10.1038/s41467-022-28273-0)
Supplement: Supplementary file 4 — Supplementary Data 1 [file 41467_2022_28273_MOESM4_ESM.xlsx]

## Sheet: AlzConL2Name
L2_Name	Category	pvalue	Odds Ratio
Mycoses (B35-B49)	A00-B99	3.1e-106	2.782
Bacterial and viral infectious agents (B95-B97)	A00-B99	2.4e-52	2.249
Other bacterial diseases (A30-A49)	A00-B99	1e-40	1.849
Viral infections characterized by skin and mucous membrane lesions (B00-B09)	A00-B99	1.3e-40	2.291
Intestinal infectious diseases (A00-A09)	A00-B99	2.6e-21	2.065
Infections with a predominantly sexual mode of transmission (A50-A64)	A00-B99	2.7e-15	3.094
Other infectious diseases (B99)	A00-B99	1.2e-11	2.301
Other viral diseases (B25-B34)	A00-B99	1.4e-11	2.394
Viral hepatitis (B15-B19)	A00-B99	0.00044	1.414
Tuberculosis (A15-A19)	A00-B99	0.0021	1.622
Benign neoplasms, except benign neuroendocrine tumors (D10-D36)	C00-D48	7.8e-54	1.833
Neoplasms of uncertain behavior, polycythemia vera and myelodysplastic syndromes (D37-D48)	C00-D48	1.9e-32	1.864
Malignant neoplasms of ill-defined, other secondary and unspecified sites (C76-C80)	C00-D48	4.9e-14	0.673
Malignant neoplasms of breast (C50)	C00-D48	8.5e-10	1.632
In situ neoplasms (D00-D09)	C00-D48	1.7e-09	1.608
Malignant neoplasms of eye, brain and other parts of central nervous system (C69-C72)	C00-D48	8.3e-07	0.55
Melanoma and other malignant neoplasms of skin (C43-C44)	C00-D48	1.9e-06	1.369
Malignant neoplasms of male genital organs (C60-C63)	C00-D48	6e-06	1.366
Malignant neoplasms of digestive organs (C15-C26)	C00-D48	1.5e-05	0.732
Malignant neoplasms of respiratory and intrathoracic organs (C30-C39)	C00-D48	0.00015	0.688
Neoplasms of unspecified behavior (D49)	C00-D48	0.0014	1.259
Malignant neoplasms of lip, oral cavity and pharynx (C00-C14)	C00-D48	0.047	0.719
Malignant neoplasms of mesothelial and soft tissue (C45-C49)	C00-D48	0.2	0.823
Malignant neoplasms of female genital organs (C51-C58)	C00-D48	0.26	0.883
Malignant neoplasms of lymphoid, hematopoietic and related tissue (C81-C96)	C00-D48	0.35	0.919
Malignant neoplasms of urinary tract (C64-C68)	C00-D48	0.42	0.919
Aplastic and other anemias and other bone marrow failure syndromes (D60-D64)	D50-D89	9.4e-128	2.186
Nutritional anemias (D50-D53)	D50-D89	1e-74	2.498
Other disorders of blood and blood-forming organs (D70-D77)	D50-D89	2.2e-29	1.865
Coagulation defects, purpura and other hemorrhagic conditions (D65-D69)	D50-D89	7.8e-09	1.383
Hemolytic anemias (D55-D59)	D50-D89	0.00012	1.901
Certain disorders involving the immune mechanism (D80-D89)	D50-D89	0.034	1.309
Metabolic disorders (E70-E88)	E00-E90	3.1e-284	3.015
Other nutritional deficiencies (E50-E64)	E00-E90	3.1e-231	4.918
Disorders of thyroid gland (E00-E07)	E00-E90	5.8e-107	2.211
Diabetes mellitus (E08-E13)	E00-E90	8.4e-62	1.802
Malnutrition (E40-E46)	E00-E90	3.1e-35	2.214
Disorders of other endocrine glands (E20-E35)	E00-E90	1.8e-17	1.794
Other disorders of glucose regulation and pancreatic internal secretion (E15-E16)	E00-E90	5.8e-16	2.532
Overweight, obesity and other hyperalimentation (E65-E68)	E00-E90	5.1e-14	1.642
Postprocedural endocrine and metabolic complications and disorders, not elsewhere classified (E89)	E00-E90	4.1e-06	1.779
Mental disorders due to known physiological conditions (F01-F09)	F00-F99	3.1e-284	1334.1
Mood [affective] disorders (F30-F39)	F00-F99	3.1e-284	4.483
Schizophrenia, schizotypal, delusional, and other non-mood psychotic disorders (F20-F29)	F00-F99	2.5e-190	7.129
Anxiety, dissociative, stress-related, somatoform and other nonpsychotic mental disorders (F40-F48)	F00-F99	3e-172	3.276
Mental and behavioral disorders due to psychoactive substance use (F10-F19)	F00-F99	1.7e-23	1.755
Behavioral syndromes associated with physiological disturbances and physical factors (F50-F59)	F00-F99	3.9e-14	2.461
Unspecified mental disorder (F99)	F00-F99	1.7e-10	2.999
Episodic and paroxysmal disorders (G40-G47)	G00-G99	1.3e-244	3.271
Extrapyramidal and movement disorders (G20-G26)	G00-G99	1e-223	5.043
Other disorders of the nervous system (G89-G99)	G00-G99	1.2e-214	2.996
Other degenerative diseases of the nervous system (G30-G32)	G00-G99	1E-999	1E+999
Polyneuropathies and other disorders of the peripheral nervous system (G60-G65)	G00-G99	3.7e-83	3.001
Nerve, nerve root and plexus disorders (G50-G59)	G00-G99	4.1e-29	1.963
Inflammatory diseases of the central nervous system (G00-G09)	G00-G99	6.9e-12	2.704
Cerebral palsy and other paralytic syndromes (G80-G83)	G00-G99	8.7e-06	1.422
Demyelinating diseases of the central nervous system (G35-G37)	G00-G99	0.011	1.702
Systemic atrophies primarily affecting the central nervous system (G10-G14)	G00-G99	0.023	1.435
Diseases of myoneural junction and muscle (G70-G73)	G00-G99	0.11	1.321
Disorders of lens (H25-H28)	H00-H59	1.4e-129	2.505
Visual disturbances and blindness (H53-H54)	H00-H59	3.2e-114	3.196
Disorders of ocular muscles, binocular movement, accommodation and refraction (H49-H52)	H00-H59	2.8e-70	2.336
Glaucoma (H40-H42)	H00-H59	3e-67	2.334
Disorders of eyelid, lacrimal system and orbit (H00-H05)	H00-H59	4.3e-56	2.11
Disorders of choroid and retina (H30-H36)	H00-H59	7.2e-54	2.189
Disorders of conjunctiva (H10-H11)	H00-H59	1.9e-52	2.736
Disorders of vitreous body and globe (H43-H44)	H00-H59	2e-34	2.415
Other disorders of eye and adnexa (H55-H57)	H00-H59	1.3e-23	2.549
Disorders of sclera, cornea, iris and ciliary body (H15-H22)	H00-H59	4.4e-15	1.737
Disorders of optic nerve and visual pathways (H46-H47)	H00-H59	5.1e-05	1.955
Other disorders of ear (H90-H94)	H60-H95	1.6e-184	3.307
Diseases of external ear (H60-H62)	H60-H95	2.2e-138	4.013
Diseases of inner ear (H80-H83)	H60-H95	2.6e-14	1.965
Diseases of middle ear and mastoid (H65-H75)	H60-H95	7e-12	1.925
Hypertensive diseases (I10-I16)	I00-I99	1.9e-278	2.578
Cerebrovascular diseases (I60-I69)	I00-I99	5.8e-216	2.915
Other forms of heart disease (I30-I52)	I00-I99	1.8e-160	2.134
Other and unspecified disorders of the circulatory system (I95-I99)	I00-I99	5.4e-88	2.339
Ischemic heart diseases (I20-I25)	I00-I99	8.7e-71	1.807
Diseases of arteries, arterioles and capillaries (I70-I79)	I00-I99	4.9e-67	1.961
Diseases of veins, lymphatic vessels and lymph nodes, not elsewhere classified (I80-I89)	I00-I99	1.7e-45	2.012
Chronic rheumatic heart diseases (I05-I09)	I00-I99	2e-09	1.461
Pulmonary heart disease and diseases of pulmonary circulation (I26-I28)	I00-I99	0.00056	1.261
Influenza and pneumonia (J09-J18)	J00-J99	2e-109	2.425
Acute upper respiratory infections (J00-J06)	J00-J99	1.2e-92	2.763
Other diseases of upper respiratory tract (J30-J39)	J00-J99	4.6e-78	2.365
Lung diseases due to external agents (J60-J70)	J00-J99	3e-66	2.806
Chronic lower respiratory diseases (J40-J47)	J00-J99	2.6e-31	1.575
Other acute lower respiratory infections (J20-J22)	J00-J99	5.7e-29	2.337
Other diseases of the respiratory system (J96-J99)	J00-J99	1.8e-27	1.53
Other diseases of the pleura (J90-J94)	J00-J99	9.1e-11	1.39
Other respiratory diseases principally affecting the interstitium (J80-J84)	J00-J99	2.9e-05	1.324
Intraoperative and postprocedural complications and disorders of respiratory system, not elsewhere classified (J95)	J00-J99	0.28	1.165
Other diseases of intestines (K55-K64)	K00-K93	4.5e-188	2.575
Diseases of esophagus, stomach and duodenum (K20-K31)	K00-K93	5.4e-58	1.778
Other diseases of the digestive system (K90-K95)	K00-K93	4.9e-52	2.05
Hernia (K40-K46)	K00-K93	3.7e-46	2.142
Diseases of oral cavity and salivary glands (K00-K14)	K00-K93	1.1e-38	2.151
Noninfective enteritis and colitis (K50-K52)	K00-K93	8.3e-32	2.247
Disorders of gallbladder, biliary tract and pancreas (K80-K87)	K00-K93	2.2e-10	1.417
Diseases of liver (K70-K77)	K00-K93	0.89	1.011
Diseases of peritoneum and retroperitoneum (K65-K68)	K00-K93	0.95	0.984
Other disorders of the skin and subcutaneous tissue (L80-L99)	L00-L99	5e-173	2.882
Dermatitis and eczema (L20-L30)	L00-L99	4e-75	2.323
Disorders of skin appendages (L60-L75)	L00-L99	4.2e-70	2.617
Infections of the skin and subcutaneous tissue (L00-L08)	L00-L99	5.6e-69	2.504
Radiation-related disorders of the skin and subcutaneous tissue (L55-L59)	L00-L99	5.5e-45	2.402
Urticaria and erythema (L49-L54)	L00-L99	3.6e-14	2.169
Papulosquamous disorders (L40-L45)	L00-L99	0.00028	1.516
Osteoarthritis (M15-M19)	M00-M99	2.7e-211	2.739
Disorders of bone density and structure (M80-M85)	M00-M99	1.1e-210	3.094
Other joint disorders (M20-M25)	M00-M99	3.4e-197	2.711
Other soft tissue disorders (M70-M79)	M00-M99	5.9e-155	2.513
Other dorsopathies (M50-M54)	M00-M99	6.1e-144	2.335
Spondylopathies (M45-M49)	M00-M99	2.8e-71	2.211
Other osteopathies (M86-M90)	M00-M99	2e-70	2.354
Disorders of muscles (M60-M63)	M00-M99	6.2e-70	2.829
Chondropathies (M91-M94)	M00-M99	3.3e-65	2.505
Inflammatory polyarthropathies (M05-M14)	M00-M99	1.1e-31	1.764
Deforming dorsopathies (M40-M43)	M00-M99	6.9e-30	2.02
Disorders of synovium and tendon (M65-M67)	M00-M99	9.9e-28	2.335
Systemic connective tissue disorders (M30-M36)	M00-M99	0.00017	1.403
Dentofacial anomalies [including malocclusion] and other disorders of jaw (M26-M27)	M00-M99	0.00027	1.868
Other diseases of the urinary system (N30-N39)	N00-N99	3.1e-284	3.691
Diseases of male genital organs (N40-N53)	N00-N99	4e-84	2.614
Acute kidney failure and chronic kidney disease (N17-N19)	N00-N99	7.8e-74	1.904
Noninflammatory disorders of female genital tract (N80-N98)	N00-N99	7.2e-38	1.894
Other disorders of kidney and ureter (N25-N29)	N00-N99	2.7e-33	1.766
Renal tubulo-interstitial diseases (N10-N16)	N00-N99	5.2e-26	2.101
Disorders of breast (N60-N65)	N00-N99	3.4e-21	1.92
Urolithiasis (N20-N23)	N00-N99	1.4e-15	1.895
Inflammatory diseases of female pelvic organs (N70-N77)	N00-N99	2.7e-05	1.55
Glomerular diseases (N00-N08)	N00-N99	0.054	1.27
Intraoperative and postprocedural complications and disorders of genitourinary system, not elsewhere classified (N99)	N00-N99	0.98	0.98
Congenital malformations of the circulatory system (Q20-Q28)	Q00-Q99	7.3e-10	2.018
Congenital malformations and deformations of the musculoskeletal system (Q65-Q79)	Q00-Q99	6.9e-07	2.132
Other congenital malformations of the digestive system (Q38-Q45)	Q00-Q99	0.0011	1.78
Congenital malformations of the urinary system (Q60-Q64)	Q00-Q99	0.0015	1.735
Other congenital malformations (Q80-Q89)	Q00-Q99	0.22	1.267
Symptoms and signs involving cognition, perception, emotional state and behavior (R40-R46)	R00-R99	3.1e-284	7.601
Symptoms and signs involving the nervous and musculoskeletal systems (R25-R29)	R00-R99	3.1e-284	4.934
General symptoms and signs (R50-R69)	R00-R99	3.1e-284	3.581
Symptoms and signs involving the genitourinary system (R30-R39)	R00-R99	6.1e-284	3.424
Symptoms and signs involving the circulatory and respiratory systems (R00-R09)	R00-R99	3.6e-273	2.656
Symptoms and signs involving the digestive system and abdomen (R10-R19)	R00-R99	3.8e-215	2.55
Abnormal findings on diagnostic imaging and in function studies, without diagnosis (R90-R94)	R00-R99	1.3e-166	2.52
Abnormal findings on examination of blood, without diagnosis (R70-R79)	R00-R99	4.6e-131	2.499
Symptoms and signs involving the skin and subcutaneous tissue (R20-R23)	R00-R99	2.9e-121	2.418
Symptoms and signs involving speech and voice (R47-R49)	R00-R99	6e-89	2.995
Abnormal findings on examination of urine, without diagnosis (R80-R82)	R00-R99	1.6e-41	2.766
Abnormal tumor markers (R97)	R00-R99	1.7e-12	1.977
Abnormal findings on examination of other body fluids, substances and tissues, without diagnosis (R83-R89)	R00-R99	8.3e-05	1.699
Injuries to the head (S00-S09)	S00-T98	9.3e-235	4.069
Injury of unspecified body region (T14)	S00-T98	4.4e-123	2.87
Injuries to the hip and thigh (S70-S79)	S00-T98	2.8e-103	3.597
Injuries to the wrist, hand and fingers (S60-S69)	S00-T98	6.1e-72	3.367
Injuries to the shoulder and upper arm (S40-S49)	S00-T98	1.6e-70	3.171
Injuries to the knee and lower leg (S80-S89)	S00-T98	8.4e-68	2.903
Injuries to the thorax (S20-S29)	S00-T98	3.1e-59	2.859
Injuries to the elbow and forearm (S50-S59)	S00-T98	1.5e-58	3.654
Injuries to the neck (S10-S19)	S00-T98	4.5e-56	3.304
Injuries to the ankle and foot (S90-S99)	S00-T98	6.5e-53	2.938
Injuries to the abdomen, lower back, lumbar spine, pelvis and external genitals (S30-S39)	S00-T98	1.6e-45	2.523
Other and unspecified effects of external causes (T66-T78)	S00-T98	1.6e-33	2.187
Effects of foreign body entering through natural orifice (T15-T19)	S00-T98	7.2e-25	2.968
Injuries involving multiple body regions (T07)	S00-T98	4.3e-22	3.325
Poisoning by, adverse effects of and underdosing of drugs, medicaments and biological substances (T36-T50)	S00-T98	3e-11	1.603
Complications of surgical and medical care, not elsewhere classified (T80-T88)	S00-T98	0.00099	1.185
Slipping, tripping, stumbling and falls (W00-W19)	V01-Y98	8.3e-247	4.332
Supplementary factors related to causes of morbidity classified elsewhere (Y90-Y99)	V01-Y98	1.8e-64	2.191
Accidental exposure to other specified factors (X52-X58)	V01-Y98	1.6e-21	3.269
Surgical and other medical procedures as the cause of abnormal reaction of the patient, or of later complication, without mention of misadventure at the time of the procedure (Y83-Y84)	V01-Y98	0.18	1.133
Persons with potential health hazards related to communicable diseases (Z20-Z29)	Z00-Z99	3.1e-284	4.517
Persons encountering health services for examinations (Z00-Z13)	Z00-Z99	1.5e-277	2.709
Persons with potential health hazards related to family and personal history and certain conditions influencing health status (Z77-Z99)	Z00-Z99	4.4e-274	2.548
Persons encountering health services in other circumstances (Z69-Z76)	Z00-Z99	9.4e-241	3.257
Do not resuscitate status (Z66)	Z00-Z99	4.6e-215	3.509
Persons with potential health hazards related to socioeconomic and psychosocial circumstances (Z55-Z65)	Z00-Z99	1.2e-72	4.683
Encounters for other specific health care (Z40-Z53)	Z00-Z99	5.8e-69	1.795
Body mass index [BMI] (Z68)	Z00-Z99	5.2e-17	2.114
Resistance to antimicrobial drugs (Z16)	Z00-Z99	0.12	1.287
Estrogen receptor status (Z17)	Z00-Z99	0.69	1.096

## Sheet: AlzConMFL2Name
L2_Name	SigSex	Category	Female_pvalue	Female_OddsRatio	Male_pvalue	Male_OddsRatio
Viral infections characterized by skin and mucous membrane lesions (B00-B09)	Significant (F and M)	A00-B99	1.7e-48	5.316	2.3e-11	2.093
Intestinal infectious diseases (A00-A09)	Significant (F and M)	A00-B99	4.5e-28	5.04	1.8e-07	2.017
Mycoses (B35-B49)	Significant (F and M)	A00-B99	2e-94	6.086	2.7e-38	2.905
Bacterial and viral infectious agents (B95-B97)	Significant (F and M)	A00-B99	2e-52	4.534	1.4e-22	2.461
Other bacterial diseases (A30-A49)	Significant (F and M)	A00-B99	2.4e-43	3.424	1.5e-21	2.044
Other infectious diseases (B99)	Significant (F and M)	A00-B99	8e-09	3.959	7e-07	2.666
Neoplasms of uncertain behavior, polycythemia vera and myelodysplastic syndromes (D37-D48)	Significant (F and M)	C00-D48	1.5e-40	4.098	7.8e-15	1.931
Benign neoplasms, except benign neuroendocrine tumors (D10-D36)	Significant (F and M)	C00-D48	1.4e-67	3.561	6.9e-28	2.057
In situ neoplasms (D00-D09)	Significant (F and M)	C00-D48	1.3e-12	3.11	1.4e-06	1.851
Melanoma and other malignant neoplasms of skin (C43-C44)	Significant (F and M)	C00-D48	1.7e-11	2.523	2.1e-05	1.502
Aplastic and other anemias and other bone marrow failure syndromes (D60-D64)	Significant (F and M)	D50-D89	5e-155	4.899	8.3e-46	2.2
Coagulation defects, purpura and other hemorrhagic conditions (D65-D69)	Significant (F and M)	D50-D89	1.4e-22	3.141	1.5e-06	1.522
Other disorders of blood and blood-forming organs (D70-D77)	Significant (F and M)	D50-D89	6.6e-37	3.867	1.9e-12	1.923
Nutritional anemias (D50-D53)	Significant (F and M)	D50-D89	4.9e-65	4.755	2.2e-29	2.725
Malnutrition (E40-E46)	Significant (F and M)	E00-E90	3.1e-36	4.695	5e-07	1.757
Metabolic disorders (E70-E88)	Significant (F and M)	E00-E90	1.2e-284	7.458	8.6e-125	2.913
Other disorders of glucose regulation and pancreatic internal secretion (E15-E16)	Significant (F and M)	E00-E90	4.4e-16	6.198	4.1e-06	2.526
Other nutritional deficiencies (E50-E64)	Significant (F and M)	E00-E90	1.5e-147	10.446	2.3e-72	4.817
Diabetes mellitus (E08-E13)	Significant (F and M)	E00-E90	6e-92	3.885	6e-27	1.867
Overweight, obesity and other hyperalimentation (E65-E68)	Significant (F and M)	E00-E90	5.3e-23	3.322	3.6e-07	1.829
Disorders of thyroid gland (E00-E07)	Significant (F and M)	E00-E90	8.5e-129	4.454	1.1e-36	2.55
Disorders of other endocrine glands (E20-E35)	Significant (F and M)	E00-E90	3.7e-16	2.875	1.8e-10	2.092
Behavioral syndromes associated with physiological disturbances and physical factors (F50-F59)	Significant (F and M)	F00-F99	2.4e-14	9.317	8.1e-08	2.486
Mental and behavioral disorders due to psychoactive substance use (F10-F19)	Significant (F and M)	F00-F99	4.2e-34	4.451	1.4e-11	1.744
Behavioral and emotional disorders with onset usually occurring in childhood and adolescence (F90-F98)	Significant (F and M)	F00-F99	1.8e-19	31.778	8.4e-24	12.986
Mental disorders due to known physiological conditions (F01-F09)	Significant (F and M)	F00-F99	1.2e-284	2211.85	1.4e-184	2004.93
Mood [affective] disorders (F30-F39)	Significant (F and M)	F00-F99	2e-249	10.455	1.3e-120	4.798
Anxiety, dissociative, stress-related, somatoform and other nonpsychotic mental disorders (F40-F48)	Significant (F and M)	F00-F99	3e-136	6.641	5.1e-49	3.201
Schizophrenia, schizotypal, delusional, and other non-mood psychotic disorders (F20-F29)	Significant (F and M)	F00-F99	1.6e-98	14.666	4.8e-71	9.1
Disorders of adult personality and behavior (F60-F69)	Significant (F and M)	F00-F99	1.3e-05	7.234	1.6e-06	5.59
Inflammatory diseases of the central nervous system (G00-G09)	Significant (F and M)	G00-G99	6.2e-11	8.834	1.6e-06	3.028
Other disorders of the nervous system (G89-G99)	Significant (F and M)	G00-G99	1.7e-152	5.685	1.7e-94	3.316
Nerve, nerve root and plexus disorders (G50-G59)	Significant (F and M)	G00-G99	2e-28	3.352	4.7e-18	2.472
Episodic and paroxysmal disorders (G40-G47)	Significant (F and M)	G00-G99	3.7e-160	6.063	2.4e-109	3.651
Polyneuropathies and other disorders of the peripheral nervous system (G60-G65)	Significant (F and M)	G00-G99	1.4e-58	5.841	6.7e-42	3.627
Extrapyramidal and movement disorders (G20-G26)	Significant (F and M)	G00-G99	3.1e-97	8.44	3.1e-119	5.814
Disorders of sclera, cornea, iris and ciliary body (H15-H22)	Significant (F and M)	H00-H59	2.3e-24	3.729	2.6e-06	1.784
Glaucoma (H40-H42)	Significant (F and M)	H00-H59	2.9e-71	4.988	2.2e-26	2.478
Disorders of ocular muscles, binocular movement, accommodation and refraction (H49-H52)	Significant (F and M)	H00-H59	2.9e-71	4.746	3.3e-26	2.432
Disorders of eyelid, lacrimal system and orbit (H00-H05)	Significant (F and M)	H00-H59	8.2e-69	4.521	4.4e-23	2.331
Disorders of lens (H25-H28)	Significant (F and M)	H00-H59	1e-123	5.154	1.7e-53	2.788
Other disorders of eye and adnexa (H55-H57)	Significant (F and M)	H00-H59	3.1e-21	5.151	1.1e-09	2.803
Disorders of conjunctiva (H10-H11)	Significant (F and M)	H00-H59	5.5e-47	5.645	7.4e-23	3.16
Visual disturbances and blindness (H53-H54)	Significant (F and M)	H00-H59	9.1e-85	6.37	2.5e-50	3.691
Disorders of choroid and retina (H30-H36)	Significant (F and M)	H00-H59	1e-54	4.306	3.9e-25	2.5
Disorders of vitreous body and globe (H43-H44)	Significant (F and M)	H00-H59	1.1e-29	4.718	1.6e-16	2.817
Diseases of external ear (H60-H62)	Significant (F and M)	H60-H95	3.2e-87	8.084	3.3e-48	4.017
Diseases of middle ear and mastoid (H65-H75)	Significant (F and M)	H60-H95	5.2e-15	3.75	1.3e-05	2.149
Other disorders of ear (H90-H94)	Significant (F and M)	H60-H95	1.2e-128	6.53	2.1e-92	4.081
Diseases of inner ear (H80-H83)	Significant (F and M)	H60-H95	7.4e-18	3.623	9.8e-07	2.5
Hypertensive diseases (I10-I16)	Significant (F and M)	I00-I99	1.2e-284	6.475	2.3e-98	2.536
Ischemic heart diseases (I20-I25)	Significant (F and M)	I00-I99	2.6e-100	3.967	2.8e-33	1.867
Other and unspecified disorders of the circulatory system (I95-I99)	Significant (F and M)	I00-I99	7.2e-81	4.974	1.5e-35	2.395
Diseases of veins, lymphatic vessels and lymph nodes, not elsewhere classified (I80-I89)	Significant (F and M)	I00-I99	1.8e-53	4.138	1.9e-15	1.998
Other forms of heart disease (I30-I52)	Significant (F and M)	I00-I99	2.4e-194	4.592	2.3e-77	2.365
Chronic rheumatic heart diseases (I05-I09)	Significant (F and M)	I00-I99	1.5e-21	2.973	3e-05	1.592
Diseases of arteries, arterioles and capillaries (I70-I79)	Significant (F and M)	I00-I99	2.8e-66	3.527	3.7e-39	2.304
Cerebrovascular diseases (I60-I69)	Significant (F and M)	I00-I99	2.5e-152	5.349	4.8e-114	3.628
Chronic lower respiratory diseases (J40-J47)	Significant (F and M)	J00-J99	1.4e-62	3.417	2.1e-08	1.441
Influenza and pneumonia (J09-J18)	Significant (F and M)	J00-J99	1.2e-103	5.055	4.7e-43	2.51
Acute upper respiratory infections (J00-J06)	Significant (F and M)	J00-J99	3.2e-85	5.867	1e-35	3.174
Other diseases of the respiratory system (J96-J99)	Significant (F and M)	J00-J99	3.1e-54	3.148	4.4e-18	1.746
Lung diseases due to external agents (J60-J70)	Significant (F and M)	J00-J99	8.6e-45	5.974	3.1e-40	3.36
Other diseases of the pleura (J90-J94)	Significant (F and M)	J00-J99	2.5e-23	2.672	1.3e-07	1.562
Other acute lower respiratory infections (J20-J22)	Significant (F and M)	J00-J99	1.7e-22	3.895	4.8e-13	2.857
Other diseases of upper respiratory tract (J30-J39)	Significant (F and M)	J00-J99	1.9e-57	4.015	2.5e-38	2.691
Other diseases of intestines (K55-K64)	Significant (F and M)	K00-K93	3.3e-178	5.412	1.5e-64	2.562
Diseases of esophagus, stomach and duodenum (K20-K31)	Significant (F and M)	K00-K93	3.4e-90	3.736	5.3e-22	1.799
Noninfective enteritis and colitis (K50-K52)	Significant (F and M)	K00-K93	9e-33	4.705	5e-11	2.402
Diseases of oral cavity and salivary glands (K00-K14)	Significant (F and M)	K00-K93	1.7e-42	4.554	2.2e-17	2.375
Other diseases of the digestive system (K90-K95)	Significant (F and M)	K00-K93	9.2e-56	4.094	6.7e-22	2.169
Hernia (K40-K46)	Significant (F and M)	K00-K93	3.9e-40	4.159	1.6e-26	2.368
Other disorders of the skin and subcutaneous tissue (L80-L99)	Significant (F and M)	L00-L99	9.9e-159	6.776	5.3e-50	2.619
Disorders of skin appendages (L60-L75)	Significant (F and M)	L00-L99	6.3e-72	6.406	2.7e-25	2.812
Infections of the skin and subcutaneous tissue (L00-L08)	Significant (F and M)	L00-L99	7.8e-65	5.617	9.1e-25	2.492
Urticaria and erythema (L49-L54)	Significant (F and M)	L00-L99	7.1e-19	5.263	9e-06	2.338
Dermatitis and eczema (L20-L30)	Significant (F and M)	L00-L99	1.6e-83	5.208	8.5e-28	2.388
Radiation-related disorders of the skin and subcutaneous tissue (L55-L59)	Significant (F and M)	L00-L99	3.8e-35	5.311	4.6e-28	2.813
Chondropathies (M91-M94)	Significant (F and M)	M00-M99	3.4e-77	5.934	6.5e-08	1.841
Other osteopathies (M86-M90)	Significant (F and M)	M00-M99	5.8e-88	5.666	2.3e-10	1.823
Deforming dorsopathies (M40-M43)	Significant (F and M)	M00-M99	8.6e-42	4.467	8.6e-06	1.717
Other soft tissue disorders (M70-M79)	Significant (F and M)	M00-M99	8.3e-169	5.773	2.9e-40	2.29
Disorders of bone density and structure (M80-M85)	Significant (F and M)	M00-M99	7.3e-217	6.834	1e-30	2.755
Inflammatory polyarthropathies (M05-M14)	Significant (F and M)	M00-M99	4.1e-51	4.026	2e-11	1.715
Osteoarthritis (M15-M19)	Significant (F and M)	M00-M99	2.1e-218	6.147	9.2e-58	2.624
Other joint disorders (M20-M25)	Significant (F and M)	M00-M99	9.4e-210	6.402	2.1e-64	2.792
Other dorsopathies (M50-M54)	Significant (F and M)	M00-M99	6.3e-161	5.067	5.2e-53	2.454
Disorders of muscles (M60-M63)	Significant (F and M)	M00-M99	1.1e-56	6.102	4.4e-28	3.022
Disorders of synovium and tendon (M65-M67)	Significant (F and M)	M00-M99	1.5e-26	4.652	8.6e-09	2.35
Spondylopathies (M45-M49)	Significant (F and M)	M00-M99	1.1e-72	4.425	1.3e-29	2.327
Other diseases of the urinary system (N30-N39)	Significant (F and M)	N00-N99	1.2e-284	8.721	9.4e-99	3.521
Other disorders of kidney and ureter (N25-N29)	Significant (F and M)	N00-N99	2.2e-40	3.541	1.7e-18	1.905
Acute kidney failure and chronic kidney disease (N17-N19)	Significant (F and M)	N00-N99	1.3e-80	3.646	4.9e-39	2.085
Urolithiasis (N20-N23)	Significant (F and M)	N00-N99	2.5e-11	3.214	1.1e-09	1.987
Renal tubulo-interstitial diseases (N10-N16)	Significant (F and M)	N00-N99	4.1e-17	3.382	1.1e-21	2.71
General symptoms and signs (R50-R69)	Significant (F and M)	R00-R99	1.2e-284	8.763	1.1e-157	3.446
Abnormal findings on examination of urine, without diagnosis (R80-R82)	Significant (F and M)	R00-R99	9.1e-39	6.885	1.5e-15	2.839
Symptoms and signs involving the genitourinary system (R30-R39)	Significant (F and M)	R00-R99	6.4e-203	7.335	3.1e-110	3.416
Abnormal findings on examination of blood, without diagnosis (R70-R79)	Significant (F and M)	R00-R99	1.1e-126	5.346	1.2e-49	2.522
Symptoms and signs involving the circulatory and respiratory systems (R00-R09)	Significant (F and M)	R00-R99	2.2e-275	5.785	5.9e-108	2.796
Symptoms and signs involving the skin and subcutaneous tissue (R20-R23)	Significant (F and M)	R00-R99	2.6e-120	5.03	1.1e-44	2.496
Symptoms and signs involving the digestive system and abdomen (R10-R19)	Significant (F and M)	R00-R99	1.2e-219	5.462	9.1e-90	2.808
Abnormal findings on diagnostic imaging and in function studies, without diagnosis (R90-R94)	Significant (F and M)	R00-R99	5.2e-155	5.067	3.1e-68	2.676
Symptoms and signs involving the nervous and musculoskeletal systems (R25-R29)	Significant (F and M)	R00-R99	2.5e-284	9.686	2.9e-184	5.477
Symptoms and signs involving cognition, perception, emotional state and behavior (R40-R46)	Significant (F and M)	R00-R99	1.2e-284	15.247	1.4e-184	9.428
Symptoms and signs involving speech and voice (R47-R49)	Significant (F and M)	R00-R99	9e-47	4.79	6e-53	3.891
Injuries to the hip and thigh (S70-S79)	Significant (F and M)	S00-T98	8.8e-97	8.931	2.5e-19	3.206
Injuries to the ankle and foot (S90-S99)	Significant (F and M)	S00-T98	7.3e-51	7.497	3.5e-13	2.694
Injury of unspecified body region (T14)	Significant (F and M)	S00-T98	6.8e-128	7.224	1.8e-30	2.621
Other and unspecified effects of external causes (T66-T78)	Significant (F and M)	S00-T98	4.4e-43	5.136	1e-09	2.107
Injuries to the abdomen, lower back, lumbar spine, pelvis and external genitals (S30-S39)	Significant (F and M)	S00-T98	5.7e-43	4.941	2.5e-10	2.173
Injuries to the shoulder and upper arm (S40-S49)	Significant (F and M)	S00-T98	5.5e-58	6.622	3.7e-21	3.334
Injuries to the thorax (S20-S29)	Significant (F and M)	S00-T98	1.5e-50	6.408	2e-24	3.338
Injuries to the knee and lower leg (S80-S89)	Significant (F and M)	S00-T98	3e-56	5.658	1.7e-18	2.952
Effects of foreign body entering through natural orifice (T15-T19)	Significant (F and M)	S00-T98	8.8e-17	6.198	4.7e-13	3.256
Injuries to the neck (S10-S19)	Significant (F and M)	S00-T98	6.3e-41	6.009	4.5e-17	3.224
Injuries to the wrist, hand and fingers (S60-S69)	Significant (F and M)	S00-T98	3.6e-42	5.355	6.5e-29	4.32
Injuries to the elbow and forearm (S50-S59)	Significant (F and M)	S00-T98	7e-36	5.87	5.6e-23	5.965
Injuries to the head (S00-S09)	Significant (F and M)	S00-T98	2.3e-133	7.233	6.7e-98	4.559
Complications of surgical and medical care, not elsewhere classified (T80-T88)	Significant (F and M)	S00-T98	3.6e-14	2.191	6.7e-06	1.421
Injuries involving multiple body regions (T07)	Significant (F and M)	S00-T98	1.1e-14	6.198	3.5e-10	4.507
Accidental exposure to other specified factors (X52-X58)	Significant (F and M)	V01-Y98	4.9e-13	6.618	3e-07	3.032
Supplementary factors related to causes of morbidity classified elsewhere (Y90-Y99)	Significant (F and M)	V01-Y98	1.3e-67	4.643	2.2e-23	2.162
Slipping, tripping, stumbling and falls (W00-W19)	Significant (F and M)	V01-Y98	2.7e-153	7.954	2.8e-87	4.88
Persons with potential health hazards related to family and personal history and certain conditions influencing health status (Z77-Z99)	Significant (F and M)	Z00-Z99	1.2e-284	6.449	8.2e-102	2.554
Persons encountering health services for examinations (Z00-Z13)	Significant (F and M)	Z00-Z99	1.3e-280	6.107	1.5e-100	2.73
Persons with potential health hazards related to communicable diseases (Z20-Z29)	Significant (F and M)	Z00-Z99	4.8e-223	9.788	8.1e-104	4.417
Persons with potential health hazards related to socioeconomic and psychosocial circumstances (Z55-Z65)	Significant (F and M)	Z00-Z99	2.8e-46	10.438	4.2e-26	5.265
Persons encountering health services in other circumstances (Z69-Z76)	Significant (F and M)	Z00-Z99	1.2e-201	6.908	4.7e-78	3.606
Encounters for other specific health care (Z40-Z53)	Significant (F and M)	Z00-Z99	1.4e-95	3.653	1.2e-36	2
Do not resuscitate status (Z66)	Significant (F and M)	Z00-Z99	1.5e-148	6.674	6.8e-77	3.794
Body mass index [BMI] (Z68)	Significant (F and M)	Z00-Z99	6.3e-16	4.18	5.7e-09	2.379

## Sheet: AlzConL3Name
L3_Name	Category	pvalue	OddsRatio
Dermatophytosis	A00-B99	7.7e-113	3.89
Viral and other specified intestinal infections	A00-B99	3.2e-05	2.49
Other superficial mycoses	A00-B99	3.2e-08	3.07
Other sepsis	A00-B99	4.5e-38	1.94
Other and unspecified syphilis	A00-B99	3.9e-10	3.95
Other bacterial agents as the cause of diseases classified elsewhere	A00-B99	1.4e-35	2.45
Zoster [herpes zoster]	A00-B99	3.7e-26	2.35
Candidiasis	A00-B99	2.2e-22	1.97
Streptococcus, Staphylococcus, and Enterococcus as the cause of diseases classified elsewhere	A00-B99	6.1e-17	1.96
Other bacterial intestinal infections	A00-B99	5.9e-14	1.93
Viral agents as the cause of diseases classified elsewhere	A00-B99	2.8e-13	2.36
Other and unspecified infectious diseases	A00-B99	1.2e-11	2.3
Viral warts	A00-B99	3.4e-09	2.12
Herpesviral [herpes simplex] infections	A00-B99	7.4e-09	2.12
Bacterial infection of unspecified site	A00-B99	9.8e-09	1.65
Unspecified viral hepatitis	A00-B99	8.7e-06	1.75
Respiratory tuberculosis	A00-B99	0.0034	1.6
Chronic viral hepatitis	A00-B99	0.4	1.11
Lymphoid leukemia	C00-D48	0.44	1.17
Malignant neoplasm of rectosigmoid junction	C00-D48	0.27	1.23
Neoplasm of uncertain behavior of oral cavity and digestive organs	C00-D48	0.14	1.32
Other benign neoplasms of connective and other soft tissue	C00-D48	0.065	1.42
Benign neoplasm of other and ill-defined parts of digestive system	C00-D48	0.044	1.42
Benign neoplasm of eye and adnexa	C00-D48	7.4e-07	2.24
Carcinoma in situ of skin	C00-D48	1.1e-08	2.29
Neoplasm of uncertain behavior of other and unspecified sites	C00-D48	8.2e-34	2.22
Benign neoplasm of colon, rectum, anus and anal canal	C00-D48	9e-33	2.14
Other benign neoplasms of skin	C00-D48	1.1e-28	2.21
Benign neoplasm of other and unspecified sites	C00-D48	5.1e-19	3.04
Other and unspecified malignant neoplasm of skin	C00-D48	5.4e-13	1.74
Melanocytic nevi	C00-D48	8.5e-12	2.07
Malignant neoplasm of breast	C00-D48	8.5e-10	1.63
Benign lipomatous neoplasm	C00-D48	1.4e-08	2.1
Hemangioma and lymphangioma, any site	C00-D48	5.5e-08	1.88
Other neoplasms of uncertain behavior of lymphoid, hematopoietic and related tissue	C00-D48	3.3e-07	1.88
Malignant neoplasm of prostate	C00-D48	6.2e-06	1.37
Neoplasms of unspecified behavior	C00-D48	0.0014	1.26
Benign neoplasm of other and unspecified endocrine glands	C00-D48	0.0027	1.54
Benign neoplasm of meninges	C00-D48	0.022	1.37
Leiomyoma of uterus	C00-D48	0.062	1.34
Malignant neoplasm of colon	C00-D48	0.089	1.2
Carcinoma in situ of breast	C00-D48	0.54	1.12
Multiple myeloma and malignant plasma cell neoplasms	C00-D48	0.56	1.11
Malignant neoplasm of bladder	C00-D48	0.98	1
Other specified and unspecified types of non-Hodgkin lymphoma	C00-D48	1	1
Malignant neoplasm of corpus uteri	C00-D48	0.77	0.94
Malignant neoplasm of other and ill-defined sites	C00-D48	0.52	0.88
Malignant neoplasm of kidney, except renal pelvis	C00-D48	0.35	0.85
Malignant neoplasm of other connective and soft tissue	C00-D48	0.3	0.82
Malignant melanoma of skin	C00-D48	0.25	0.88
Malignant neoplasm of bronchus and lung	C00-D48	0.00052	0.68
Secondary and unspecified malignant neoplasm of lymph nodes	C00-D48	6.3e-05	0.63
Malignant neoplasm without specification of site	C00-D48	3.2e-06	0.74
Secondary malignant neoplasm of other and unspecified sites	C00-D48	6.3e-17	0.51
Secondary malignant neoplasm of respiratory and digestive organs	C00-D48	1.5e-27	0.38
Other anemias	D50-D89	7e-142	2.38
Other immunodeficiencies	D50-D89	0.091	1.41
Iron deficiency anemia	D50-D89	2.1e-60	2.44
Other disorders of white blood cells	D50-D89	2.5e-32	2.08
Vitamin B12 deficiency anemia	D50-D89	7.3e-18	3.82
Anemia in chronic diseases classified elsewhere	D50-D89	6.1e-12	1.61
Acute posthemorrhagic anemia	D50-D89	2.7e-09	1.49
Other nutritional anemias	D50-D89	4.1e-08	1.94
Purpura and other hemorrhagic conditions	D50-D89	6.5e-08	1.46
Other and unspecified diseases of blood and blood-forming organs	D50-D89	0.00012	1.64
Other coagulation defects	D50-D89	0.0048	1.28
Other aplastic anemias and other bone marrow failure syndromes	D50-D89	0.058	1.36
Other disorders involving the immune mechanism, not elsewhere classified	D50-D89	0.3	1.21
Neutropenia	D50-D89	0.84	0.95
Disorders of lipoprotein metabolism and other lipidemias	E00-E90	4.1e-283	2.84
Deficiency of other B group vitamins	E00-E90	4.8e-171	7.66
Vitamin D deficiency	E00-E90	1.1e-107	3.84
Other disorders of fluid, electrolyte and acid-base balance	E00-E90	2.9e-105	2.11
Disorders of porphyrin and bilirubin metabolism	E00-E90	0.012	1.61
Other hypothyroidism	E00-E90	1.4e-97	2.31
Volume depletion	E00-E90	4.8e-88	2.77
Other disorders of adrenal gland	E00-E90	0.00088	1.71
Diabetes mellitus due to underlying condition	E00-E90	0.001	2.01
Hyperfunction of pituitary gland	E00-E90	1.2e-05	2.41
Type 2 diabetes mellitus	E00-E90	4.9e-62	1.82
Lactose intolerance	E00-E90	7.7e-06	2.71
Other specified diabetes mellitus	E00-E90	5e-07	2.31
Amyloidosis	E00-E90	4.7e-15	5.31
Disorders of mineral metabolism	E00-E90	5.2e-20	1.72
Other disorders of pancreatic internal secretion	E00-E90	6.5e-16	2.54
Other nontoxic goiter	E00-E90	2.4e-15	1.86
Thyrotoxicosis [hyperthyroidism]	E00-E90	1.8e-13	2.24
Protein-calorie malnutrition of moderate and mild degree	E00-E90	7.9e-28	4.19
Overweight and obesity	E00-E90	3.7e-12	1.59
Unspecified protein-calorie malnutrition	E00-E90	6.1e-12	1.76
Unspecified severe protein-calorie malnutrition	E00-E90	6.5e-11	2.25
Thyroiditis	E00-E90	1.1e-09	2.19
Type 1 diabetes mellitus	E00-E90	9.4e-09	1.69
Other disorders of thyroid	E00-E90	1.5e-08	1.66
Hypofunction and other disorders of the pituitary gland	E00-E90	4.5e-08	2
Postprocedural endocrine and metabolic complications and disorders, not elsewhere classified	E00-E90	4.1e-06	1.78
Other and unspecified metabolic disorders	E00-E90	0.0014	1.49
Hyperparathyroidism and other disorders of parathyroid gland	E00-E90	0.011	1.4
Dementia in other diseases classified elsewhere	F00-F99	0	7916.06
Vascular dementia	F00-F99	0	23.54
Unspecified dementia	F00-F99	0	18.98
Other mental disorders due to known physiological condition	F00-F99	0	13.08
Major depressive disorder, single episode	F00-F99	0	4.55
Unspecified mental disorder due to known physiological condition	F00-F99	2.6e-298	17.37
Other anxiety disorders	F00-F99	4.9e-152	3.43
Delirium due to known physiological condition	F00-F99	2.9e-143	5.14
Unspecified psychosis not due to a substance or known physiological condition	F00-F99	4.2e-125	7.14
Sexual dysfunction not due to a substance or known physiological condition	F00-F99	3.5e-05	2.32
Other psychoactive substance related disorders	F00-F99	2.7e-06	2.03
Schizophrenia	F00-F99	1.5e-07	2.58
Specific developmental disorders of speech and language	F00-F99	8.4e-09	3.86
Bipolar disorder	F00-F99	4.7e-10	2.59
Somatoform disorders	F00-F99	5.1e-10	3.06
Mental disorder, not otherwise specified	F00-F99	1.7e-10	3
Persistent mood [affective] disorders	F00-F99	1.9e-32	3.34
Other nonpsychotic mental disorders	F00-F99	3.3e-13	4.69
Sleep disorders not due to a substance or known physiological condition	F00-F99	1.4e-13	3.63
Alcohol related disorders	F00-F99	4.2e-21	2.33
Reaction to severe stress, and adjustment disorders	F00-F99	1.4e-18	2.17
Unspecified mood [affective] disorder	F00-F99	4.6e-25	7.65
Conduct disorders	F00-F99	2.4e-39	13.82
Major depressive disorder, recurrent	F00-F99	1.2e-41	5.79
Delusional disorders	F00-F99	2.3e-69	9.11
Nicotine dependence	F00-F99	0.0014	1.28
Personality and behavioral disorders due to known physiological condition	F00-F99	5.9e-88	17.57
Other degenerative diseases of nervous system, not elsewhere classified	G00-G99	0	18.96
Other disorders of brain	G00-G99	5.3e-217	4.14
Sleep disorders	G00-G99	1.4e-174	3.29
Disorders of trigeminal nerve	G00-G99	0.43	1.18
Parkinson's disease	G00-G99	2.1e-144	4.97
Other paralytic syndromes	G00-G99	0.032	1.52
Nerve root and plexus disorders	G00-G99	0.0003	2.01
Hereditary and idiopathic neuropathy	G00-G99	3.5e-67	3.33
Epilepsy and recurrent seizures	G00-G99	1.8e-60	5.13
Other disorders of nervous system not elsewhere classified	G00-G99	6.4e-06	2.37
Other extrapyramidal and movement disorders	G00-G99	2e-49	3.71
Disorders of autonomic nervous system	G00-G99	1e-08	2.69
Transient cerebral ischemic attacks and related syndromes	G00-G99	5e-44	2.69
Dystonia	G00-G99	1.1e-09	3.33
Other and unspecified polyneuropathies	G00-G99	9.1e-36	2.68
Encephalitis, myelitis and encephalomyelitis	G00-G99	4e-10	4.18
Pain, not elsewhere classified	G00-G99	7.9e-30	1.82
Hydrocephalus	G00-G99	4.5e-23	2.96
Other headache syndromes	G00-G99	4.3e-19	2.94
Mononeuropathies of upper limb	G00-G99	6.4e-14	2.14
Other mononeuropathies	G00-G99	1.9e-13	2.44
Migraine	G00-G99	1.7e-12	2.02
Toxic encephalopathy	G00-G99	7.1e-31	4.41
Other degenerative diseases of basal ganglia	G00-G99	1.8e-47	9.35
Mononeuropathies of lower limb	G00-G99	5.6e-06	1.95
Facial nerve disorders	G00-G99	5.7e-06	1.87
Secondary parkinsonism	G00-G99	4.6e-64	21.91
Hemiplegia and hemiparesis	G00-G99	7.1e-05	1.43
Other and unspecified diseases of spinal cord	G00-G99	0.029	1.42
Corneal scars and opacities	H00-H59	0.035	1.5
Iridocyclitis	H00-H59	0.025	1.48
Other cataract	H00-H59	8.9e-108	2.49
Other disorders of choroid	H00-H59	0.014	1.6
Disorders of orbit	H00-H59	0.0051	1.8
Other disorders of lens	H00-H59	0.0047	1.67
Other disorders of iris and ciliary body	H00-H59	0.0031	1.67
Disorders of globe	H00-H59	0.0015	1.75
Age-related cataract	H00-H59	1.5e-77	2.52
Visual disturbances	H00-H59	8.4e-71	3.05
Disorders of refraction and accommodation	H00-H59	1.2e-69	2.39
Other disorders of optic [2nd] nerve and visual pathways	H00-H59	4.5e-05	2.15
Glaucoma	H00-H59	3e-67	2.33
Other strabismus	H00-H59	1.8e-05	2.36
Blindness and low vision	H00-H59	5.7e-62	3.29
Other disorders of binocular movement	H00-H59	7.2e-06	2.38
Retinal vascular occlusions	H00-H59	5.7e-08	2.44
Other retinal disorders	H00-H59	4.2e-49	2.21
Other inflammation of eyelid	H00-H59	6.9e-45	2.51
Conjunctivitis	H00-H59	9.6e-36	2.87
Disorders of vitreous body	H00-H59	2.3e-34	2.56
Disorders of lacrimal system	H00-H59	2.1e-31	2.29
Other disorders of eye and adnexa	H00-H59	1.5e-22	2.55
Other disorders of conjunctiva	H00-H59	1.5e-21	2.43
Other disorders of eyelid	H00-H59	3.4e-18	1.81
Other disorders of cornea	H00-H59	1.3e-08	1.74
Hordeolum and chalazion	H00-H59	2.1e-06	1.75
Retinal detachments and breaks	H00-H59	3.6e-05	1.79
Keratitis	H00-H59	0.00078	1.52
Other and unspecified hearing loss	H60-H95	5.2e-162	3.8
Other disorders of external ear	H60-H95	1e-138	4.31
Conductive and sensorineural hearing loss	H60-H95	6.6e-81	2.84
Other disorders of ear, not elsewhere classified	H60-H95	7.7e-20	2.2
Otalgia and effusion of ear	H60-H95	1e-13	2.57
Disorders of vestibular function	H60-H95	7.2e-13	1.97
Suppurative and unspecified otitis media	H60-H95	3.9e-11	2.22
Otitis externa	H60-H95	7.1e-11	2.34
Essential (primary) hypertension	I00-I99	3.9e-284	2.61
Other cerebrovascular diseases	I00-I99	2.3e-175	3.85
Gangrene, not elsewhere classified	I00-I99	0.015	1.63
Other cardiac arrhythmias	I00-I99	8.4e-97	2.23
Cerebral infarction	I00-I99	1.3e-69	2.44
Hypertensive crisis	I00-I99	3.9e-05	2.15
Hypotension	I00-I99	6.8e-65	2.23
Chronic ischemic heart disease	I00-I99	3.2e-58	1.78
Atrial fibrillation and flutter	I00-I99	2.4e-55	1.76
Atherosclerosis	I00-I99	1.4e-54	2.15
Sequelae of cerebrovascular disease	I00-I99	7.1e-49	2.56
Nonrheumatic aortic valve disorders	I00-I99	1.9e-42	2.26
Heart failure	I00-I99	4e-41	1.69
Other disorders of veins	I00-I99	6e-33	2.41
Other and unspecified disorders of circulatory system	I00-I99	4.4e-28	2.64
Complications and ill-defined descriptions of heart disease	I00-I99	5.9e-27	1.74
Atrioventricular and left bundle-branch block	I00-I99	2.1e-26	2.09
Occlusion and stenosis of precerebral arteries, not resulting in cerebral infarction	I00-I99	2.5e-26	1.99
Other conduction disorders	I00-I99	2.1e-24	2.27
Occlusion and stenosis of cerebral arteries, not resulting in cerebral infarction	I00-I99	1.1e-22	3.37
Varicose veins of lower extremities	I00-I99	6.8e-22	2.4
Hypertensive chronic kidney disease	I00-I99	2.2e-19	1.63
Acute myocardial infarction	I00-I99	1.6e-18	1.62
Other and unspecified nontraumatic intracranial hemorrhage	I00-I99	5e-17	2.39
Hypertensive heart disease	I00-I99	1.1e-16	1.84
Paroxysmal tachycardia	I00-I99	3.2e-16	1.68
Other acute ischemic heart diseases	I00-I99	8.4e-14	1.96
Other peripheral vascular diseases	I00-I99	9.7e-14	1.87
Angina pectoris	I00-I99	4.5e-12	1.55
Other venous embolism and thrombosis	I00-I99	6.6e-12	1.87
Other disorders of arteries and arterioles	I00-I99	3.3e-08	1.62
Phlebitis and thrombophlebitis	I00-I99	2.4e-07	1.91
Other aneurysm	I00-I99	2.4e-06	1.75
Hypertensive heart and chronic kidney disease	I00-I99	6.3e-06	1.71
Pulmonary embolism	I00-I99	7.1e-06	1.56
Multiple valve diseases	I00-I99	3.8e-05	1.55
Diseases of capillaries	I00-I99	0.00011	1.69
Rheumatic mitral valve diseases	I00-I99	0.00019	1.36
Nontraumatic intracerebral hemorrhage	I00-I99	0.00027	1.43
Aortic aneurysm and dissection	I00-I99	0.00044	1.38
Nonrheumatic mitral valve disorders	I00-I99	0.0014	1.48
Rheumatic tricuspid valve diseases	I00-I99	0.0044	1.5
Endocarditis, valve unspecified	I00-I99	0.025	1.45
Nonrheumatic tricuspid valve disorders	I00-I99	0.035	1.31
Arterial embolism and thrombosis	I00-I99	0.046	1.25
Other pulmonary heart diseases	I00-I99	0.091	1.16
Cardiomyopathy	I00-I99	0.095	1.17
Other diseases of pericardium	I00-I99	0.22	1.19
Nontraumatic subarachnoid hemorrhage	I00-I99	0.39	1.13
Cardiac arrest	I00-I99	0.0021	0.7
Pneumothorax and air leak	J00-J99	0.084	1.39
Other diseases of upper respiratory tract	J00-J99	0.049	1.48
Pneumonia, unspecified organism	J00-J99	8.4e-103	2.46
Acute upper respiratory infections of multiple and unspecified sites	J00-J99	2.4e-82	2.99
Vasomotor and allergic rhinitis	J00-J99	6.1e-75	3.06
Pneumonitis due to solids and liquids	J00-J99	4.2e-71	3.02
Acute bronchitis	J00-J99	1.5e-29	2.4
Other respiratory disorders	J00-J99	1.4e-28	1.62
Pneumonia due to other infectious organisms, not elsewhere classified	J00-J99	1.4e-12	4.98
Influenza due to unidentified influenza virus	J00-J99	1.1e-18	3.31
Chronic rhinitis, nasopharyngitis and pharyngitis	J00-J99	1.9e-18	3
Other and unspecified disorders of nose and nasal sinuses	J00-J99	1.8e-17	2.23
Asthma	J00-J99	3e-17	1.63
Other chronic obstructive pulmonary disease	J00-J99	1.6e-16	1.51
Acute nasopharyngitis [common cold]	J00-J99	3e-16	2.84
Bronchitis, not specified as acute or chronic	J00-J99	8.4e-16	2.23
Chronic sinusitis	J00-J99	3.9e-15	2.04
Acute sinusitis	J00-J99	6e-13	2.44
Acute pharyngitis	J00-J99	6.5e-11	2.06
Pleural effusion, not elsewhere classified	J00-J99	5.9e-10	1.38
Emphysema	J00-J99	0.00057	1.36
Pulmonary edema	J00-J99	0.00077	1.32
Bronchiectasis	J00-J99	0.0017	1.56
Bacterial pneumonia, not elsewhere classified	J00-J99	0.0065	1.35
Other interstitial pulmonary diseases	J00-J99	0.013	1.32
Unspecified chronic bronchitis	J00-J99	0.019	1.45
Diseases of vocal cords and larynx, not elsewhere classified	J00-J99	0.018	1.34
Respiratory failure, not elsewhere classified	J00-J99	0.031	1.14
Intraoperative and postprocedural complications and disorders of respiratory system, not elsewhere classified	J00-J99	0.28	1.17
Other functional intestinal disorders	K00-K93	9.9e-152	3.04
Umbilical hernia	K00-K93	0.16	1.33
Stomatitis and related lesions	K00-K93	0.08	1.4
Diseases of tongue	K00-K93	5.8e-05	2.16
Diverticular disease of intestine	K00-K93	1.7e-62	2.42
Other diseases of gallbladder	K00-K93	6e-06	2.03
Other diseases of digestive system	K00-K93	2.4e-51	2.1
Hemorrhoids and perianal venous thrombosis	K00-K93	7e-51	2.33
Gastro-esophageal reflux disease	K00-K93	1.6e-41	1.75
Other diseases of anus and rectum	K00-K93	3.5e-37	2.36
Dental caries	K00-K93	1.6e-11	4.72
Other and unspecified noninfective gastroenteritis and colitis	K00-K93	2.2e-32	2.37
Inguinal hernia	K00-K93	8.7e-30	3.3
Diaphragmatic hernia	K00-K93	5e-28	2.11
Other diseases of stomach and duodenum	K00-K93	1.5e-27	2.13
Other disorders of teeth and supporting structures	K00-K93	3.7e-16	3.18
Other diseases of intestine	K00-K93	2.1e-18	1.99
Irritable bowel syndrome	K00-K93	1e-16	2.58
Other diseases of esophagus	K00-K93	7e-13	1.89
Gastritis and duodenitis	K00-K93	8.5e-13	1.99
Cholelithiasis	K00-K93	1.6e-12	1.66
Paralytic ileus and intestinal obstruction without hernia	K00-K93	4.1e-12	1.75
Peptic ulcer, site unspecified	K00-K93	9.4e-12	2.21
Diseases of salivary glands	K00-K93	3e-10	2.12
Gastric ulcer	K00-K93	7.7e-08	1.95
Other diseases of lip and oral mucosa	K00-K93	7.7e-07	1.82
Ventral hernia	K00-K93	8.8e-06	1.8
Cholecystitis	K00-K93	0.00022	1.74
Esophagitis	K00-K93	0.00045	1.59
Other disorders of gingiva and edentulous alveolar ridge	K00-K93	0.00073	1.53
Acute pancreatitis	K00-K93	0.021	1.38
Other diseases of pancreas	K00-K93	0.037	1.29
Duodenal ulcer	K00-K93	0.06	1.35
Other diseases of liver	K00-K93	0.2	1.1
Vascular disorders of intestine	K00-K93	0.27	1.19
Other diseases of biliary tract	K00-K93	0.83	1.03
Other disorders of peritoneum	K00-K93	0.59	0.91
Fibrosis and cirrhosis of liver	K00-K93	0.076	0.79
Hepatic failure, not elsewhere classified	K00-K93	0.046	0.7
Pressure ulcer	L00-L99	2e-111	5.04
Acne	L00-L99	0.0017	1.86
Impetigo	L00-L99	4.2e-06	2.77
Cellulitis and acute lymphangitis	L00-L99	1e-53	2.44
Other disorders of skin and subcutaneous tissue, not elsewhere classified	L00-L99	3.4e-49	2.49
Skin changes due to chronic exposure to nonionizing radiation	L00-L99	7.1e-46	2.46
Nail disorders	L00-L99	2.8e-44	4.32
Non-pressure chronic ulcer of lower limb, not elsewhere classified	L00-L99	7.5e-37	2.79
Other epidermal thickening	L00-L99	3.5e-35	3.19
Cutaneous abscess, furuncle and carbuncle	L00-L99	1e-33	2.22
Other and unspecified dermatitis	L00-L99	1.5e-29	2.44
Seborrheic keratosis	L00-L99	6.5e-29	2.13
Seborrheic dermatitis	L00-L99	1.5e-28	3.17
Pruritus	L00-L99	2.2e-27	2.11
Follicular cysts of skin and subcutaneous tissue	L00-L99	1.9e-23	2.47
Other follicular disorders	L00-L99	1.6e-17	3.19
Other disorders of pigmentation	L00-L99	1.4e-17	2.03
Unspecified contact dermatitis	L00-L99	6.4e-14	2.14
Corns and callosities	L00-L99	2.8e-26	5.35
Atopic dermatitis	L00-L99	5.6e-12	2.09
Other local infections of skin and subcutaneous tissue	L00-L99	1.8e-11	2.21
Rosacea	L00-L99	3.1e-09	2.08
Other erythematous conditions	L00-L99	1.5e-07	2.14
Other nonscarring hair loss	L00-L99	6.2e-07	1.99
Lichen simplex chronicus and prurigo	L00-L99	9.9e-07	1.91
Atrophic disorders of skin	L00-L99	2.1e-06	1.72
Urticaria	L00-L99	6.4e-06	1.95
Psoriasis	L00-L99	7.6e-05	1.67
Hypertrophic disorders of skin	L00-L99	8.8e-05	1.83
Dermatitis due to substances taken internally	L00-L99	0.024	1.36
Osteoporosis without current pathological fracture	M00-M99	1.1e-188	3.23
Other joint disorder, not elsewhere classified	M00-M99	5.1e-179	2.65
Other and unspecified osteoarthritis	M00-M99	1.4e-159	2.59
Other and unspecified soft tissue disorders, not elsewhere classified	M00-M99	2.5e-127	2.46
Dorsalgia	M00-M99	1.6e-126	2.31
Polyosteoarthritis	M00-M99	5.9e-118	4.03
Other disorders of bone	M00-M99	2.1e-73	2.52
Other disorders of muscle	M00-M99	2.3e-70	2.86
Other inflammatory spondylopathies	M00-M99	6e-05	2.27
Other disorders of bone density and structure	M00-M99	2.5e-67	3.04
Other disorders of cartilage	M00-M99	1.6e-65	2.52
Internal derangement of knee	M00-M99	9.6e-07	2.24
Spondylosis	M00-M99	9.1e-55	2.42
Osteoarthritis of knee	M00-M99	8e-47	2.32
Cervical disc disorders	M00-M99	1.2e-42	2.7
Other spondylopathies	M00-M99	1e-39	2.02
Other bursopathies	M00-M99	8.1e-33	2.88
Soft tissue disorders related to use, overuse and pressure	M00-M99	8.5e-12	2.72
Other crystal arthropathies	M00-M99	4.1e-12	2.61
Osteoarthritis of hip	M00-M99	1.7e-30	2.43
Shoulder lesions	M00-M99	2.8e-25	2.36
Acquired deformities of fingers and toes	M00-M99	3.9e-25	3.36
Thoracic, thoracolumbar, and lumbosacral intervertebral disc disorders	M00-M99	3.1e-24	1.86
Other enthesopathies	M00-M99	2.9e-23	2.43
Osteoporosis with current pathological fracture	M00-M99	8.2e-16	4.03
Other specific joint derangements	M00-M99	5.6e-22	3.23
Other acquired deformities of limbs	M00-M99	4.5e-21	2.56
Other and unspecified arthropathy	M00-M99	1.3e-20	2.13
Other disorders of synovium and tendon	M00-M99	4.9e-20	2.66
Other and unspecified dorsopathies, not elsewhere classified	M00-M99	6.9e-20	2.41
Scoliosis	M00-M99	5.8e-15	1.98
Synovitis and tenosynovitis	M00-M99	5.8e-14	2.25
Other deforming dorsopathies	M00-M99	1.7e-13	1.93
Kyphosis and lordosis	M00-M99	2.1e-13	2.38
Enthesopathies, lower limb, excluding foot	M00-M99	1.1e-12	2.16
Gout	M00-M99	1.4e-12	1.62
Disorder of continuity of bone	M00-M99	2.1e-12	1.97
Fibroblastic disorders	M00-M99	1.1e-11	2.46
Other systemic involvement of connective tissue	M00-M99	0.0036	1.39
Other rheumatoid arthritis	M00-M99	0.0073	1.34
Osteomyelitis	M00-M99	0.01	1.46
Other disorders of urinary system	N00-N99	0	3.76
Chronic nephritic syndrome	N00-N99	0.091	1.37
Polyp of female genital tract	N00-N99	0.015	1.59
Other disorders of penis	N00-N99	0.012	1.68
Other noninflammatory disorders of uterus, except cervix	N00-N99	0.011	1.68
Benign prostatic hyperplasia	N00-N99	7.1e-88	3.04
Acute pyelonephritis	N00-N99	0.00071	1.97
Other disorders of urethra	N00-N99	0.00021	1.89
Other and unspecified disorders of male genital organs	N00-N99	5.3e-05	2.27
Other abnormal uterine and vaginal bleeding	N00-N99	2.1e-05	2.36
Cystitis	N00-N99	1.3e-64	4.26
Other noninflammatory disorders of vulva and perineum	N00-N99	1.4e-06	2.6
Inflammatory diseases of prostate	N00-N99	2e-07	2.33
Chronic kidney disease (CKD)	N00-N99	1.4e-51	1.91
Calculus of lower urinary tract	N00-N99	4.7e-08	3.23
Acute kidney failure	N00-N99	2.8e-47	1.86
Other noninflammatory disorders of vagina	N00-N99	2.4e-09	2.4
Neuromuscular dysfunction of bladder, not elsewhere classified	N00-N99	3.8e-38	3.72
Other disorders of kidney and ureter, not elsewhere classified	N00-N99	3e-32	1.78
Menopausal and other perimenopausal disorders	N00-N99	3.9e-25	1.9
Other disorders of bladder	N00-N99	8.6e-24	2.4
Tubulo-interstitial nephritis, not specified as acute or chronic	N00-N99	4e-15	2.49
Unspecified lump in breast	N00-N99	5e-13	1.87
Obstructive and reflux uropathy	N00-N99	6.3e-13	1.88
Calculus of kidney and ureter	N00-N99	1.2e-12	1.83
Female genital prolapse	N00-N99	2.3e-12	2.23
Other disorders of breast	N00-N99	2.5e-09	2.03
Male erectile dysfunction	N00-N99	7.9e-08	1.79
Other inflammation of vagina and vulva	N00-N99	3.4e-06	1.72
Benign mammary dysplasia	N00-N99	3.3e-05	1.66
Noninflammatory disorders of ovary, fallopian tube and broad ligament	N00-N99	0.0019	1.57
Pain and other conditions associated with female genital organs and menstrual cycle	N00-N99	0.0019	1.41
Disorders resulting from impaired renal tubular function	N00-N99	0.0056	1.47
Intraoperative and postprocedural complications and disorders of genitourinary system, not elsewhere classified	N00-N99	0.98	0.98
Unspecified kidney failure	N00-N99	0.51	0.91
Other congenital malformations of heart	Q00-Q99	0.00035	2.09
Other symptoms and signs involving cognitive functions and awareness	R00-R99	0	10.25
Abnormalities of gait and mobility	R00-R99	0	6.42
Symptoms and signs concerning food and fluid intake	R00-R99	1.2e-291	4.22
Malaise and fatigue	R00-R99	3.4e-217	3.03
Unspecified urinary incontinence	R00-R99	4.8e-196	4.69
Syncope and collapse	R00-R99	2.6e-186	3.65
Cough	R00-R99	4.7e-173	2.97
Pain in throat and chest	R00-R99	5.2e-167	2.51
Other symptoms and signs involving the nervous and musculoskeletal systems	R00-R99	2.8e-162	3.45
Symptoms and signs involving emotional state	R00-R99	1.8e-139	7.66
Dizziness and giddiness	R00-R99	9.3e-137	2.88
Other general symptoms and signs	R00-R99	8.9e-136	4.34
Aphagia and dysphagia	R00-R99	5.7e-128	3.45
Somnolence, stupor and coma	R00-R99	7.8e-127	3.74
Abnormal results of function studies	R00-R99	3e-115	2.53
Rash and other nonspecific skin eruption	R00-R99	1e-109	3.18
Polyuria	R00-R99	2.7e-109	3.32
Abdominal and pelvic pain	R00-R99	2.8e-100	2.23
Abnormalities of breathing	R00-R99	1.4e-96	2.08
Abnormal involuntary movements	R00-R99	2.2e-95	3.79
Anuria and oliguria	R00-R99	0.0057	1.71
Abnormalities of heart beat	R00-R99	9.3e-95	2.42
Abnormal findings in specimens from other organs, systems and tissues	R00-R99	0.0049	1.7
Other symptoms and signs involving the circulatory and respiratory system	R00-R99	2.2e-90	2.11
Lack of expected normal physiological development in childhood and adults	R00-R99	5e-87	3.94
Speech disturbances, not elsewhere classified	R00-R99	1.3e-86	3.57
Edema, not elsewhere classified	R00-R99	1.7e-85	2.41
Other symptoms and signs involving the digestive system and abdomen	R00-R99	4.9e-82	2.31
Abnormal findings on diagnostic imaging of other body structures	R00-R99	5.4e-82	2.73
Convulsions, not elsewhere classified	R00-R99	5e-76	3.67
Headache	R00-R99	8.2e-76	2.72
Elevated blood glucose level	R00-R99	2.6e-69	2.73
Abnormal findings on diagnostic imaging of lung	R00-R99	3.1e-69	2.2
Disturbances of smell and taste	R00-R99	1.4e-05	2.66
Other abnormal findings of blood chemistry	R00-R99	2.3e-56	2.19
Nausea and vomiting	R00-R99	6.7e-54	2.09
Abnormal blood-pressure reading, without diagnosis	R00-R99	8.6e-54	3.08
Retention of urine	R00-R99	3.2e-51	2.51
Pain associated with micturition	R00-R99	2.4e-50	3.05
Hematuria	R00-R99	4e-48	2.45
Other and unspecified abnormal findings in urine	R00-R99	6e-45	4.28
Other and unspecified symptoms and signs involving the genitourinary system	R00-R99	1.4e-44	2.84
Fever of other and unknown origin	R00-R99	1e-42	2.49
Disturbances of skin sensation	R00-R99	2.6e-32	2.16
Cardiac murmurs and other cardiac sounds	R00-R99	3.3e-27	2.39
Abnormal serum enzyme levels	R00-R99	5.9e-27	2.13
Symptoms and signs specifically associated with systemic inflammation and infection	R00-R99	1.3e-23	2.28
Localized swelling, mass and lump of skin and subcutaneous tissue	R00-R99	2e-23	1.83
Other lack of coordination	R00-R99	3.4e-23	2.94
Generalized hyperhidrosis	R00-R99	1.5e-16	3.03
Other abnormal immunological findings in serum	R00-R99	3.2e-17	3.36
Age-related physical debility	R00-R99	4.1e-18	3.46
Cachexia	R00-R99	2.7e-20	2.36
Findings of drugs and other substances, not normally found in blood	R00-R99	1.2e-16	2.16
Flatulence and related conditions	R00-R99	3e-16	1.99
Other skin changes	R00-R99	1.7e-15	2.06
Dyslexia and other symbolic dysfunctions, not elsewhere classified	R00-R99	7.6e-23	12.45
Hemorrhage, not elsewhere classified	R00-R99	5.9e-14	2
Abnormal findings on diagnostic imaging of central nervous system	R00-R99	3.5e-27	4.32
Abnormal tumor markers	R00-R99	1.7e-12	1.98
Hemorrhage from respiratory passages	R00-R99	1.9e-12	1.69
Pain, unspecified	R00-R99	4.4e-11	1.6
Proteinuria	R00-R99	1.5e-09	1.9
Abnormal and inconclusive findings on diagnostic imaging of breast	R00-R99	2.5e-09	1.84
Illness, unspecified	R00-R99	3.4e-09	2.26
Other symptoms and signs involving general sensations and perceptions	R00-R99	2e-47	5.39
Fecal incontinence	R00-R99	3.5e-54	5.89
Voice and resonance disorders	R00-R99	4.8e-05	1.53
Symptoms and signs involving appearance and behavior	R00-R99	2.8e-77	29.06
Heartburn	R00-R99	0.0032	1.45
Unspecified jaundice	R00-R99	0.027	1.43
Enlarged lymph nodes	R00-R99	0.59	1.06
Hepatomegaly and splenomegaly, not elsewhere classified	R00-R99	0.77	1.06
Shock, not elsewhere classified	R00-R99	0.83	1.03
Ascites	R00-R99	0.029	0.75
Other and unspecified injuries of head	S00-T98	2.5e-128	4.85
Injury of unspecified body region	S00-T98	4.4e-123	2.87
Other complications of surgical and medical care, not elsewhere classified	S00-T98	0.02	1.48
Open wound of head	S00-T98	1.8e-93	4.45
Fracture of femur	S00-T98	1.3e-77	3.57
Intracranial injury	S00-T98	5.6e-71	3.49
Dislocation and sprain of joints and ligaments of knee	S00-T98	8.1e-05	1.91
Fracture of cervical vertebra and other parts of neck	S00-T98	3.1e-05	2.01
Superficial injury of ankle, foot and toes	S00-T98	7.1e-07	2.78
Superficial injury of head	S00-T98	1e-53	3.79
Injury of muscle, fascia and tendon at lower leg level	S00-T98	2.5e-07	2.93
Dislocation and sprain of joints and ligaments of lumbar spine and pelvis	S00-T98	1.5e-07	2.68
Injury of muscle, fascia and tendon at shoulder and upper arm level	S00-T98	4.2e-08	2.64
Other and unspecified injuries of shoulder and upper arm	S00-T98	6.5e-09	2.65
Fracture of shoulder and upper arm	S00-T98	1.8e-43	3.8
Complications of genitourinary prosthetic devices, implants and grafts	S00-T98	2.2e-09	2.36
Other and unspecified injuries of abdomen, lower back, pelvis and external genitals	S00-T98	9.7e-10	3.02
Fracture of rib(s), sternum and thoracic spine	S00-T98	1e-33	2.67
Superficial injury of abdomen, lower back, pelvis and external genitals	S00-T98	3.4e-11	3.69
Superficial injury of elbow and forearm	S00-T98	1.7e-11	4.61
Fracture of foot and toe, except ankle	S00-T98	3.6e-12	2.92
Fracture of forearm	S00-T98	8.3e-30	3.2
Open wound of wrist, hand and fingers	S00-T98	5.4e-28	3.72
Dislocation and sprain of joints and ligaments at wrist and hand level	S00-T98	8e-13	3.31
Fracture of lumbar spine and pelvis	S00-T98	1.8e-26	2.46
Superficial injury of hip and thigh	S00-T98	1.1e-13	3.19
Adverse effects, not elsewhere classified	S00-T98	1.1e-25	2.19
Superficial injury of thorax	S00-T98	9.2e-14	2.88
Fracture of skull and facial bones	S00-T98	5.9e-14	2.93
Other and unspecified injuries of elbow and forearm	S00-T98	3.1e-15	4.74
Superficial injury of wrist, hand and fingers	S00-T98	1.7e-15	3.94
Unspecified multiple injuries	S00-T98	4.3e-22	3.33
Fracture at wrist and hand level	S00-T98	1e-21	2.94
Superficial injury of knee and lower leg	S00-T98	2.8e-21	3.11
Fracture of lower leg, including ankle	S00-T98	2.4e-20	2.8
Other and unspecified injuries of wrist, hand and finger(s)	S00-T98	3.3e-18	3.38
Superficial injury of shoulder and upper arm	S00-T98	2.9e-18	4.79
Open wound of knee and lower leg	S00-T98	5.6e-19	3.05
Other and unspecified injuries of ankle and foot	S00-T98	1.4e-20	3.72
Open wound of ankle, foot and toes	S00-T98	5.6e-17	2.92
Open wound of elbow and forearm	S00-T98	1.9e-21	6.69
Other and unspecified injuries of hip and thigh	S00-T98	1.3e-22	4.71
Foreign body in respiratory tract	S00-T98	6e-23	3.71
Injury of eye and orbit	S00-T98	2.3e-14	2.64
Other and unspecified injuries of lower leg	S00-T98	3.6e-24	3.96
Dislocation and sprain of joints and ligaments of shoulder girdle	S00-T98	6.5e-14	2.51
Other and unspecified injuries of thorax	S00-T98	1.3e-29	4.64
Other specified and unspecified injuries of neck	S00-T98	4.4e-30	4.88
Superficial injury of neck	S00-T98	1.5e-34	4.37
Dislocation and sprain of joints and ligaments at ankle, foot and toe level	S00-T98	5.4e-09	2.16
Poisoning by, adverse effect of and underdosing of diuretics and other and unspecified drugs, medicaments and biological substances	S00-T98	1.2e-08	2.06
Complications of internal orthopedic prosthetic devices, implants and grafts	S00-T98	0.0012	1.56
Complications of other internal prosthetic devices, implants and grafts	S00-T98	0.018	1.3
Complications of procedures, not elsewhere classified	S00-T98	0.57	1.06
Poisoning by, adverse effect of and underdosing of primarily systemic and hematological agents, not elsewhere classified	S00-T98	0.4	0.87
Complications of cardiac and vascular prosthetic devices, implants and grafts	S00-T98	0.1	0.85
Unspecified fall	V01-Y98	5.6e-210	4.86
Nosocomial condition	V01-Y98	0.034	1.53
Place of occurrence of the external cause	V01-Y98	8e-60	2.18
Motor- or nonmotor-vehicle accident, type of vehicle unspecified	V01-Y98	2e-06	2.81
Fall on same level from slipping, tripping and stumbling	V01-Y98	5.8e-43	3.34
Other slipping, tripping and stumbling and falls	V01-Y98	5.6e-38	3.88
Fall from chair	V01-Y98	7.5e-11	3.73
Exposure to other specified factors	V01-Y98	1.6e-21	3.27
Activity codes	V01-Y98	8.1e-19	4.25
External cause status	V01-Y98	1.7e-19	4.24
Fall on and from stairs and steps	V01-Y98	5.5e-17	3.01
Fall from bed	V01-Y98	5.1e-33	5.72
Other medical procedures as the cause of abnormal reaction of the patient, or of later complication, without mention of misadventure at the time of the procedure	V01-Y98	0.16	1.24
Surgical operation and other surgical procedures as the cause of abnormal reaction of the patient, or of later complication, without mention of misadventure at the time of the procedure	V01-Y98	0.48	1.09
Encounter for immunization	Z00-Z99	0	4.9
Encounter for general examination without complaint, suspected or reported diagnosis	Z00-Z99	0	3.66
Persons encountering health services for other counseling and medical advice, not elsewhere classified	Z00-Z99	3.2e-219	4.07
Do not resuscitate	Z00-Z99	4.6e-215	3.51
Other specified health status	Z00-Z99	7.7e-199	2.61
Encounter for screening for other diseases and disorders	Z00-Z99	6.2e-187	3.58
Estrogen receptor status	Z00-Z99	0.69	1.1
Personal risk factors, not elsewhere classified	Z00-Z99	4.2e-148	3.49
Personal history of certain other diseases	Z00-Z99	4.6e-147	2.63
Encounter for screening for infectious and parasitic diseases	Z00-Z99	3.6e-118	6.65
Personal history of other diseases and conditions	Z00-Z99	3.5e-117	2.2
Long term (current) drug therapy	Z00-Z99	2.8e-87	2.14
Problems related to care provider dependency	Z00-Z99	1.1e-83	4.75
Encounter for screening for malignant neoplasms	Z00-Z99	5.5e-77	2.2
Encounter for examination and observation for other reasons	Z00-Z99	2.2e-59	2.96
Presence of other functional implants	Z00-Z99	3e-59	2.21
Contact with and (suspected) exposure to communicable diseases	Z00-Z99	3.8e-07	2.83
Problems related to housing and economic circumstances	Z00-Z99	3e-10	3.52
Problems related to social environment	Z00-Z99	8.2e-11	4.44
Encounter for administrative examination	Z00-Z99	3.5e-31	2.82
Family history of certain disabilities and chronic diseases (leading to disablement)	Z00-Z99	1.6e-30	2.84
Other postprocedural states	Z00-Z99	2.7e-27	1.61
Encounter for other postprocedural aftercare	Z00-Z99	7.9e-24	1.8
Allergy status to drugs, medicaments and biological substances	Z00-Z99	1.7e-23	1.98
Encounter for other aftercare and medical care	Z00-Z99	9.1e-22	1.55
Encounter for medical observation for suspected diseases and conditions ruled out	Z00-Z99	1e-21	2.2
Encounter for other special examination without complaint, suspected or reported diagnosis	Z00-Z99	1.4e-21	1.53
Personal history of malignant neoplasm	Z00-Z99	1.1e-20	1.45
Orthopedic aftercare	Z00-Z99	2.7e-20	2.08
Encounter for fitting and adjustment of other devices	Z00-Z99	4.5e-20	1.8
Problems related to lifestyle	Z00-Z99	7.3e-19	1.7
Presence of cardiac and vascular implants and grafts	Z00-Z99	2.6e-18	1.53
Body mass index [BMI]	Z00-Z99	5.2e-17	2.11
Encounter for follow-up examination after completed treatment for conditions other than malignant neoplasm	Z00-Z99	1.9e-14	1.46
Acquired absence of organs, not elsewhere classified	Z00-Z99	3.4e-14	1.66
Other problems related to primary support group, including family circumstances	Z00-Z99	5.5e-31	4.68
Problems related to other psychosocial circumstances	Z00-Z99	4.7e-31	6.38
Dependence on enabling machines and devices, not elsewhere classified	Z00-Z99	7.5e-10	1.49
Presence of other devices	Z00-Z99	1.3e-09	2.34
Family history of primary malignant neoplasm	Z00-Z99	1.4e-09	1.69
Persons encountering health services in other circumstances	Z00-Z99	2.4e-09	2.13
Family history of other specific disorders	Z00-Z99	5.6e-09	2.19
Encounter for other prophylactic measures	Z00-Z99	7.5e-09	1.99
Encounter for adjustment and management of implanted device	Z00-Z99	1.9e-07	1.43
Persons encountering health services for specific procedures and treatment, not carried out	Z00-Z99	2.2e-07	1.62
Encounter for attention to artificial openings	Z00-Z99	0.00072	1.52
Artificial opening status	Z00-Z99	0.029	1.29
Encounter for procedures for purposes other than remedying health state	Z00-Z99	0.074	1.34
Resistance to antimicrobial drugs	Z00-Z99	0.12	1.29
Personal history of medical treatment	Z00-Z99	0.49	0.95
Transplanted organ and tissue status	Z00-Z99	0.00062	0.61

## Sheet: AlzConMFL3Name
L3_Name	SigSex	Category	Female_pvalue	Female_OddsRatio	Male_pvalue	Male_OddsRatio
Dermatophytosis	Significant (F and M)	A00-B99	1.4e-69	7.77	3.4e-40	3.69
Other sepsis	Significant (F and M)	A00-B99	9.1e-35	3.37	9.4e-21	2.18
Candidiasis	Significant (F and M)	A00-B99	1.7e-34	4.65	1.8e-07	2.14
Other bacterial agents as the cause of diseases classified elsewhere	Significant (F and M)	A00-B99	8.3e-33	4.81	2.9e-16	2.8
Zoster [herpes zoster]	Significant (F and M)	A00-B99	9.8e-28	5.05	1.6e-07	2.14
Streptococcus, Staphylococcus, and Enterococcus as the cause of diseases classified elsewhere	Significant (F and M)	A00-B99	2.4e-20	4.22	1e-08	2.11
Other bacterial intestinal infections	Significant (F and M)	A00-B99	2.2e-20	4.59	5.2e-06	2
Bacterial infection of unspecified site	Significant (Females)	A00-B99	2.8e-15	3.99	0.00025	1.68
Viral agents as the cause of diseases classified elsewhere	Significant (F and M)	A00-B99	3.4e-10	3.91	3e-07	3.03
Herpesviral [herpes simplex] infections	Significant (Females)	A00-B99	2.4e-12	5.21	0.0097	1.9
Viral warts	Significant (Females)	A00-B99	3.6e-10	4.4	0.0099	1.79
Other and unspecified infectious diseases	Significant (F and M)	A00-B99	8e-09	3.96	7e-07	2.67
Benign neoplasm of colon, rectum, anus and anal canal	Significant (F and M)	C00-D48	1.2e-30	4.32	1.5e-16	2.23
Neoplasm of uncertain behavior of other and unspecified sites	Significant (F and M)	C00-D48	1.3e-32	5.12	2.7e-15	2.3
Other benign neoplasms of skin	Significant (F and M)	C00-D48	9.5e-22	4.02	6.6e-17	2.64
Neoplasms of unspecified behavior	Significant (Females)	C00-D48	3.1e-08	2.13	0.0075	1.39
Malignant neoplasm without specification of site	Not Significant	C00-D48	0.026	1.34	0.0059	0.76
Other and unspecified malignant neoplasm of skin	Significant (F and M)	C00-D48	8e-13	3.18	2.7e-07	1.79
Melanocytic nevi	Significant (F and M)	C00-D48	1.5e-10	3.86	2.1e-06	2.2
Secondary malignant neoplasm of other and unspecified sites	Not Significant	C00-D48	0.32	0.84	0.00019	0.64
Malignant neoplasm of colon	Not Significant	C00-D48	0.0016	1.93	0.13	1.32
Benign neoplasm of other and unspecified sites	Significant (F and M)	C00-D48	1.4e-10	5.01	1.8e-08	2.97
Secondary malignant neoplasm of respiratory and digestive organs	Sigificant (Males)	C00-D48	0.0055	0.62	1.6e-08	0.42
Hemangioma and lymphangioma, any site	Significant (F and M)	C00-D48	1.5e-05	2.69	4e-06	2.37
Secondary and unspecified malignant neoplasm of lymph nodes	Not Significant	C00-D48	0.042	1.54	0.25	0.8
Malignant neoplasm of bronchus and lung	Not Significant	C00-D48	0.12	1.39	0.028	0.66
Other neoplasms of uncertain behavior of lymphoid, hematopoietic and related tissue	Significant (Females)	C00-D48	8.3e-08	3.94	0.00019	2.1
Leiomyoma of uterus	Not Significant	C00-D48	7.1e-05	2.62	1	0
Carcinoma in situ of breast	Not Significant	C00-D48	0.00018	2.45	1	0
Benign lipomatous neoplasm	Significant (F and M)	C00-D48	6.3e-06	3.3	2.9e-07	2.81
Malignant melanoma of skin	Not Significant	C00-D48	0.13	1.46	0.57	1.1
Malignant neoplasm of thymus	Not Significant	C00-D48	0.25	0	0.56	0
Malignant neoplasm of pyriform sinus	Not Significant	C00-D48	1	0	0.56	0
Other anemias	Significant (F and M)	D50-D89	1.6e-148	5.12	1e-52	2.45
Iron deficiency anemia	Significant (F and M)	D50-D89	5.3e-56	4.67	4.6e-20	2.49
Other disorders of white blood cells	Significant (F and M)	D50-D89	9e-34	4.28	5.8e-14	2.18
Acute posthemorrhagic anemia	Significant (Females)	D50-D89	2.1e-21	3.57	0.0017	1.44
Anemia in chronic diseases classified elsewhere	Significant (F and M)	D50-D89	2.3e-21	3.6	8.5e-07	1.76
Purpura and other hemorrhagic conditions	Significant (F and M)	D50-D89	3.8e-13	2.93	1.3e-08	1.82
Other coagulation defects	Significant (Females)	D50-D89	2.4e-10	3.15	0.085	1.27
Other nutritional anemias	Significant (F and M)	D50-D89	3.6e-09	4.57	9.5e-09	3.02
Other and unspecified diseases of blood and blood-forming organs	Significant (Females)	D50-D89	2.9e-05	2.84	0.016	1.67
Vitamin B12 deficiency anemia	Significant (F and M)	D50-D89	1.3e-09	7.4	1.7e-11	6.07
Functional disorders of polymorphonuclear neutrophils	Not Significant	D50-D89	1	0	1	0
Disorders of lipoprotein metabolism and other lipidemias	Significant (F and M)	E00-E90	3e-264	6.34	8.4e-103	2.8
Other disorders of fluid, electrolyte and acid-base balance	Significant (F and M)	E00-E90	1.6e-145	4.89	7e-35	2.1
Other hypothyroidism	Significant (F and M)	E00-E90	5.6e-116	4.83	3.2e-29	2.55
Type 2 diabetes mellitus	Significant (F and M)	E00-E90	3.3e-90	3.88	7.1e-27	1.88
Volume depletion	Significant (F and M)	E00-E90	1.4e-79	6.08	3.2e-34	2.89
Vitamin D deficiency	Significant (F and M)	E00-E90	2e-76	7.58	2e-28	3.61
Deficiency of other B group vitamins	Significant (F and M)	E00-E90	7.3e-96	20.77	3e-60	8.07
Disorders of mineral metabolism	Significant (F and M)	E00-E90	1.1e-30	3.57	7e-07	1.7
Overweight and obesity	Significant (F and M)	E00-E90	3.2e-21	3.2	8.8e-06	1.72
Other nontoxic goiter	Significant (F and M)	E00-E90	1.2e-18	3.18	1.2e-06	2.44
Unspecified protein-calorie malnutrition	Significant (Females)	E00-E90	1.1e-17	3.91	0.01	1.45
Other disorders of thyroid	Significant (F and M)	E00-E90	1.5e-09	2.52	7.7e-06	2.4
Type 1 diabetes mellitus	Significant (Females)	E00-E90	4.7e-10	3.11	4.7e-05	1.85
Thyrotoxicosis [hyperthyroidism]	Significant (Females)	E00-E90	3.2e-13	4.25	0.00093	2.26
Other disorders of pancreatic internal secretion	Significant (F and M)	E00-E90	4.4e-16	6.2	2.6e-06	2.58
Protein-calorie malnutrition of moderate and mild degree	Significant (F and M)	E00-E90	3.4e-14	5.7	1.6e-06	3.55
Unspecified severe protein-calorie malnutrition	Significant (Females)	E00-E90	1.7e-08	3.95	0.00047	2.06
Other and unspecified metabolic disorders	Significant (Females)	E00-E90	8.2e-09	4.13	0.064	1.5
Hypofunction and other disorders of the pituitary gland	Significant (Females)	E00-E90	5.4e-06	3.19	0.00065	2.02
Dementia in other diseases classified elsewhere	Significant (F and M)	F00-F99	2.3e-303	19485.2	8.1e-227	7483.35
Unspecified dementia	Significant (F and M)	F00-F99	2.3e-303	34.79	8.1e-227	21.72
Major depressive disorder, single episode	Significant (F and M)	F00-F99	1.6e-224	10.07	3.1e-108	4.71
Other mental disorders due to known physiological condition	Significant (F and M)	F00-F99	4.7e-215	23.67	7.1e-209	25.24
Vascular dementia	Significant (F and M)	F00-F99	1.6e-215	34.24	1.6e-226	34.4
Other anxiety disorders	Significant (F and M)	F00-F99	5.9e-117	6.93	2.1e-44	3.5
Unspecified mental disorder due to known physiological condition	Significant (F and M)	F00-F99	1e-104	27.86	6.6e-132	21.37
Delirium due to known physiological condition	Significant (F and M)	F00-F99	2.4e-80	9.99	6e-49	4.92
Unspecified psychosis not due to a substance or known physiological condition	Significant (F and M)	F00-F99	6e-55	12.24	4.1e-52	9.49
Reaction to severe stress, and adjustment disorders	Significant (F and M)	F00-F99	4.9e-21	4.39	8.4e-06	2.14
Delusional disorders	Significant (F and M)	F00-F99	1.8e-41	27.36	4.2e-22	12.23
Persistent mood [affective] disorders	Significant (F and M)	F00-F99	9.3e-34	11.39	2.2e-09	3.38
Nicotine dependence	Significant (Females)	F00-F99	2.4e-11	3.02	0.0035	1.39
Major depressive disorder, recurrent	Significant (F and M)	F00-F99	1.6e-23	10.21	4.9e-13	6.62
Alcohol related disorders	Significant (F and M)	F00-F99	1.9e-20	7.55	8.9e-08	1.91
Personality and behavioral disorders due to known physiological condition	Significant (F and M)	F00-F99	4.8e-27	18.65	5.3e-45	29.5
Gender identity disorders	Not Significant	F00-F99	0.5	0	1	0
Moderate intellectual disabilities	Not Significant	F00-F99	1	0	1	0
Alzheimer's disease	Significant (F and M)	G00-G99	0	1e+99	1e-99	1e+99
Other degenerative diseases of nervous system, not elsewhere classified	Significant (F and M)	G00-G99	1.2e-261	29.64	8.1e-227	27.46
Sleep disorders	Significant (F and M)	G00-G99	3.5e-108	6.21	1.2e-77	3.46
Other disorders of brain	Significant (F and M)	G00-G99	8.4e-115	7.24	2e-103	4.91
Pain, not elsewhere classified	Significant (F and M)	G00-G99	2.2e-49	4.21	2.1e-07	1.64
Parkinson's disease	Significant (F and M)	G00-G99	2.4e-56	8.26	4.6e-87	5.86
Hereditary and idiopathic neuropathy	Significant (F and M)	G00-G99	5e-43	6.4	4.2e-32	4.07
Transient cerebral ischemic attacks and related syndromes	Significant (F and M)	G00-G99	4e-32	4.83	7.2e-23	3.37
Other and unspecified polyneuropathies	Significant (F and M)	G00-G99	9.6e-22	4.56	1.6e-22	3.36
Other extrapyramidal and movement disorders	Significant (F and M)	G00-G99	6.1e-27	6.18	5.2e-20	3.57
Epilepsy and recurrent seizures	Significant (F and M)	G00-G99	1.9e-24	7.6	5.3e-29	6.09
Hemiplegia and hemiparesis	Significant (Females)	G00-G99	1.4e-10	2.88	0.0058	1.61
Other headache syndromes	Significant (Females)	G00-G99	3.7e-25	9.44	0.00026	2.68
Mononeuropathies of upper limb	Significant (F and M)	G00-G99	2.4e-13	3.67	2.3e-05	2.31
Migraine	Significant (F and M)	G00-G99	6.2e-14	3.88	1.2e-05	2.52
Secondary parkinsonism	Significant (F and M)	G00-G99	3.3e-22	35.9	1.8e-29	22.51
Toxic encephalopathy	Significant (F and M)	G00-G99	3.3e-14	7.03	2e-15	5.2
Hydrocephalus	Significant (F and M)	G00-G99	3.6e-10	4.21	2.4e-17	4.69
Other mononeuropathies	Significant (F and M)	G00-G99	6.9e-08	3.57	1e-09	3.4
Other degenerative diseases of basal ganglia	Significant (F and M)	G00-G99	2.1e-17	18.65	1.2e-30	14.05
Facial nerve disorders	Not Significant	G00-G99	0.0001	2.69	0.00021	2.36
Disorders of myoneural junction and muscle in diseases classified elsewhere	Not Significant	G00-G99	1	0	0.56	0
Postpolio syndrome	Not Significant	G00-G99	1	0	0.56	0
Other cataract	Significant (F and M)	H00-H59	1e-97	4.81	1.3e-42	2.75
Glaucoma	Significant (F and M)	H00-H59	2.9e-71	4.99	2.2e-26	2.48
Disorders of refraction and accommodation	Significant (F and M)	H00-H59	1.1e-68	4.82	3.2e-26	2.51
Age-related cataract	Significant (F and M)	H00-H59	3.2e-67	4.87	4.1e-34	2.9
Other retinal disorders	Significant (F and M)	H00-H59	4.9e-51	4.42	1.6e-20	2.44
Visual disturbances	Significant (F and M)	H00-H59	4.7e-61	7.09	2.8e-27	3.19
Other inflammation of eyelid	Significant (F and M)	H00-H59	1.2e-40	5.16	2.5e-23	3.23
Blindness and low vision	Significant (F and M)	H00-H59	1.4e-37	5.31	1.1e-27	3.92
Disorders of lacrimal system	Significant (F and M)	H00-H59	2.9e-39	5.69	2e-14	2.9
Other disorders of eyelid	Significant (F and M)	H00-H59	4.9e-27	3.85	3.8e-06	1.76
Conjunctivitis	Significant (F and M)	H00-H59	3.4e-31	5.68	6.3e-15	3.43
Disorders of vitreous body	Significant (F and M)	H00-H59	4.9e-27	5.03	5.8e-17	3.03
Other disorders of conjunctiva	Significant (F and M)	H00-H59	4e-22	5.62	1.4e-10	2.7
Other disorders of eye and adnexa	Significant (F and M)	H00-H59	8.6e-20	4.93	5.3e-09	2.77
Other disorders of cornea	Significant (Females)	H00-H59	6e-14	3.84	5.4e-05	1.97
Hordeolum and chalazion	Significant (Females)	H00-H59	1.2e-08	3.46	0.0018	1.93
Other and unspecified hearing loss	Significant (F and M)	H60-H95	6.5e-95	7.16	1.1e-80	4.62
Other disorders of external ear	Significant (F and M)	H60-H95	1.7e-81	8.63	1.2e-49	4.32
Conductive and sensorineural hearing loss	Significant (F and M)	H60-H95	5e-60	5.49	2.8e-42	3.62
Other disorders of ear, not elsewhere classified	Significant (F and M)	H60-H95	5.2e-20	4.35	4.6e-09	2.46
Disorders of vestibular function	Significant (F and M)	H60-H95	4.1e-14	3.26	7.4e-07	2.82
Otalgia and effusion of ear	Significant (Females)	H60-H95	6.9e-13	4.4	6.1e-05	2.79
Suppurative and unspecified otitis media	Significant (Females)	H60-H95	1.4e-12	4.68	0.00016	2.34
Otitis externa	Significant (Females)	H60-H95	1.2e-12	5.03	0.003	2.14
Essential (primary) hypertension	Significant (F and M)	I00-I99	2.3e-303	6.49	8e-102	2.59
Atrial fibrillation and flutter	Significant (F and M)	I00-I99	1.6e-67	3.27	6.1e-32	1.99
Other cardiac arrhythmias	Significant (F and M)	I00-I99	3e-93	4.53	9.8e-48	2.47
Chronic ischemic heart disease	Significant (F and M)	I00-I99	3.8e-75	3.76	7.3e-30	1.85
Heart failure	Significant (F and M)	I00-I99	4.3e-66	3.58	1.8e-18	1.77
Other cerebrovascular diseases	Significant (F and M)	I00-I99	2.4e-104	6.69	2.9e-77	4.65
Hypotension	Significant (F and M)	I00-I99	1.7e-66	4.87	6.5e-23	2.15
Atherosclerosis	Significant (F and M)	I00-I99	4.2e-48	3.9	5.3e-30	2.5
Cerebral infarction	Significant (F and M)	I00-I99	4.9e-46	3.84	2.1e-37	2.97
Complications and ill-defined descriptions of heart disease	Significant (F and M)	I00-I99	3.6e-32	3.16	4.7e-12	1.79
Acute myocardial infarction	Significant (F and M)	I00-I99	3.9e-28	3.25	2.1e-11	1.78
Hypertensive chronic kidney disease	Significant (F and M)	I00-I99	6.8e-24	2.99	3.6e-12	1.79
Sequelae of cerebrovascular disease	Significant (F and M)	I00-I99	6.2e-40	5.14	2.7e-22	2.84
Nonrheumatic aortic valve disorders	Significant (F and M)	I00-I99	1.8e-31	3.99	4.5e-21	2.5
Angina pectoris	Significant (F and M)	I00-I99	1e-27	3.86	1.3e-05	1.56
Other disorders of veins	Significant (F and M)	I00-I99	5.3e-30	4.67	5.5e-10	2.32
Paroxysmal tachycardia	Significant (F and M)	I00-I99	3e-22	3.49	7.5e-11	1.92
Atrioventricular and left bundle-branch block	Significant (F and M)	I00-I99	7.5e-27	4.39	5.9e-15	2.27
Occlusion and stenosis of precerebral arteries, not resulting in cerebral infarction	Significant (F and M)	I00-I99	1.7e-18	3.12	2.6e-20	2.5
Hypertensive heart disease	Significant (F and M)	I00-I99	2e-16	3.07	1.1e-10	2.27
Varicose veins of lower extremities	Significant (Females)	I00-I99	6.8e-25	5.61	9.6e-05	1.94
Rheumatic mitral valve diseases	Significant (Females)	I00-I99	1.4e-10	2.51	0.061	1.33
Other conduction disorders	Significant (F and M)	I00-I99	8.1e-24	5.53	3e-14	2.43
Other peripheral vascular diseases	Significant (F and M)	I00-I99	3.1e-12	3.11	9.3e-10	2.27
Other pulmonary heart diseases	Significant (Females)	I00-I99	1.4e-07	2.26	0.4	1.16
Other disorders of arteries and arterioles	Significant (Females)	I00-I99	1.2e-14	3.81	0.0001	1.75
Other and unspecified disorders of circulatory system	Significant (F and M)	I00-I99	1.8e-18	5.11	1.4e-13	2.83
Other venous embolism and thrombosis	Significant (F and M)	I00-I99	1.4e-14	4.08	1.1e-06	2.1
Other acute ischemic heart diseases	Significant (F and M)	I00-I99	6.4e-13	3.86	2.5e-07	2.12
Pulmonary embolism	Significant (Females)	I00-I99	1.1e-07	2.67	0.0065	1.61
Nontraumatic intracerebral hemorrhage	Significant (Females)	I00-I99	5.6e-07	2.64	0.015	1.52
Cardiomyopathy	Not Significant	I00-I99	0.009	1.62	0.016	1.4
Phlebitis and thrombophlebitis	Significant (Females)	I00-I99	1.7e-10	4.13	0.0018	2.07
Multiple valve diseases	Significant (F and M)	I00-I99	4.6e-06	2.54	5.3e-06	2.32
Aortic aneurysm and dissection	Significant (Females)	I00-I99	1.1e-05	2.42	0.00014	1.62
Arterial embolism and thrombosis	Significant (Females)	I00-I99	6.6e-07	2.8	0.46	1.17
Occlusion and stenosis of cerebral arteries, not resulting in cerebral infarction	Significant (F and M)	I00-I99	2e-12	5.55	2.3e-10	3.47
Other and unspecified nontraumatic intracranial hemorrhage	Significant (F and M)	I00-I99	3.3e-07	3.06	2.3e-12	3.06
Nonrheumatic mitral valve disorders	Not Significant	I00-I99	0.0011	2.12	0.0005	2.11
Hypertensive heart and chronic kidney disease	Significant (Females)	I00-I99	1.9e-05	2.98	0.00015	1.99
Other aneurysm	Not Significant	I00-I99	0.00019	2.61	0.00033	1.9
Cardiac arrest	Not Significant	I00-I99	0.26	1.32	0.44	0.86
Other diseases of pericardium	Not Significant	I00-I99	0.001	2.38	0.056	1.54
Pneumonia, unspecified organism	Significant (F and M)	J00-J99	6.4e-96	5.2	1e-41	2.57
Other respiratory disorders	Significant (F and M)	J00-J99	4.5e-50	3.39	9.7e-17	1.81
Acute upper respiratory infections of multiple and unspecified sites	Significant (F and M)	J00-J99	4.4e-67	6.02	1.3e-30	3.36
Other chronic obstructive pulmonary disease	Significant (F and M)	J00-J99	6.9e-30	3.01	4.8e-06	1.44
Vasomotor and allergic rhinitis	Significant (F and M)	J00-J99	1.4e-51	5.63	5.8e-31	3.47
Pleural effusion, not elsewhere classified	Significant (F and M)	J00-J99	2.6e-23	2.73	3.4e-06	1.5
Asthma	Significant (Females)	J00-J99	9.1e-34	3.64	0.00093	1.43
Pneumonitis due to solids and liquids	Significant (F and M)	J00-J99	1.3e-46	6.42	9.2e-41	3.54
Respiratory failure, not elsewhere classified	Significant (Females)	J00-J99	8.8e-11	2.19	0.0023	1.36
Acute bronchitis	Significant (F and M)	J00-J99	4.1e-22	3.97	3e-13	3.01
Chronic sinusitis	Significant (F and M)	J00-J99	1.2e-14	3.81	2.9e-06	2.03
Pulmonary edema	Significant (Females)	J00-J99	1.2e-08	2.51	0.005	1.47
Acute pharyngitis	Significant (Females)	J00-J99	6.1e-15	4.57	0.0037	1.92
Bronchitis, not specified as acute or chronic	Significant (F and M)	J00-J99	6.7e-13	3.96	5.3e-09	2.9
Other and unspecified disorders of nose and nasal sinuses	Significant (F and M)	J00-J99	5.3e-09	2.9	1e-10	2.61
Acute nasopharyngitis [common cold]	Significant (Females)	J00-J99	1.7e-15	5.45	7.6e-05	2.85
Emphysema	Significant (Females)	J00-J99	2.1e-06	2.4	0.0026	1.47
Acute sinusitis	Significant (F and M)	J00-J99	3.2e-16	6.63	3.2e-05	2.87
Chronic rhinitis, nasopharyngitis and pharyngitis	Significant (F and M)	J00-J99	1.5e-11	4.54	7.9e-10	4.13
Influenza due to unidentified influenza virus	Significant (F and M)	J00-J99	1.4e-14	7.17	8.1e-09	4.04
Bacterial pneumonia, not elsewhere classified	Significant (Females)	J00-J99	2.8e-07	3	0.056	1.41
Other interstitial pulmonary diseases	Significant (Females)	J00-J99	2.7e-05	2.5	0.55	1.14
Bronchiectasis	Not Significant	J00-J99	5.3e-05	3.07	0.048	1.65
Pneumoconiosis due to other inorganic dusts	Not Significant	J00-J99	0.5	0	1	0
Other functional intestinal disorders	Significant (F and M)	K00-K93	6.1e-120	6.12	1.5e-44	2.89
Gastro-esophageal reflux disease	Significant (F and M)	K00-K93	4e-70	3.81	1.1e-15	1.76
Other diseases of digestive system	Significant (F and M)	K00-K93	9.9e-52	4.09	3.5e-21	2.21
Diverticular disease of intestine	Significant (F and M)	K00-K93	1.7e-62	5.44	1.3e-24	2.51
Hemorrhoids and perianal venous thrombosis	Significant (F and M)	K00-K93	6e-44	4.32	4.6e-24	2.62
Diaphragmatic hernia	Significant (F and M)	K00-K93	9.3e-28	3.83	8.9e-12	2.25
Other diseases of stomach and duodenum	Significant (F and M)	K00-K93	2.6e-28	4.02	9.2e-12	2.37
Other and unspecified noninfective gastroenteritis and colitis	Significant (F and M)	K00-K93	7.8e-32	4.96	2.2e-12	2.75
Other diseases of anus and rectum	Significant (F and M)	K00-K93	3.2e-28	4.38	1.2e-17	2.62
Cholelithiasis	Significant (Females)	K00-K93	1.2e-18	3	0.0002	1.6
Paralytic ileus and intestinal obstruction without hernia	Significant (F and M)	K00-K93	2e-18	3.77	6.6e-08	2.11
Other diseases of liver	Significant (Females)	K00-K93	3.5e-09	2.3	0.73	1.05
Other diseases of intestine	Significant (F and M)	K00-K93	4.6e-17	3.77	2.1e-12	2.43
Other diseases of esophagus	Significant (F and M)	K00-K93	2.6e-15	3.87	1.5e-06	1.96
Gastritis and duodenitis	Significant (F and M)	K00-K93	3e-10	3.01	9.1e-06	2.11
Irritable bowel syndrome	Significant (F and M)	K00-K93	3e-11	3.77	5.4e-07	3.29
Other diseases of biliary tract	Not Significant	K00-K93	0.0011	1.79	0.98	1.01
Peptic ulcer, site unspecified	Significant (Females)	K00-K93	3.5e-11	4.13	0.0033	1.85
Diseases of salivary glands	Significant (F and M)	K00-K93	1.1e-12	5.16	1.4e-06	2.97
Gastric ulcer	Significant (Females)	K00-K93	5.2e-12	5.27	0.029	1.62
Other disorders of teeth and supporting structures	Significant (F and M)	K00-K93	3.4e-15	8.11	1.3e-05	3.21
Other diseases of pancreas	Not Significant	K00-K93	0.00021	2.27	0.077	1.5
Other diseases of lip and oral mucosa	Significant (Females)	K00-K93	1e-06	3.17	4.8e-05	2.44
Other disorders of gingiva and edentulous alveolar ridge	Significant (Females)	K00-K93	2.1e-05	2.76	0.011	1.69
Ventral hernia	Significant (Females)	K00-K93	3.9e-08	4.25	0.014	1.72
Esophagitis	Not Significant	K00-K93	0.0011	2.27	0.005	1.84
Toxic liver disease	Not Significant	K00-K93	1	0	1	0
Cellulitis and acute lymphangitis	Significant (F and M)	L00-L99	1.1e-53	5.59	5e-18	2.4
Pressure ulcer	Significant (F and M)	L00-L99	3.6e-71	11.44	1.3e-29	4.27
Other disorders of skin and subcutaneous tissue, not elsewhere classified	Significant (F and M)	L00-L99	1.6e-43	5.27	2.9e-14	2.18
Cutaneous abscess, furuncle and carbuncle	Significant (F and M)	L00-L99	6.3e-39	5.21	1e-12	2.23
Pruritus	Significant (F and M)	L00-L99	2.4e-31	4.27	3e-08	2.02
Skin changes due to chronic exposure to nonionizing radiation	Significant (F and M)	L00-L99	8.5e-34	5.38	5.7e-29	2.9
Seborrheic keratosis	Significant (F and M)	L00-L99	1.4e-28	4.48	3.7e-15	2.37
Other and unspecified dermatitis	Significant (F and M)	L00-L99	1.6e-26	4.46	1.6e-13	2.77
Non-pressure chronic ulcer of lower limb, not elsewhere classified	Significant (F and M)	L00-L99	1.5e-32	6.13	1.7e-08	2.29
Other disorders of pigmentation	Significant (F and M)	L00-L99	9.6e-22	4.56	7.6e-09	2.28
Follicular cysts of skin and subcutaneous tissue	Significant (F and M)	L00-L99	2.8e-24	5.77	3.5e-11	2.94
Nail disorders	Significant (F and M)	L00-L99	1.4e-29	8.48	6.3e-14	4.61
Other epidermal thickening	Significant (F and M)	L00-L99	4.3e-23	6.22	8.8e-14	3.25
Seborrheic dermatitis	Significant (F and M)	L00-L99	1.2e-19	6.37	1.9e-13	3.23
Unspecified contact dermatitis	Significant (F and M)	L00-L99	5e-11	3.5	3e-10	3.01
Atopic dermatitis	Significant (F and M)	L00-L99	1.1e-10	3.49	4.4e-07	2.61
Atrophic disorders of skin	Significant (Females)	L00-L99	1.6e-10	3.98	0.015	1.65
Rosacea	Significant (Females)	L00-L99	1.6e-10	4.6	0.013	1.75
Other local infections of skin and subcutaneous tissue	Significant (F and M)	L00-L99	3.8e-09	4.23	4.6e-06	2.37
Corns and callosities	Significant (F and M)	L00-L99	4.2e-12	7.25	1.6e-10	8.58
Lichen simplex chronicus and prurigo	Significant (F and M)	L00-L99	8.1e-06	2.99	5.4e-06	2.86
Dermatitis due to substances taken internally	Significant (Females)	L00-L99	2.7e-06	3.28	0.58	1.15
Psoriasis	Significant (Females)	L00-L99	7.7e-10	6.61	0.011	1.64
Other follicular disorders	Significant (F and M)	L00-L99	1.6e-10	8.58	3e-07	3.03
Other erythematous conditions	Significant (Females)	L00-L99	1.8e-07	4.57	0.00071	2.35
Other bullous disorders	Not Significant	L00-L99	1	0	0.56	0
Other joint disorder, not elsewhere classified	Significant (F and M)	M00-M99	1.1e-187	6.12	5.3e-61	2.79
Other and unspecified osteoarthritis	Significant (F and M)	M00-M99	9.6e-171	5.68	1.7e-41	2.48
Osteoporosis without current pathological fracture	Significant (F and M)	M00-M99	2e-196	7.21	6.1e-24	2.98
Dorsalgia	Significant (F and M)	M00-M99	1.1e-139	4.9	2.1e-44	2.4
Other and unspecified soft tissue disorders, not elsewhere classified	Significant (F and M)	M00-M99	3e-144	5.69	7.2e-31	2.21
Other disorders of bone	Significant (F and M)	M00-M99	4.8e-84	5.81	4.6e-11	1.96
Other disorders of cartilage	Significant (F and M)	M00-M99	8.4e-77	5.91	3.8e-08	1.86
Polyosteoarthritis	Significant (F and M)	M00-M99	4.4e-98	9.32	5.8e-29	4.65
Osteoarthritis of knee	Significant (F and M)	M00-M99	6.6e-54	4.9	2e-13	2.31
Spondylosis	Significant (F and M)	M00-M99	4.9e-54	5.14	2.8e-20	2.46
Other disorders of bone density and structure	Significant (F and M)	M00-M99	4.1e-51	5	3.5e-17	3.6
Other spondylopathies	Significant (F and M)	M00-M99	4.6e-38	3.67	1.1e-17	2.13
Other disorders of muscle	Significant (F and M)	M00-M99	1.2e-55	6.11	1.7e-29	3.15
Thoracic, thoracolumbar, and lumbosacral intervertebral disc disorders	Significant (F and M)	M00-M99	1.3e-34	4.01	2.6e-07	1.77
Cervical disc disorders	Significant (F and M)	M00-M99	1.2e-30	4.53	1.2e-16	2.8
Osteoarthritis of hip	Significant (F and M)	M00-M99	3.4e-27	4.45	3.5e-11	2.67
Other and unspecified arthropathy	Significant (Females)	M00-M99	5.9e-28	4.75	0.00058	1.77
Scoliosis	Significant (Females)	M00-M99	4.7e-22	4.38	7.4e-05	2.09
Other enthesopathies	Significant (F and M)	M00-M99	1e-19	3.94	1.2e-05	2.29
Shoulder lesions	Significant (F and M)	M00-M99	4.4e-19	3.84	1.2e-09	2.56
Other bursopathies	Significant (F and M)	M00-M99	4.2e-24	5.42	1.1e-10	2.98
Other deforming dorsopathies	Significant (Females)	M00-M99	2.2e-20	4.59	0.0056	1.57
Gout	Significant (F and M)	M00-M99	4.8e-15	3.34	2e-07	1.63
Other and unspecified dorsopathies, not elsewhere classified	Significant (F and M)	M00-M99	1.1e-19	4.55	8.4e-08	2.56
Disorder of continuity of bone	Significant (Females)	M00-M99	5.4e-15	3.78	0.047	1.53
Other acquired deformities of limbs	Significant (F and M)	M00-M99	1.2e-17	4.61	5.4e-09	3.09
Synovitis and tenosynovitis	Significant (Females)	M00-M99	1.1e-18	5.63	0.0014	1.97
Other specific joint derangements	Significant (F and M)	M00-M99	4.9e-20	6.45	2.1e-05	2.76
Acquired deformities of fingers and toes	Significant (F and M)	M00-M99	7.3e-18	6.29	5e-07	3.25
Other disorders of synovium and tendon	Significant (F and M)	M00-M99	7.1e-13	4.25	2.3e-07	2.95
Other rheumatoid arthritis	Significant (Females)	M00-M99	2e-06	2.47	0.0012	2.28
Other systemic involvement of connective tissue	Significant (Females)	M00-M99	1.4e-08	3.12	0.015	1.84
Kyphosis and lordosis	Significant (Females)	M00-M99	2.3e-13	5.21	0.026	1.74
Enthesopathies, lower limb, excluding foot	Significant (Females)	M00-M99	1.2e-08	3.41	0.00081	2.06
Fibroblastic disorders	Significant (Females)	M00-M99	1.8e-07	3.84	0.0022	2.01
Calcification and ossification of muscle	Not Significant	M00-M99	1	0	1	0
Other disorders of urinary system	Significant (F and M)	N00-N99	4.7e-303	8.55	1.1e-100	3.89
Acute kidney failure	Significant (F and M)	N00-N99	2.3e-57	3.68	4e-25	2.05
Chronic kidney disease (CKD)	Significant (F and M)	N00-N99	6.5e-49	3.47	6.8e-28	2.07
Other disorders of kidney and ureter, not elsewhere classified	Significant (F and M)	N00-N99	6.2e-38	3.5	5.1e-19	1.96
Cystitis	Significant (F and M)	N00-N99	2.3e-47	9.72	6.1e-15	3.94
Neuromuscular dysfunction of bladder, not elsewhere classified	Significant (F and M)	N00-N99	2.9e-29	9.49	9.9e-12	3.19
Other disorders of bladder	Significant (F and M)	N00-N99	5.8e-27	8.39	2.6e-11	2.26
Tubulo-interstitial nephritis, not specified as acute or chronic	Significant (F and M)	N00-N99	2.5e-15	4.79	3.4e-07	3.6
Calculus of kidney and ureter	Significant (F and M)	N00-N99	5.9e-09	2.92	6.8e-08	1.92
Obstructive and reflux uropathy	Sigificant (Males)	N00-N99	0.0073	1.9	1.7e-17	2.6
Other disorders of penis	Not Significant	N00-N99	1	0	0.0095	1.71
Other perinatal hematological disorders	Not Significant	P00-P96	0.5	0	1	0
Congenital malformations of ear causing impairment of hearing	Not Significant	Q00-Q99	0.5	0	1	0
Other symptoms and signs involving cognitive functions and awareness	Significant (F and M)	R00-R99	2.3e-303	20.31	8.1e-227	12.13
Pain in throat and chest	Significant (F and M)	R00-R99	4.7e-166	5.31	3.4e-67	2.72
Malaise and fatigue	Significant (F and M)	R00-R99	7.4e-163	5.77	8.9e-86	3.33
Symptoms and signs concerning food and fluid intake	Significant (F and M)	R00-R99	5.5e-217	9.54	5.7e-80	3.91
Abnormalities of breathing	Significant (F and M)	R00-R99	4.5e-101	4.01	6.3e-45	2.29
Cough	Significant (F and M)	R00-R99	9.4e-134	5.7	9.1e-67	3.23
Abdominal and pelvic pain	Significant (F and M)	R00-R99	9e-114	4.76	5.4e-47	2.66
Abnormalities of gait and mobility	Significant (F and M)	R00-R99	7e-196	12	5.2e-144	6.81
Other symptoms and signs involving the circulatory and respiratory system	Significant (F and M)	R00-R99	3.4e-93	4.04	5.2e-42	2.34
Dizziness and giddiness	Significant (F and M)	R00-R99	1.1e-116	5.99	4.4e-59	3.45
Syncope and collapse	Significant (F and M)	R00-R99	3.5e-129	7.5	5.1e-66	3.62
Abnormal results of function studies	Significant (F and M)	R00-R99	4e-100	5.16	1.9e-48	2.62
Other symptoms and signs involving the digestive system and abdomen	Significant (F and M)	R00-R99	5.1e-84	4.69	3.3e-37	2.7
Abnormalities of heart beat	Significant (F and M)	R00-R99	6e-83	4.64	1e-50	2.95
Edema, not elsewhere classified	Significant (F and M)	R00-R99	7.1e-94	5.61	4.2e-25	2.29
Other symptoms and signs involving the nervous and musculoskeletal systems	Significant (F and M)	R00-R99	1.4e-100	6.19	4.1e-71	4.04
Unspecified urinary incontinence	Significant (F and M)	R00-R99	1.3e-116	9.75	5.1e-84	6.36
Nausea and vomiting	Significant (F and M)	R00-R99	7.5e-63	3.98	1.2e-17	2.21
Abnormal findings on diagnostic imaging of lung	Significant (F and M)	R00-R99	3.8e-62	4.08	2.5e-35	2.52
Rash and other nonspecific skin eruption	Significant (F and M)	R00-R99	2.3e-84	6.35	4.1e-35	3.2
Aphagia and dysphagia	Significant (F and M)	R00-R99	2.3e-83	7.21	3.4e-54	3.69
Headache	Significant (F and M)	R00-R99	1.7e-71	5.75	3.1e-26	3.17
Other general symptoms and signs	Significant (F and M)	R00-R99	2.8e-87	8.69	2.2e-50	4.96
Other abnormal findings of blood chemistry	Significant (F and M)	R00-R99	2.9e-52	4.22	1.3e-26	2.36
Polyuria	Significant (F and M)	R00-R99	1.9e-74	6.93	2.4e-42	3.34
Somnolence, stupor and coma	Significant (F and M)	R00-R99	2.8e-75	7.28	5.3e-58	4.3
Abnormal findings on diagnostic imaging of other body structures	Significant (F and M)	R00-R99	9.3e-57	4.88	1e-33	2.87
Elevated blood glucose level	Significant (F and M)	R00-R99	1.2e-56	5.29	2.5e-24	2.63
Abnormal involuntary movements	Significant (F and M)	R00-R99	2.7e-55	6.47	1.4e-46	5.1
Lack of expected normal physiological development in childhood and adults	Significant (F and M)	R00-R99	8.6e-62	8.12	2.7e-28	4.04
Localized swelling, mass and lump of skin and subcutaneous tissue	Significant (F and M)	R00-R99	4.9e-34	3.89	2.8e-11	2.02
Pain associated with micturition	Significant (F and M)	R00-R99	5.9e-51	7.6	1e-17	3.81
Disturbances of skin sensation	Significant (F and M)	R00-R99	8.2e-30	3.88	1.3e-19	2.72
Speech disturbances, not elsewhere classified	Significant (F and M)	R00-R99	4.1e-41	5.81	1.9e-47	4.53
Abnormal blood-pressure reading, without diagnosis	Significant (F and M)	R00-R99	5.1e-35	5.08	3e-22	3.49
Symptoms and signs involving emotional state	Significant (F and M)	R00-R99	1.9e-51	10.81	4.1e-69	10.31
Convulsions, not elsewhere classified	Significant (F and M)	R00-R99	3.4e-46	8.53	6.5e-34	4
Hematuria	Significant (F and M)	R00-R99	1e-23	3.46	6.9e-26	2.59
Fever of other and unknown origin	Significant (F and M)	R00-R99	1.3e-29	4.44	6.3e-25	2.96
Abnormal serum enzyme levels	Significant (F and M)	R00-R99	3.4e-26	4.12	3e-13	2.34
Pain, unspecified	Significant (Females)	R00-R99	7.5e-17	2.97	6.3e-05	1.67
Hemorrhage from respiratory passages	Significant (F and M)	R00-R99	2.1e-18	3.27	7.9e-07	1.86
Retention of urine	Significant (F and M)	R00-R99	1.8e-24	4.52	5.5e-36	2.74
Cardiac murmurs and other cardiac sounds	Significant (F and M)	R00-R99	4e-24	4.52	3.4e-14	2.95
Symptoms and signs specifically associated with systemic inflammation and infection	Significant (F and M)	R00-R99	2.4e-20	4.35	8.5e-14	2.67
Other and unspecified symptoms and signs involving the genitourinary system	Significant (F and M)	R00-R99	4.5e-23	5.42	3.6e-28	3.11
Flatulence and related conditions	Significant (F and M)	R00-R99	3.6e-16	3.57	5.9e-10	2.43
Other and unspecified abnormal findings in urine	Significant (F and M)	R00-R99	8.8e-31	9.54	6.8e-14	4.24
Other skin changes	Significant (Females)	R00-R99	3.6e-22	5.73	0.00034	1.77
Hemorrhage, not elsewhere classified	Significant (Females)	R00-R99	7.1e-20	5.17	0.0003	1.79
Fecal incontinence	Significant (F and M)	R00-R99	2e-25	9.16	1.9e-24	7.6
Cachexia	Significant (F and M)	R00-R99	7.1e-19	5.26	4.6e-07	2.15
Other symptoms and signs involving general sensations and perceptions	Significant (F and M)	R00-R99	4e-26	10.12	8e-19	6.04
Findings of drugs and other substances, not normally found in blood	Significant (F and M)	R00-R99	4.6e-17	4.95	6.4e-08	2.16
Enlarged lymph nodes	Not Significant	R00-R99	5.4e-05	1.97	0.58	1.1
Symptoms and signs involving appearance and behavior	Significant (F and M)	R00-R99	8.5e-30	130.56	1.3e-39	47.85
Other lack of coordination	Significant (F and M)	R00-R99	5.3e-13	5.12	5.9e-13	3.32
Proteinuria	Significant (F and M)	R00-R99	1.5e-11	4.64	1.3e-07	2.45
Voice and resonance disorders	Sigificant (Males)	R00-R99	5.7e-05	2.29	8e-06	2.11
Abnormal findings on diagnostic imaging of central nervous system	Significant (F and M)	R00-R99	5.8e-13	6.33	3.3e-11	4.56
Age-related physical debility	Significant (F and M)	R00-R99	3.4e-10	4.62	7.3e-09	4.92
Other abnormal immunological findings in serum	Significant (Females)	R00-R99	6.1e-14	9.11	9e-05	2.66
Generalized hyperhidrosis	Significant (F and M)	R00-R99	9.7e-11	5.8	4.6e-07	3.2
Heartburn	Significant (Females)	R00-R99	2.5e-06	3.23	0.00066	2.11
Injury of unspecified body region	Significant (F and M)	S00-T98	6.8e-128	7.22	1.8e-30	2.62
Fracture of femur	Significant (F and M)	S00-T98	1.3e-78	9.08	1.2e-11	2.92
Other and unspecified injuries of head	Significant (F and M)	S00-T98	6e-62	7.57	1.2e-56	6.06
Intracranial injury	Significant (F and M)	S00-T98	9e-39	5.5	7.3e-36	4.29
Open wound of head	Significant (F and M)	S00-T98	2.6e-50	9.08	3.5e-35	4.24
Adverse effects, not elsewhere classified	Significant (F and M)	S00-T98	2.2e-34	5.19	2.6e-09	2.36
Fracture of lumbar spine and pelvis	Significant (F and M)	S00-T98	1.6e-26	4.57	1.3e-05	2.24
Superficial injury of head	Significant (F and M)	S00-T98	5.2e-31	5.94	1.1e-16	3.86
Fracture of rib(s), sternum and thoracic spine	Significant (F and M)	S00-T98	4.6e-31	6.03	7.3e-14	3.05
Fracture of shoulder and upper arm	Significant (F and M)	S00-T98	1.2e-38	10.36	3.6e-10	4.13
Fracture of lower leg, including ankle	Significant (F and M)	S00-T98	2.4e-20	6.36	2.3e-05	3.07
Fracture at wrist and hand level	Significant (F and M)	S00-T98	1e-18	5.76	9.1e-07	4.16
Superficial injury of neck	Significant (F and M)	S00-T98	6.2e-18	6.48	1.4e-11	4.88
Other specified and unspecified injuries of neck	Significant (F and M)	S00-T98	2.7e-16	6.89	1.4e-12	6.2
Complications of procedures, not elsewhere classified	Significant (Females)	S00-T98	3e-06	2.42	0.29	1.19
Superficial injury of knee and lower leg	Significant (F and M)	S00-T98	5.6e-13	4.99	3.9e-08	4.37
Open wound of ankle, foot and toes	Significant (Females)	S00-T98	1.6e-15	6.66	9e-05	2.66
Unspecified multiple injuries	Significant (F and M)	S00-T98	1.1e-14	6.2	3.5e-10	4.51
Dislocation and sprain of joints and ligaments of shoulder girdle	Significant (Females)	S00-T98	7.3e-10	3.84	0.00054	2.24
Other and unspecified injuries of thorax	Significant (F and M)	S00-T98	2.2e-15	7.44	4.9e-15	9.03
Open wound of wrist, hand and fingers	Significant (F and M)	S00-T98	2.2e-12	5.37	3.1e-14	4.18
Injury of eye and orbit	Significant (F and M)	S00-T98	3.1e-11	4.79	1.2e-05	2.65
Other and unspecified injuries of lower leg	Significant (F and M)	S00-T98	2.6e-15	8.62	7.8e-07	3.65
Complications of cardiac and vascular prosthetic devices, implants and grafts	Not Significant	S00-T98	0.02	1.59	0.18	1.21
Fracture of skull and facial bones	Significant (F and M)	S00-T98	7.1e-12	6.21	2.7e-05	3.16
Complications of other internal prosthetic devices, implants and grafts	Significant (Females)	S00-T98	1.6e-06	3.03	0.047	1.41
Foreign body in respiratory tract	Significant (F and M)	S00-T98	1.7e-14	10.13	4.1e-10	3.35
Other and unspecified injuries of wrist, hand and finger(s)	Significant (F and M)	S00-T98	5.1e-12	6.85	1.9e-06	3.81
Poisoning by, adverse effect of and underdosing of diuretics and other and unspecified drugs, medicaments and biological substances	Significant (Females)	S00-T98	3.5e-11	6.21	0.0017	1.84
Superficial injury of thorax	Significant (F and M)	S00-T98	1e-11	7.08	5.8e-06	3.24
Unspecified fall	Significant (F and M)	V01-Y98	1.5e-119	8.42	2.1e-75	5.65
Place of occurrence of the external cause	Significant (F and M)	V01-Y98	1.3e-63	4.62	8.4e-21	2.12
Fall on same level from slipping, tripping and stumbling	Significant (F and M)	V01-Y98	3.8e-27	5.93	5.2e-19	4.51
Other slipping, tripping and stumbling and falls	Significant (F and M)	V01-Y98	5.2e-22	6.14	1.5e-12	4.06
Fall from bed	Significant (F and M)	V01-Y98	6e-20	13.1	1.9e-06	3.81
Exposure to other specified factors	Significant (F and M)	V01-Y98	4.9e-13	6.62	3e-07	3.03
Surgical operation and other surgical procedures as the cause of abnormal reaction of the patient, or of later complication, without mention of misadventure at the time of the procedure	Not Significant	V01-Y98	8e-05	2.64	0.61	1.1
Assault by other specified means	Not Significant	V01-Y98	0.5	0	1	0
Other specified health status	Significant (F and M)	Z00-Z99	2.9e-190	5.5	3.9e-64	2.6
Encounter for general examination without complaint, suspected or reported diagnosis	Significant (F and M)	Z00-Z99	3.9e-202	7.01	1.6e-120	4.01
Encounter for immunization	Significant (F and M)	Z00-Z99	1.2e-221	10.51	1.8e-108	4.95
Personal history of other diseases and conditions	Significant (F and M)	Z00-Z99	5.5e-113	4.57	3.7e-48	2.18
Do not resuscitate	Significant (F and M)	Z00-Z99	1.5e-148	6.67	6.8e-77	3.79
Personal history of certain other diseases	Significant (F and M)	Z00-Z99	9.3e-122	5.12	1.8e-65	2.85
Encounter for screening for other diseases and disorders	Significant (F and M)	Z00-Z99	9.6e-139	7.39	4.2e-56	3.49
Encounter for screening for malignant neoplasms	Significant (F and M)	Z00-Z99	1.4e-87	4.11	2.3e-24	2.72
Persons encountering health services for other counseling and medical advice, not elsewhere classified	Significant (F and M)	Z00-Z99	6.8e-149	8.55	9.6e-70	4
Long term (current) drug therapy	Significant (F and M)	Z00-Z99	1.1e-90	4.36	9.8e-35	2.14
Personal history of malignant neoplasm	Significant (F and M)	Z00-Z99	1.3e-44	2.84	2.2e-14	1.62
Personal risk factors, not elsewhere classified	Significant (F and M)	Z00-Z99	4.5e-93	6.19	3.6e-60	4.12
Encounter for other special examination without complaint, suspected or reported diagnosis	Significant (F and M)	Z00-Z99	9.1e-47	3.35	2.7e-10	1.58
Other postprocedural states	Significant (F and M)	Z00-Z99	1.3e-45	3.38	2.3e-14	1.69
Presence of other functional implants	Significant (F and M)	Z00-Z99	2.1e-60	4.47	5.7e-26	2.42
Encounter for other aftercare and medical care	Significant (F and M)	Z00-Z99	1.5e-35	2.92	1.8e-13	1.75
Problems related to lifestyle	Significant (Females)	Z00-Z99	3.3e-38	3.62	0.0021	1.72
Encounter for follow-up examination after completed treatment for conditions other than malignant neoplasm	Significant (F and M)	Z00-Z99	2.2e-23	2.6	3.6e-11	1.67
Presence of cardiac and vascular implants and grafts	Significant (F and M)	Z00-Z99	5.2e-29	3.11	1.2e-13	1.67
Acquired absence of organs, not elsewhere classified	Significant (F and M)	Z00-Z99	2.6e-29	3.54	2.2e-05	1.79
Encounter for examination and observation for other reasons	Significant (F and M)	Z00-Z99	8.9e-46	6.28	6.9e-19	2.67
Encounter for other postprocedural aftercare	Significant (F and M)	Z00-Z99	1.5e-27	3.51	6.5e-14	2.01
Encounter for screening for infectious and parasitic diseases	Significant (F and M)	Z00-Z99	2.6e-56	11.88	1.1e-46	8.19
Problems related to care provider dependency	Significant (F and M)	Z00-Z99	3.7e-50	9.39	4.9e-27	5.03
Allergy status to drugs, medicaments and biological substances	Significant (F and M)	Z00-Z99	2.7e-25	3.58	2.4e-11	2.33
Dependence on enabling machines and devices, not elsewhere classified	Significant (F and M)	Z00-Z99	2.9e-17	2.89	2.5e-05	1.54
Encounter for fitting and adjustment of other devices	Significant (F and M)	Z00-Z99	1.6e-18	3.23	2.4e-15	2.15
Encounter for adjustment and management of implanted device	Significant (F and M)	Z00-Z99	3.7e-12	2.6	1.8e-07	1.73
Encounter for medical observation for suspected diseases and conditions ruled out	Significant (F and M)	Z00-Z99	1.8e-27	5.88	2.3e-07	2.02
Orthopedic aftercare	Significant (F and M)	Z00-Z99	4.4e-22	4.56	1.7e-07	2.04
Encounter for administrative examination	Significant (F and M)	Z00-Z99	1.9e-27	6.47	1.3e-09	2.51
Family history of primary malignant neoplasm	Significant (F and M)	Z00-Z99	5.5e-16	3.42	2e-07	2.31
Family history of certain disabilities and chronic diseases (leading to disablement)	Significant (F and M)	Z00-Z99	2.3e-18	4.72	1.6e-14	3.24
Body mass index [BMI]	Significant (F and M)	Z00-Z99	6.3e-16	4.18	5.7e-09	2.38
Personal history of medical treatment	Not Significant	Z00-Z99	0.00067	1.68	0.11	1.19
Persons encountering health services for specific procedures and treatment, not carried out	Significant (Females)	Z00-Z99	6.4e-13	3.86	6.2e-05	1.82
Other problems related to primary support group, including family circumstances	Significant (F and M)	Z00-Z99	2.4e-21	10.5	6e-12	6.5
Family history of other specific disorders	Significant (Females)	Z00-Z99	7e-12	4.52	0.00052	2.44
Encounter for other prophylactic measures	Significant (Females)	Z00-Z99	2e-12	5.55	0.00014	2.14
Persons encountering health services in other circumstances	Significant (Females)	Z00-Z99	4.3e-12	5.63	0.00086	2.11
Problems related to other psychosocial circumstances	Significant (F and M)	Z00-Z99	4.2e-16	13.32	5.3e-13	8.1
Artificial opening status	Not Significant	Z00-Z99	0.00011	2.71	0.029	1.44
Presence of other devices	Significant (Females)	Z00-Z99	2.6e-08	5.87	5.6e-05	2.58
Counseling related to sexual attitude, behavior and orientation	Not Significant	Z00-Z99	0.5	0	1	0
Liveborn infants according to place of birth and type of delivery	Not Significant	Z00-Z99	1	0	1	0

## Sheet: AlzConDiagnosisName
DiagnosisName	Category	pvalue	OddsRatio
Sepsis, unspecified organism (HCC)	A00-B99	1.3e-38	2.83
Dermatophytosis of nail	A00-B99	5e-48	4.03
Unspecified septicemia(038.9)	A00-B99	2.6e-06	1.46
Onychomycosis	A00-B99	1.6e-48	5.12
Sepsis (HCC)	A00-B99	3.8e-11	1.88
Dermatophytosis of foot	A00-B99	7.7e-30	4.21
Herpes zoster without mention of complication	A00-B99	5.2e-11	2.1
Tinea pedis	A00-B99	1.2e-14	3.07
Candidiasis of skin and nails	A00-B99	1.8e-19	4.11
Unspecified Escherichia coli (E. coli) as the cause of diseases classified elsewhere	A00-B99	1.7e-18	3.96
Unspecified viral infection, in conditions classified elsewhere and of unspecified site	A00-B99	2.6e-10	2.56
Shingles	A00-B99	7.1e-11	2.67
Helicobacter pylori (H. pylori)	A00-B99	4.7e-10	2.53
Tinea unguium	A00-B99	1.8e-21	5.2
Herpes zoster	A00-B99	4.2e-07	2.16
Streptococcus infection in conditions classified elsewhere and of unspecified site, group D	A00-B99	0.0058	1.49
Dermatophytosis of unspecified site	A00-B99	3.3e-11	3
Intestinal infection due to Clostridium difficile	A00-B99	0.24	1.19
Infection due to other Gram-negative organisms in conditions classified elsewhere and of unspecified site	A00-B99	1.1e-06	2.17
Other and unspecified Escherichia coli (E. coli)	A00-B99	1.1e-08	2.6
Viral warts, unspecified	A00-B99	8.5e-05	1.86
Methicillin susceptible Staphylococcus aureus in conditions classified elsewhere and of unspecified site	A00-B99	0.44	1.13
Other streptococcus infection in conditions classified elsewhere and of unspecified site	A00-B99	1e-05	2.09
Candidiasis of vulva and vagina	A00-B99	2.7e-06	2.23
Tuberculosis	A00-B99	0.015	1.52
Other staphylococcus infection in conditions classified elsewhere and of unspecified site	A00-B99	0.0008	1.83
Proteus (mirabilis) (morganii) infection in conditions classified elsewhere and of unspecified site	A00-B99	7.9e-05	2.08
Chronic hepatitis C without mention of hepatic coma	A00-B99	0.98	1.02
Septicemia due to Escherichia coli (E. coli)(038.42)	A00-B99	0.00089	1.87
Herpes simplex without mention of complication	A00-B99	1.4e-05	2.34
Other specified bacterial agents as the cause of diseases classified elsewhere	A00-B99	3.8e-08	3.12
Candidiasis of mouth	A00-B99	0.43	1.16
Pseudomonas infection in conditions classified elsewhere and of unspecified site	A00-B99	0.0063	1.69
Urosepsis	A00-B99, N00-N99	1.9e-13	2.98
Septic shock (HCC)	A00-B99, R00-R99	0.073	1.42
Benign neoplasm of colon	C00-D48	1.8e-26	2.08
Neoplasm of uncertain behavior of skin	C00-D48	7e-39	2.63
Malignant neoplasm of prostate (HCC)	C00-D48	0.0066	1.23
Prostate cancer (HCC)	C00-D48	2.7e-05	1.55
Benign neoplasm of skin, site unspecified	C00-D48	6.6e-13	2.24
Benign neoplasm of skin of trunk, except scrotum	C00-D48	1.3e-11	2.16
Other malignant neoplasm without specification of site	C00-D48	0.96	0.99
Breast cancer (HCC)	C00-D48	1.5e-09	2
Cancer (HCC)	C00-D48	0.37	0.89
Benign neoplasm of skin of other and unspecified parts of face	C00-D48	4.9e-11	2.81
Malignant neoplasm of upper-outer quadrant of female breast (HCC)	C00-D48	0.27	1.17
Hemangioma of skin and subcutaneous tissue	C00-D48	8.1e-08	2.35
Tubular adenoma	C00-D48	2.6e-13	3.52
Melanocytic nevi of trunk	C00-D48	0.0016	1.61
Nonmelanoma skin cancer	C00-D48	0.16	1.24
Benign neoplasm of rectum and anal canal	C00-D48	1.1e-07	2.41
Basal cell carcinoma	C00-D48	8.1e-10	2.98
Malignant neoplasm of other specified sites of female breast	C00-D48	0.0033	1.6
Malignant neoplasm of bladder, part unspecified	C00-D48	0.71	1.07
Benign neoplasm of cerebral meninges (HCC)	C00-D48	0.35	1.17
Skin cancer	C00-D48	4.6e-05	2.07
Malignant neoplasm of breast (female), unspecified site	C00-D48	0.0025	1.7
Melanoma (HCC)	C00-D48	0.28	1.21
Neoplasm of unspecified nature of bone, soft tissue, and skin	C00-D48	0.0059	1.64
Meningioma (HCC)	C00-D48	0.00012	2.08
Malignant neoplasm of colon, unspecified site	C00-D48	0.68	1.09
Leiomyoma of uterus, unspecified	C00-D48	0.37	1.18
Carcinoma in situ of breast	C00-D48	0.46	1.15
Malignant neoplasm of rectosigmoid junction (HCC)	C00-D48	0.42	1.17
Malignant neoplasm of upper lobe, bronchus or lung	C00-D48	0.0065	0.64
Colon cancer (HCC)	C00-D48	0.14	1.34
Monoclonal paraproteinemia	C00-D48	7.8e-05	2.29
BCC (basal cell carcinoma of skin)	C00-D48	0.00045	2.09
Malignant neoplasm of corpus uteri, except isthmus (HCC)	C00-D48	0.79	0.94
Cancer, colon (HCC)	C00-D48	0.0039	1.84
Neoplasm of unspecified nature of respiratory system	C00-D48	0.62	0.9
Anemia, unspecified	D50-D89	9.5e-139	2.45
Anemia	D50-D89	1.5e-53	2.21
Iron deficiency anemia, unspecified	D50-D89	8.4e-46	2.58
Acute posthemorrhagic anemia	D50-D89	3e-09	1.49
Iron deficiency anemia secondary to blood loss (chronic)	D50-D89	1.9e-26	2.37
Thrombocytopenia, unspecified (HCC)	D50-D89	3.5e-06	1.45
Elevated white blood cell count, unspecified	D50-D89	6.3e-19	2.33
Anemia, unspecified type	D50-D89	1.1e-30	3.49
Leukocytosis, unspecified	D50-D89	2.5e-11	1.99
Anemia of other chronic disease	D50-D89	3.6e-08	1.94
Other specified anemias	D50-D89	5.1e-18	3.14
Other and unspecified coagulation defects	D50-D89	0.065	1.24
Thrombocytopenia (HCC)	D50-D89	1.4e-05	1.89
Leukocytosis	D50-D89	4.2e-07	2.36
Anemia in other chronic diseases classified elsewhere	D50-D89	3.4e-06	2.19
Other specified iron deficiency anemias	D50-D89	6.2e-14	4.95
Unspecified deficiency anemia	D50-D89	0.063	1.39
Iron deficiency anemia	D50-D89	2.8e-05	2.24
Other specified disease of white blood cells	D50-D89	1.9e-06	2.64
Anemia, unspecified anemia type	D50-D89	9.9e-06	2.48
Pernicious anemia	D50-D89	1.5e-08	3.53
Other iron deficiency anemia	D50-D89	0.00017	2.18
Anemia in neoplastic disease	D50-D89	0.14	0.77
Unspecified diseases of blood and blood-forming organs	D50-D89	0.0045	1.81
Nutritional anemia, unspecified	D50-D89	0.00029	2.2
Anemia in chronic kidney disease	D50-D89, N00-N99	5.8e-06	1.63
Other and unspecified hyperlipidemia	E00-E90	3.8e-138	2.55
Diabetes mellitus (HCC)	E00-E90	9e-35	1.65
Hyperlipidemia	E00-E90	2.1e-123	3.03
Pure hypercholesterolemia	E00-E90	5.2e-51	1.93
Hyperlipidemia, unspecified	E00-E90	5.6e-93	2.6
Hypothyroidism	E00-E90	1.6e-65	2.21
Mixed hyperlipidemia	E00-E90	2.5e-68	2.62
Dehydration	E00-E90	1.6e-78	3.06
Hyposmolality and/or hyponatremia	E00-E90	2.8e-28	1.92
Vitamin D deficiency	E00-E90	6.1e-78	3.95
Volume depletion	E00-E90	2.1e-37	2.35
Hypercholesterolemia	E00-E90	6.4e-48	2.72
Hypothyroidism, unspecified	E00-E90	3.1e-53	2.94
Other hyperlipidemia	E00-E90	2.5e-47	2.79
Hypopotassemia	E00-E90	2e-19	1.82
Acidosis	E00-E90	3.3e-07	1.4
Type 2 diabetes mellitus without complications (HCC)	E00-E90	2.2e-22	1.99
Other B-complex deficiencies	E00-E90	2.3e-103	7.44
Unspecified vitamin D deficiency	E00-E90	2.3e-53	3.39
Type II or unspecified type diabetes mellitus without mention of complication, not stated as uncontrolled	E00-E90	1.7e-23	2.07
Hyponatremia	E00-E90	2.5e-35	2.76
Hypokalemia	E00-E90	1.5e-31	2.57
Hyperpotassemia	E00-E90	5.2e-08	1.5
Hypovolemia	E00-E90	4.4e-27	2.38
Hyperlipidemia, unspecified hyperlipidemia type	E00-E90	8.9e-47	3.53
Diabetes (HCC)	E00-E90	7.4e-23	2.23
Vitamin D deficiency, unspecified	E00-E90	1.1e-49	4.09
Obesity, unspecified	E00-E90	4.3e-10	1.65
Unspecified hypothyroidism	E00-E90	4.3e-34	2.98
Hyperosmolality and/or hypernatremia	E00-E90	6.4e-31	2.84
Hypo-osmolality and hyponatremia	E00-E90	5e-25	2.53
Hypothyroid	E00-E90	2e-25	2.55
Unspecified protein-calorie malnutrition (HCC)	E00-E90	8.2e-11	1.79
High cholesterol	E00-E90	4.2e-17	2.2
Other specified acquired hypothyroidism	E00-E90	4e-33	3.66
Deficiency of other specified B group vitamins	E00-E90	1.3e-54	7.51
Other hypothyroidism	E00-E90	2.9e-15	2.2
Dyslipidemia	E00-E90	3.1e-18	2.43
Vitamin B12 deficiency	E00-E90	6.1e-53	7.27
Hyperkalemia	E00-E90	2.9e-08	1.71
HLD (hyperlipidemia)	E00-E90	2.9e-19	2.56
Type II or unspecified type diabetes mellitus with neurological manifestations, not stated as uncontrolled(250.60)	E00-E90	8.6e-24	2.96
Hypercholesteremia	E00-E90	2e-29	3.64
Hypothyroidism, unspecified type	E00-E90	4.2e-38	5.25
Type 2 diabetes mellitus with diabetic chronic kidney disease (HCC)	E00-E90	6.3e-15	2.34
B12 deficiency	E00-E90	1.5e-54	11.07
Hypercalcemia	E00-E90	1.9e-11	2.11
Pure hypercholesterolemia, unspecified	E00-E90	6.4e-10	2.04
Type II or unspecified type diabetes mellitus with other specified manifestations, not stated as uncontrolled	E00-E90	1.4e-11	2.21
Type II or unspecified type diabetes mellitus with ophthalmic manifestations, not stated as uncontrolled(250.50)	E00-E90	0.00034	1.5
Hypocalcemia	E00-E90	5.6e-06	1.71
Nontoxic multinodular goiter	E00-E90	2.3e-07	1.87
Hypoglycemia, unspecified	E00-E90	2e-16	2.96
Hyperosmolality and hypernatremia	E00-E90	8.3e-20	3.47
Elevated cholesterol	E00-E90	9.9e-15	2.76
Unspecified disorder of lipoid metabolism	E00-E90	6.3e-11	2.33
Type 2 diabetes mellitus with hyperglycemia (HCC)	E00-E90	4.2e-11	2.36
Thyroid disease	E00-E90	0.00048	1.53
Unspecified severe protein-calorie malnutrition (HCC)	E00-E90	5.1e-11	2.48
Nontoxic uninodular goiter	E00-E90	3.1e-05	1.73
Type I (juvenile type) diabetes mellitus without mention of complication, not stated as uncontrolled	E00-E90	0.00069	1.55
Type II or unspecified type diabetes mellitus with renal manifestations, not stated as uncontrolled(250.40)	E00-E90	0.33	1.14
Hyperlipemia	E00-E90	7.7e-18	3.89
Disorders of magnesium metabolism	E00-E90	0.32	1.14
Fluid overload, unspecified	E00-E90	0.021	1.37
Type 2 diabetes mellitus without complication (HCC)	E00-E90	6.3e-07	2.08
Other obesity	E00-E90	0.018	1.41
Hypernatremia	E00-E90	2.5e-18	4.95
Postsurgical hypothyroidism	E00-E90	7.2e-06	2.01
Obesity	E00-E90	0.0016	1.62
Moderate protein-calorie malnutrition (HCC)	E00-E90	2.6e-12	3.49
Hypomagnesemia	E00-E90	1.9e-07	2.38
Fluid overload	E00-E90	0.98	1.01
Other fluid overload	E00-E90	0.3	1.18
Type 2 diabetes mellitus without complication, without long-term current use of insulin (HCC)	E00-E90	8.2e-07	2.33
Chronic lymphocytic thyroiditis	E00-E90	1.4e-06	2.3
Hyperparathyroidism, unspecified (HCC)	E00-E90	0.012	1.5
Other disorder of calcium metabolism	E00-E90	2.9e-05	2.04
Type 2 diabetes mellitus with other specified complication (HCC)	E00-E90	1.6e-06	2.31
DM (diabetes mellitus) (HCC)	E00-E90	0.0079	1.54
Type II or unspecified type diabetes mellitus with unspecified complication, not stated as uncontrolled	E00-E90	2.2e-09	3.02
Unspecified disorder of thyroid	E00-E90	0.00081	1.77
Pure hyperglyceridemia	E00-E90	1.8e-05	2.14
Electrolyte and fluid disorders not elsewhere classified	E00-E90	1.2e-05	2.17
Other specified hypothyroidism	E00-E90	1.7e-08	2.9
Thyroid nodule	E00-E90	0.0065	1.59
Other disorders of neurohypophysis	E00-E90	0.0068	1.6
Type 2 diabetes mellitus with diabetic neuropathy, unspecified (HCC)	E00-E90	7.8e-11	3.78
Type II or unspecified type diabetes mellitus with peripheral circulatory disorders, not stated as uncontrolled(250.70)	E00-E90	2.9e-06	2.39
Overweight	E00-E90	3.9e-08	2.9
Polyneuropathy in diabetes (HCC)	E00-E90	0.0032	1.68
Toxic diffuse goiter without mention of thyrotoxic crisis or storm	E00-E90	2e-07	2.72
Hyperthyroidism	E00-E90	3.7e-06	2.41
Disorders of phosphorus metabolism	E00-E90	0.27	1.21
Other hypoglycemia	E00-E90	9.7e-07	2.56
Goiter, unspecified	E00-E90	7.3e-05	2.12
Malnutrition of moderate degree (HCC)	E00-E90	4.6e-13	5.53
Vitamin D insufficiency	E00-E90	2.7e-12	5.17
Type 2 diabetes mellitus with unspecified complications (HCC)	E00-E90	7.7e-06	2.46
Type I (juvenile type) diabetes mellitus with ophthalmic manifestations, not stated as uncontrolled(250.51)	E00-E90	6.8e-05	2.22
Unspecified nontoxic nodular goiter	E00-E90	2.4e-06	2.68
Type 2 diabetes mellitus (HCC)	E00-E90	0.00032	2.05
Alkalosis	E00-E90	0.75	1.07
Diabetes mellitus type 2 without retinopathy (HCC)	E00-E90	7.6e-09	3.66
Hypoglycemia	E00-E90	1.8e-06	2.79
Diabetes mellitus type 2 in nonobese (HCC)	E00-E90	4e-09	3.94
Nontoxic single thyroid nodule	E00-E90	0.012	1.66
Type II or unspecified type diabetes mellitus without mention of complication, uncontrolled	E00-E90	3.9e-05	2.41
Polyneuropathy in diabetes(357.2)	E00-E90	4e-09	4.02
Other disorders of phosphorus metabolism	E00-E90	0.0019	1.92
Dementia in other diseases classified elsewhere without behavioral disturbance (HCC)	F00-F99	1.3e-305	121.22
Dementia in conditions classified elsewhere without behavioral disturbance	F00-F99	1.3e-305	102.35
Other persistent mental disorders due to conditions classified elsewhere	F00-F99	1.3e-305	12.37
Unspecified dementia without behavioral disturbance (HCC)	F00-F99	1.3e-305	9.93
Depression	F00-F99	2.5e-236	4.8
Depressive disorder, not elsewhere classified	F00-F99	1.3e-178	3.98
Dementia (HCC)	F00-F99	1.3e-305	16.93
Senile dementia, uncomplicated (HCC)	F00-F99	1.3e-305	23.14
Dementia in other diseases classified elsewhere with behavioral disturbance (HCC)	F00-F99	1.3e-305	116.25
Dementia, unspecified, without behavioral disturbance	F00-F99	2.5e-305	13.5
Vascular dementia, uncomplicated (HCC)	F00-F99	2.3e-294	21.3
Unspecified persistent mental disorders due to conditions classified elsewhere	F00-F99	2.8e-264	16.91
Dementia in conditions classified elsewhere with behavioral disturbance	F00-F99	2.9e-287	110.76
Anxiety	F00-F99	1e-72	3.21
Vascular dementia without behavioral disturbance (HCC)	F00-F99	2.2e-208	24.06
Major depressive disorder, single episode, unspecified	F00-F99	6.5e-96	4.33
Anxiety state, unspecified	F00-F99	3.9e-63	3.03
Unspecified psychosis	F00-F99	5.2e-122	7.68
Dementia, without behavioral disturbance	F00-F99	1.4e-155	21.57
Delirium due to conditions classified elsewhere	F00-F99	1.6e-70	4.06
Unspecified dementia with behavioral disturbance (HCC)	F00-F99	8.3e-130	16.8
Presenile dementia, uncomplicated (HCC)	F00-F99	3e-151	48.24
Anxiety disorder, unspecified	F00-F99	1e-45	3.44
Dementia without behavioral disturbance, unspecified dementia type (HCC)	F00-F99	5e-120	23.68
Dysthymic disorder	F00-F99	6.4e-31	3.28
Dementia, unspecified, with behavioral disturbance	F00-F99	5.1e-77	20.46
Tobacco use disorder	F00-F99	0.018	1.24
Depression, unspecified depression type	F00-F99	9.2e-48	6.03
Dementia, with behavioral disturbance	F00-F99	5.5e-78	26.08
Delirium due to known physiological condition	F00-F99	7.3e-45	5.9
Dementia with behavioral disturbance, unspecified dementia type (HCC)	F00-F99	1.6e-72	33.96
Vascular dementia (HCC)	F00-F99	5.7e-68	23.08
Generalized anxiety disorder	F00-F99	2.8e-35	5.09
Vascular dementia with behavioral disturbance (HCC)	F00-F99	1.3e-54	15.3
Other specified anxiety disorders	F00-F99	1.6e-27	6.91
Alcohol abuse, unspecified	F00-F99	5.6e-07	2.19
Smoker	F00-F99	0.15	1.24
Adjustment disorder with depressed mood	F00-F99	3.3e-07	2.35
Unspecified disturbance of conduct	F00-F99	8.5e-26	13.74
Delusional disorders (HCC)	F00-F99	2.5e-24	12.26
Unspecified paranoid state	F00-F99	1.6e-18	9.89
Bipolar disorder, unspecified (HCC)	F00-F99	1.4e-09	3.53
Senile dementia with delirium (HCC)	F00-F99	2.7e-17	9.39
Anxiety disorder	F00-F99	1.2e-11	5.29
Unspecified nonpsychotic mental disorder	F00-F99	1.7e-10	4.69
Major depressive disorder, recurrent, unspecified (HCC)	F00-F99	1.9e-13	7.03
Unspecified adjustment reaction	F00-F99	0.0045	1.81
Panic disorder without agoraphobia	F00-F99	1.7e-06	3.01
Dementia with Lewy bodies (HCC)	F00-F99, G00-G99	1.4e-149	18
Mild cognitive impairment, so stated	G00-G99	1.3e-305	17.81
Insomnia, unspecified	G00-G99	4.5e-85	3.3
Paralysis agitans (HCC)	G00-G99	2.5e-112	5.16
Mild cognitive impairment	G00-G99	1.8e-188	16.07
Encephalopathy, unspecified	G00-G99	1.2e-68	3.58
Other chronic pain	G00-G99	2.4e-30	2.16
Unspecified condition of brain	G00-G99	1.2e-135	11.48
Unspecified hereditary and idiopathic peripheral neuropathy	G00-G99	1.7e-58	3.37
Insomnia	G00-G99	2e-35	2.71
Obstructive sleep apnea (adult) (pediatric)	G00-G99	2.6e-29	2.47
MCI (mild cognitive impairment)	G00-G99	2.3e-122	25.67
Metabolic encephalopathy	G00-G99	8.6e-43	3.31
Parkinson's disease (HCC)	G00-G99	1.3e-47	3.76
Unspecified transient cerebral ischemia	G00-G99	1.1e-25	2.54
Mild cognitive impairment with memory loss	G00-G99	2.4e-88	40.81
Sleep disturbance, unspecified	G00-G99	1.5e-37	4.11
OSA (obstructive sleep apnea)	G00-G99	3.7e-27	3.56
Toxic encephalopathy	G00-G99	3.3e-30	4.38
Other encephalopathy	G00-G99	1.8e-32	4.93
Parkinsonism (HCC)	G00-G99	1.9e-38	6.46
Polyneuropathy, unspecified	G00-G99	3.5e-17	2.75
Peripheral neuropathy	G00-G99	1.7e-27	4.25
Encephalopathy	G00-G99	7.5e-28	4.34
Secondary parkinsonism (HCC)	G00-G99	1.1e-57	27.54
Other degenerative diseases of the basal ganglia	G00-G99	1.7e-46	10.81
Sleep apnea	G00-G99	1.1e-18	3.03
Carpal tunnel syndrome	G00-G99	9.6e-12	2.27
Neuropathy	G00-G99	3.4e-10	2.12
Cerebral degeneration, unspecified	G00-G99	1.1e-50	17.9
Other specified disorders of brain	G00-G99	8e-21	3.47
Other conditions of brain(348.89)	G00-G99	1.7e-20	3.46
Insomnia, unspecified type	G00-G99	3.5e-20	3.44
Unspecified sleep apnea	G00-G99	9.7e-17	2.98
Mononeuritis of unspecified site	G00-G99	7.7e-12	2.38
Tension headache	G00-G99	1.9e-15	3.18
Hemiplegia, unspecified, affecting unspecified side	G00-G99	0.33	1.13
Epilepsy, unspecified, not intractable, without status epilepticus (HCC)	G00-G99	3e-25	5.95
Obstructive hydrocephalus (HCC)	G00-G99	6.6e-10	2.4
TIA (transient ischemic attack)	G00-G99	2e-12	2.84
Sleep disorder, unspecified	G00-G99	9.2e-26	6.89
Obstructive sleep apnea	G00-G99	6.4e-14	3.26
Unspecified epilepsy without mention of intractable epilepsy	G00-G99	2.3e-23	6.32
Essential and other specified forms of tremor	G00-G99	1e-11	3.11
Myoclonus	G00-G99	1.2e-19	5.77
Other acute postprocedural pain	G00-G99	0.00085	1.68
Seizure disorder (HCC)	G00-G99	4.4e-19	6.04
Migraine	G00-G99	1.5e-09	2.94
Localization-related (focal) (partial) epilepsy and epileptic syndromes with complex partial seizures, without mention of intractable epilepsy	G00-G99	4.7e-20	7.63
Hypersomnia with sleep apnea, unspecified	G00-G99	0.00019	1.85
Sleep apnea, unspecified	G00-G99	3.7e-14	4.39
Transient cerebral ischemic attack, unspecified	G00-G99	2.6e-08	2.69
Parkinson disease (HCC)	G00-G99	6.7e-09	2.89
Essential tremor	G00-G99	3e-11	3.56
Other acute postoperative pain	G00-G99	0.28	1.19
Bell's palsy	G00-G99	0.00071	1.79
Parkinsonism, unspecified Parkinsonism type (HCC)	G00-G99	3.4e-19	8.3
Chronic pain	G00-G99	2e-07	2.72
Chronic pain syndrome	G00-G99	2.9e-09	3.47
Hypersomnia, unspecified	G00-G99	1.3e-16	9.69
Neoplasm related pain (acute) (chronic)	G00-G99	0.055	0.72
Communicating hydrocephalus (HCC)	G00-G99	3.1e-08	3.46
Migraine, unspecified, without mention of intractable migraine without mention of status migrainosus	G00-G99	0.0058	1.75
Infectious encephalopathy	G00-G99, A00-B99	1.3e-11	5.12
OSA on CPAP	G00-G99, Z00-Z99	6.8e-07	2.63
Unspecified cataract	H00-H59	2.4e-56	2.3
Senile nuclear sclerosis	H00-H59	2.9e-62	2.56
Cataract	H00-H59	4.3e-47	2.42
Glaucoma	H00-H59	8.2e-43	2.48
Unspecified glaucoma	H00-H59	4e-35	2.25
Unspecified disorder of refraction and accommodation	H00-H59	3.5e-33	2.29
Presbyopia	H00-H59	1.7e-38	2.52
Blepharitis, unspecified	H00-H59	7.8e-35	2.45
Unspecified nonsenile cataract	H00-H59	2.9e-41	2.8
Tear film insufficiency, unspecified	H00-H59	3.5e-24	2.32
Preglaucoma, unspecified	H00-H59	9.5e-21	2.2
Macular degeneration	H00-H59	2.2e-26	2.67
Primary open angle glaucoma	H00-H59	2e-18	2.18
Myopia	H00-H59	9.5e-14	2.11
Other specified visual disturbances	H00-H59	5.9e-26	3.19
Vitreous degeneration	H00-H59	3.9e-17	2.49
Open angle with borderline findings, low risk	H00-H59	2.6e-13	2.21
Nonexudative senile macular degeneration of retina	H00-H59	2.4e-11	2.04
Cortical senile cataract	H00-H59	2.5e-19	2.84
Unspecified visual loss	H00-H59	1.6e-23	3.48
Cataracts, bilateral	H00-H59	4.5e-34	5.31
Senile cataract, unspecified	H00-H59	6.4e-10	2.04
Other vitreous opacities	H00-H59	6e-16	2.7
Blepharitis	H00-H59	6.8e-20	3.22
Unspecified glaucoma(365.9)	H00-H59	1.5e-11	2.33
Dermatochalasis	H00-H59	1.1e-07	1.91
After-cataract, unspecified	H00-H59	4.8e-17	3.1
Unspecified visual disturbance	H00-H59	2.9e-12	2.59
Hypermetropia	H00-H59	7.8e-13	2.68
Glaucoma stage, unspecified(365.70)	H00-H59	1.8e-12	2.67
Primary open-angle glaucoma(365.11)	H00-H59	3.4e-10	2.42
Pinguecula	H00-H59	5.5e-12	2.69
Age-related nuclear cataract, bilateral	H00-H59	1.3e-10	2.58
After-cataract, obscuring vision	H00-H59	0.001	1.57
Open-angle glaucoma	H00-H59	8e-06	1.89
Unspecified ptosis of eyelid	H00-H59	2.7e-05	1.85
Pain in or around eye	H00-H59	2.7e-11	2.97
Unspecified astigmatism, bilateral	H00-H59	3.1e-10	2.82
Other cataract	H00-H59	1.7e-14	3.85
Degeneration macular	H00-H59	3.4e-14	3.76
Exudative senile macular degeneration of retina (HCC)	H00-H59	1.4e-05	1.96
Unspecified macular degeneration	H00-H59	7.1e-14	3.71
Myopia, bilateral	H00-H59	1.8e-09	2.7
Borderline glaucoma (glaucoma suspect)	H00-H59	7.7e-08	2.4
Macular degeneration (senile) of retina, unspecified	H00-H59	4.6e-10	2.87
Conjunctival hemorrhage	H00-H59	3e-07	2.3
Disorder of refraction and accommodation	H00-H59	0.00047	1.74
Anatomical narrow angle borderline glaucoma	H00-H59	4.7e-06	2.12
Diplopia	H00-H59	1.2e-06	2.3
Hypertensive retinopathy	H00-H59	4.7e-08	2.65
Ocular hypertension	H00-H59	7.6e-05	1.95
Other conjunctivitis	H00-H59	2.7e-14	5.03
Peripheral retinal degeneration, unspecified	H00-H59	9.7e-06	2.21
Incipient senile cataract	H00-H59	0.0025	1.69
Myogenic ptosis	H00-H59	0.0017	1.73
Other and combined forms of senile cataract	H00-H59	2.1e-09	3.28
Hereditary corneal dystrophy, unspecified	H00-H59	0.00022	1.94
Astigmatism, unspecified	H00-H59	0.00013	2.04
Pseudoexfoliation of lens capsule	H00-H59	4.7e-06	2.43
Glaucoma suspect of both eyes	H00-H59	2.4e-05	2.24
Conjunctivitis	H00-H59	1e-08	3.27
Psychophysical visual disturbances	H00-H59	3.8e-17	8.82
Cystoid macular degeneration	H00-H59	0.00032	1.97
Other chronic allergic conjunctivitis	H00-H59	0.00012	2.12
Preglaucoma, unspecified, bilateral	H00-H59	6.8e-05	2.22
Astigmatism	H00-H59	7e-09	3.55
Acute conjunctivitis, unspecified	H00-H59	9.3e-08	3.16
Other visual disturbances	H00-H59	1.3e-07	3.32
Posterior subcapsular polar senile cataract	H00-H59	0.0034	1.82
Age-related nuclear cataract, left eye	H00-H59	2e-05	2.56
Nuclear sclerosis of both eyes	H00-H59	0.00011	2.31
Acute atopic conjunctivitis	H00-H59	3.6e-05	2.51
Retinal vascular occlusion, unspecified	H00-H59	5.1e-06	2.82
Chalazion	H00-H59	0.069	1.45
Vitreous degeneration, bilateral	H00-H59	7.7e-08	3.61
Sensorineural hearing loss, bilateral	H60-H95	5.9e-69	3.02
Hearing loss	H60-H95	4.6e-107	4.55
Impacted cerumen	H60-H95	4e-101	4.49
Unspecified hearing loss	H60-H95	3.6e-65	3.31
Unspecified hearing loss, unspecified ear	H60-H95	1.1e-28	3.32
Sensorineural hearing loss, unspecified	H60-H95	2e-20	2.63
Impacted cerumen, bilateral	H60-H95	3e-35	4.45
Cerumen impaction	H60-H95	7.5e-26	3.52
Subjective tinnitus	H60-H95	6.6e-13	2.56
Other specified forms of hearing loss	H60-H95	1.9e-17	3.22
Sensorineural hearing loss, asymmetrical	H60-H95	3.4e-16	3.03
Unspecified hearing loss, bilateral	H60-H95	3.7e-22	4.29
Bilateral impacted cerumen	H60-H95	2.8e-33	8.23
Sensory hearing loss, bilateral	H60-H95	5.8e-11	2.53
Unspecified tinnitus	H60-H95	2.6e-10	2.5
Hearing loss, bilateral	H60-H95	1.3e-15	3.62
Infective otitis externa, unspecified	H60-H95	5.2e-11	2.93
Benign paroxysmal positional vertigo	H60-H95	4e-06	2.03
Otalgia, unspecified	H60-H95	1.2e-07	2.31
Unspecified sensorineural hearing loss	H60-H95	7.4e-07	2.24
Hearing loss, unspecified hearing loss type, unspecified laterality	H60-H95	5.2e-17	5.07
Unspecified otitis media	H60-H95	7.7e-06	2.09
Impacted cerumen, right ear	H60-H95	8.5e-17	5.44
Presbyacusis	H60-H95	9.1e-11	3.29
Tinnitus	H60-H95	5.8e-08	2.68
Neural hearing loss, bilateral	H60-H95	3.1e-05	2.07
Hearing loss, unspecified laterality	H60-H95	6.2e-14	4.95
Unspecified vertiginous syndromes and labyrinthine disorders	H60-H95	0.0018	1.75
Hearing impairment	H60-H95	1.7e-19	10.98
Impacted cerumen, left ear	H60-H95	6.4e-14	6.14
Impacted cerumen of right ear	H60-H95	2.7e-13	6.41
Sensorineural hearing loss (SNHL) of both ears	H60-H95	5.5e-11	5.43
Unspecified essential hypertension	I00-I99	8.6e-133	2.03
Hypertension	I00-I99	3.9e-204	2.57
Essential (primary) hypertension	I00-I99	4.6e-111	2.45
Benign essential hypertension	I00-I99	2.1e-189	3.51
Atrial fibrillation (HCC)	I00-I99	7.5e-42	1.73
Congestive heart failure, unspecified	I00-I99	1.3e-24	1.59
Essential hypertension	I00-I99	2.4e-90	2.85
Coronary atherosclerosis of native coronary artery	I00-I99	3e-22	1.59
HTN (hypertension)	I00-I99	1.3e-71	2.56
Other specified cardiac dysrhythmias(427.89)	I00-I99	5.9e-56	2.26
Hypotension, unspecified	I00-I99	3.5e-34	2.03
Coronary atherosclerosis of unspecified type of vessel, native or graft	I00-I99	2.6e-26	1.86
Old myocardial infarction	I00-I99	2.3e-14	1.59
Atherosclerotic heart disease of native coronary artery without angina pectoris	I00-I99	1.5e-24	1.94
Cardiomegaly	I00-I99	3e-25	1.96
Cerebral atherosclerosis	I00-I99	1.1e-101	5.62
Unspecified atrial fibrillation (HCC)	I00-I99	5.6e-26	2.01
History of pregnancy	I00-I99	3.6e-15	1.68
Stroke (HCC)	I00-I99	8.4e-27	2.1
Sexually active	I00-I99	1.3e-14	1.68
Atherosclerosis of aorta (HCC)	I00-I99	1.5e-28	2.19
Orthostatic hypotension	I00-I99	3.2e-51	3.18
Aortic valve disorders	I00-I99	5.6e-26	2.15
Cardiac dysrhythmia, unspecified	I00-I99	1.9e-30	2.34
Unspecified hypertensive kidney disease with chronic kidney disease stage I through stage IV, or unspecified(403.90)	I00-I99	9e-15	1.75
Heart failure, unspecified (HCC)	I00-I99	1.9e-09	1.55
Other and unspecified angina pectoris	I00-I99	2.5e-12	1.69
Myalgia and myositis, unspecified	I00-I99	1.6e-24	2.28
Paroxysmal atrial fibrillation (HCC)	I00-I99	1.2e-14	1.84
Other specified forms of chronic ischemic heart disease	I00-I99	8e-16	1.91
Fibrillation, atrial (HCC)	I00-I99	1.2e-17	2.02
CAD (coronary artery disease)	I00-I99	1.7e-19	2.11
Acute, but ill-defined, cerebrovascular disease	I00-I99	5.4e-24	2.38
Coronary atherosclerosis	I00-I99	4.8e-12	1.77
Essential hypertension, benign	I00-I99	1.1e-49	4.3
Hypertensive chronic kidney disease with stage 1 through stage 4 chronic kidney disease, or unspecified chronic kidney disease	I00-I99	2.3e-19	2.19
Coronary artery disease	I00-I99	2.1e-16	2.09
Cerebral infarction, unspecified (HCC)	I00-I99	5.9e-24	2.66
Mitral valve disorders(424.0)	I00-I99	0.0023	1.3
Subendocardial infarction, initial episode of care (HCC)	I00-I99	9.2e-09	1.69
Chronic ischemic heart disease, unspecified	I00-I99	7e-10	1.77
Intermediate coronary syndrome (HCC)	I00-I99	4.6e-08	1.67
Occlusion and stenosis of carotid artery without mention of cerebral infarction	I00-I99	6.3e-07	1.6
Total or mature cataract	I00-I99	4e-20	2.59
Malignant essential hypertension	I00-I99	4.2e-21	2.68
Cerebrovascular disease, unspecified	I00-I99	2.2e-60	10.76
Cardiac arrhythmia, unspecified	I00-I99	1.2e-24	3.08
Nuclear cataract	I00-I99	2e-19	2.61
Sinoatrial node dysfunction (HCC)	I00-I99	3.3e-14	2.18
Unspecified venous (peripheral) insufficiency	I00-I99	4.3e-13	2.1
First myocardial infarction (HCC)	I00-I99	1e-07	1.71
Hypertension, unspecified type	I00-I99	1e-21	2.94
Atrial flutter (HCC)	I00-I99	0.00041	1.42
Peripheral vascular disease, unspecified (HCC)	I00-I99	3.2e-08	1.81
CHF (congestive heart failure) (HCC)	I00-I99	2.2e-05	1.57
Supraventricular tachycardia (HCC)	I00-I99	1.8e-12	2.21
Chronic atrial fibrillation (HCC)	I00-I99	2.5e-11	2.11
Paroxysmal ventricular tachycardia (HCC)	I00-I99	0.0037	1.35
Hypotension	I00-I99	2.6e-11	2.13
Thoracic or lumbosacral neuritis or radiculitis, unspecified	I00-I99	3e-08	1.86
Other and unspecified special symptom or syndrome, not elsewhere classified	I00-I99	4.1e-42	7.97
Atherosclerosis of native arteries of the extremities with intermittent claudication	I00-I99	0.0011	1.43
Heart disease, unspecified	I00-I99	4.5e-08	1.86
Hypertensive heart disease with heart failure (HCC)	I00-I99	1.7e-10	2.1
Other late effects of cerebrovascular disease(438.89)	I00-I99	1e-12	2.33
Occlusion and stenosis of bilateral carotid arteries	I00-I99	4.3e-17	2.82
Unspecified cerebral artery occlusion with cerebral infarction	I00-I99	5e-16	2.75
Paroxysmal supraventricular tachycardia (HCC)	I00-I99	5.2e-10	2.09
Generalized and unspecified atherosclerosis	I00-I99	6.5e-14	2.51
Nonrheumatic aortic (valve) stenosis	I00-I99	2.9e-14	2.56
Occlusion and stenosis of multiple and bilateral precerebral arteries without mention of cerebral infarction	I00-I99	1.1e-05	1.65
Atherosclerosis of native arteries of the extremities, unspecified	I00-I99	1.2e-08	1.97
Benign hypertensive heart disease without heart failure	I00-I99	6.5e-11	2.23
Other forms of acute ischemic heart disease (HCC)	I00-I99	9e-12	2.35
Laceration	I00-I99	1.5e-11	2.33
Other premature beats	I00-I99	4.5e-08	1.95
Unspecified circulatory system disorder	I00-I99	5.4e-20	3.62
Intracerebral hemorrhage (HCC)	I00-I99	0.017	1.33
Atrioventricular block, complete (HCC)	I00-I99	8.2e-07	1.87
Chronic diastolic (congestive) heart failure (HCC)	I00-I99	1.8e-10	2.33
Heart disease	I00-I99	1.4e-06	1.84
Cerebrovascular disease	I00-I99	5.6e-40	13.39
First degree atrioventricular block	I00-I99	1.8e-14	2.89
Body mass index	I00-I99	1.2e-06	1.86
Chronic atrial fibrillation	I00-I99	5.1e-14	2.82
Other primary cardiomyopathies	I00-I99	0.59	0.94
Cerebral ischemia	I00-I99	1.6e-25	5.19
Unspecified late effects of cerebrovascular disease	I00-I99	3.2e-19	3.78
Cerebral thrombosis with cerebral infarction (HCC)	I00-I99	1.4e-15	3.12
Unspecified diastolic (congestive) heart failure (HCC)	I00-I99	3.1e-06	1.82
Hemiplegia affecting unspecified side, late effect of cerebrovascular disease	I00-I99	2.7e-05	1.71
Hypertension, essential, benign	I00-I99	2.3e-30	7.55
Chronic diastolic heart failure (HCC)	I00-I99	7.1e-10	2.33
Right bundle branch block	I00-I99	2.1e-08	2.13
Arrhythmia	I00-I99	0.00036	1.6
Stricture of artery (HCC)	I00-I99	0.00051	1.59
Aortic stenosis	I00-I99	2.6e-10	2.5
Neuralgia, neuritis, and radiculitis, unspecified	I00-I99	7.1e-08	2.16
Cerebral embolism with cerebral infarction (HCC)	I00-I99	3e-06	1.93
Chronic systolic heart failure (HCC)	I00-I99	4.7e-10	2.53
Accidental puncture or laceration during procedure, not elsewhere classified	I00-I99	1e-06	2.01
Hypertensive heart and chronic kidney disease with heart failure and stage 1 through stage 4 chronic kidney disease, or unspecified chronic kidney disease (HCC)	I00-I99	5.3e-06	1.91
Tricuspid valve disorders, specified as nonrheumatic	I00-I99	0.0081	1.44
Subdural hemorrhage (HCC)	I00-I99	3.6e-11	2.77
Other pulmonary embolism and infarction	I00-I99	0.0077	1.44
Other acute and subacute form of ischemic heart disease	I00-I99	0.0012	1.58
Abdominal aneurysm without mention of rupture	I00-I99	0.069	1.29
Other generalized ischemic cerebrovascular disease	I00-I99	3.2e-15	3.71
Asymptomatic varicose veins	I00-I99	2.3e-09	2.5
Coronary artery disease involving native coronary artery of native heart without angina pectoris	I00-I99	1e-09	2.58
Atrial fibrillation, unspecified type (HCC)	I00-I99	8e-16	3.94
Unspecified atrial flutter (HCC)	I00-I99	5.2e-09	2.49
Sick sinus syndrome (HCC)	I00-I99	1.9e-08	2.39
Non-ST elevation (NSTEMI) myocardial infarction (HCC)	I00-I99	1.7e-05	1.9
Chronic systolic (congestive) heart failure (HCC)	I00-I99	3e-05	1.86
A-fib (HCC)	I00-I99	4.6e-05	1.84
Persistent atrial fibrillation (HCC)	I00-I99	2e-07	2.29
Primary pulmonary hypertension (HCC)	I00-I99	0.47	0.9
Cerebral aneurysm, nonruptured	I00-I99	0.031	1.38
Cardiac arrest (HCC)	I00-I99	0.00036	0.63
Unspecified atherosclerosis	I00-I99	7.5e-14	3.79
Other chronic pulmonary heart diseases	I00-I99	0.37	0.88
Unspecified systolic (congestive) heart failure (HCC)	I00-I99	5.6e-06	2.06
Aftercare for healing traumatic fracture of other bone	I00-I99	1.1e-11	3.4
Other forms of chronic ischemic heart disease	I00-I99	0.00011	1.86
Hypotension, unspecified hypotension type	I00-I99	1.6e-17	5.59
Myocardial infarction (HCC)	I00-I99	0.00022	1.81
Other specified cardiac arrhythmias	I00-I99	1.1e-06	2.29
Coronary artery disease, angina presence unspecified, unspecified vessel or lesion type, unspecified whether native or transplanted heart	I00-I99	3.2e-07	2.41
Cerebral thrombosis without mention of cerebral infarction	I00-I99	2.9e-17	5.8
Long QT syndrome	I00-I99	1.8e-10	3.25
Left heart failure (HCC)	I00-I99	0.0085	1.53
Other pulmonary embolism without acute cor pulmonale (HCC)	I00-I99	1.5e-05	2.1
Cardiac complications	I00-I99	0.41	0.88
Nevus, non-neoplastic	I00-I99	0.0015	1.69
Unspecified disorder of urethra and urinary tract	I00-I99	1.4e-11	3.61
Acute on chronic systolic (congestive) heart failure (HCC)	I00-I99	3.3e-05	2.04
Aphasia, late effect of cerebrovascular disease	I00-I99	1.3e-07	2.57
Subarachnoid hemorrhage (HCC)	I00-I99	0.66	1.08
Nonrheumatic mitral (valve) insufficiency	I00-I99	0.0086	1.56
Embolism and thrombosis of unspecified site	I00-I99	0.00011	1.98
Ventricular premature depolarization	I00-I99	5.7e-05	2.04
Cerebrovascular accident (CVA), unspecified mechanism (HCC)	I00-I99	8.3e-12	3.96
DVT (deep venous thrombosis) (HCC)	I00-I99	2.1e-07	2.61
Supraventricular premature beats	I00-I99	1.1e-05	2.22
Acute venous embolism and thrombosis of unspecified deep vessels of lower extremity	I00-I99	0.00054	1.83
Degeneration of intervertebral disc, site unspecified	I00-I99	2.8e-10	3.48
Other left bundle branch block	I00-I99	0.096	1.33
Other physical therapy	I00-I99	8.4e-12	4.09
Other nonrheumatic aortic valve disorders	I00-I99	0.00062	1.83
Acute on chronic diastolic (congestive) heart failure (HCC)	I00-I99	0.12	1.31
Diseases of tricuspid valve	I00-I99	0.15	1.28
Persistent atrial fibrillation	I00-I99	2.9e-06	2.39
Coronary artery disease involving native coronary artery without angina pectoris	I00-I99	1.3e-08	3.04
Other specified circulatory system disorders	I00-I99	1.4e-08	3.06
Varicose veins of lower extremities with inflammation	I00-I99	4.9e-05	2.11
Dysphagia, late effect of cerebrovascular disease	I00-I99	8e-08	2.87
CVA (cerebral vascular accident) (HCC)	I00-I99	5.6e-06	2.36
Mitral valve insufficiency and aortic valve insufficiency	I00-I99	0.00033	1.94
Ulcer	I00-I99	0.0014	1.81
Degeneration of thoracic or thoracolumbar intervertebral disc	I00-I99	0.0026	1.75
Venous insufficiency (chronic) (peripheral)	I00-I99	0.00019	2.04
Peripheral vascular disease (HCC)	I00-I99	1.5e-06	2.61
Atrial premature depolarization	I00-I99	6.8e-06	2.45
Hematoma complicating a procedure	I00-I99	0.41	0.87
Benign hypertensive kidney disease with chronic kidney disease stage V or end stage renal disease (HCC)	I00-I99	0.0034	1.75
Body mass index between 19-24, adult	I00-I99	5.6e-06	2.53
Unspecified arthropathy, lower leg	I00-I99	7.9e-07	2.8
Congestive heart failure (HCC)	I00-I99	0.0015	1.86
CVA (cerebral infarction)	I00-I99	2.4e-06	2.68
NSTEMI (non-ST elevated myocardial infarction) (HCC)	I00-I99	0.0072	1.68
Chronic venous hypertension without complications	I00-I99	2.7e-13	6.41
Ventricular tachycardia (HCC)	I00-I99	0.035	1.5
Encounter for long-term (current) use of steroids	I00-I99	0.61	1.11
Unspecified right bundle-branch block	I00-I99	0.0001	2.23
Atherosclerosis of native arteries of the extremities with ulceration (HCC)	I00-I99	0.00081	1.97
Hypertensive chronic kidney disease with stage 5 chronic kidney disease or end stage renal disease (HCC)	I00-I99	0.0045	1.76
Abrasion or friction burn of face, neck, and scalp except eye, without mention of infection	I00-I99	3.1e-08	3.46
Abrasion or friction burn of other, multiple, and unspecified sites, without mention of infection	I00-I99	3.9e-09	3.86
Hypertensive urgency	I00-I99	1.3e-05	2.51
Pulmonary embolism (HCC)	I00-I99	3.4e-05	2.4
Atrioventricular block, first degree	I00-I99	8.9e-06	2.59
Coronary atherosclerosis of unspecified type of bypass graft(414.05)	I00-I99	0.0034	1.82
Atherosclerosis of renal artery (HCC)	I00-I99	0.65	1.1
Nonrheumatic aortic (valve) insufficiency	I00-I99	2.5e-05	2.47
Cognitive deficits, late effect of cerebrovascular disease	I00-I99	2.6e-11	5.36
Acute on chronic combined systolic (congestive) and diastolic (congestive) heart failure (HCC)	I00-I99	0.13	1.35
Other cerebrovascular disease	I00-I99	0.00015	2.24
Other second degree atrioventricular block	I00-I99	1.4e-06	2.95
Cellulitis and abscess of upper arm and forearm	I00-I99	0.00045	2.09
Phlebitis and thrombophlebitis of other deep vessels of lower extremities	I00-I99	0.00015	2.24
High blood pressure	I00-I99	0.0059	1.77
PPD negative	I00-I99	9.2e-13	7.11
Cherry angioma	I00-I99	0.0076	1.74
Benign hypertensive heart disease with heart failure (HCC)	I00-I99	0.033	1.55
Acute on chronic diastolic heart failure (HCC)	I00-I99	0.55	1.14
Varicose veins of lower extremities with ulcer (HCC)	I00-I99, L00-L99	1e-10	3.35
Pneumonia, organism unspecified(486)	J00-J99	3.1e-67	2.32
Pneumonia	J00-J99	2.1e-53	2.42
Acute upper respiratory infections of unspecified site	J00-J99	6.6e-48	2.67
Asthma	J00-J99	4.2e-15	1.67
Chronic airway obstruction, not elsewhere classified	J00-J99	3.9e-06	1.35
Pneumonitis due to inhalation of food or vomitus (HCC)	J00-J99	2.3e-34	2.56
Pneumonia, unspecified organism	J00-J99	9.8e-41	2.88
Atelectasis	J00-J99	3.6e-24	2.16
Allergic rhinitis, cause unspecified	J00-J99	4.8e-35	2.65
Unspecified pleural effusion	J00-J99	0.03	1.16
Pleural effusion, not elsewhere classified	J00-J99	2.5e-14	1.78
Acute bronchitis	J00-J99	5e-28	2.41
Pulmonary collapse	J00-J99	6.2e-07	1.44
Other diseases of lung, not elsewhere classified	J00-J99	2e-05	1.38
Pneumonitis due to inhalation of food and vomit (HCC)	J00-J99	1e-39	3.82
Acute respiratory failure (HCC)	J00-J99	0.093	0.87
Chronic obstructive pulmonary disease, unspecified (HCC)	J00-J99	3.6e-12	1.98
Allergic rhinitis	J00-J99	5.1e-26	3.18
Bronchitis, not specified as acute or chronic	J00-J99	1.3e-16	2.41
COPD (chronic obstructive pulmonary disease) (HCC)	J00-J99	8e-09	1.8
Bronchitis	J00-J99	3.4e-11	2.03
Acute upper respiratory infection, unspecified	J00-J99	4.6e-25	3.61
Acute respiratory failure with hypoxia (HCC)	J00-J99	1.7e-07	1.76
Other emphysema (HCC)	J00-J99	0.01	1.31
Unspecified sinusitis (chronic)	J00-J99	2e-12	2.35
Chronic obstructive asthma, unspecified	J00-J99	0.0005	1.49
Acute nasopharyngitis (common cold)	J00-J99	5.6e-16	2.82
Other asthma	J00-J99	0.00031	1.52
URI (upper respiratory infection)	J00-J99	3.7e-30	6.07
Unspecified asthma, uncomplicated	J00-J99	5e-07	1.87
Obstructive chronic bronchitis with exacerbation (HCC)	J00-J99	0.00051	1.53
Chronic pulmonary edema	J00-J99	4.4e-05	1.66
Allergic rhinitis due to other allergen	J00-J99	7e-20	3.79
Acute pharyngitis	J00-J99	1.6e-07	1.96
Acute upper respiratory infections of other multiple sites	J00-J99	4.3e-25	5.01
Other diseases of nasal cavity and sinuses(478.19)	J00-J99	7.8e-13	2.68
Chronic rhinitis	J00-J99	6.6e-12	2.58
Acute sinusitis, unspecified	J00-J99	2.3e-11	2.65
Pulmonary congestion and hypostasis	J00-J99	0.14	1.22
Extrinsic asthma, unspecified	J00-J99	3e-07	2.26
Respiratory failure, unspecified with hypoxia (HCC)	J00-J99	0.00017	1.82
Upper respiratory tract infection, unspecified type	J00-J99	4e-17	5.39
Other pulmonary insufficiency, not elsewhere classified	J00-J99	0.59	0.92
Postinflammatory pulmonary fibrosis (HCC)	J00-J99	0.59	1.1
Aspiration pneumonia (HCC)	J00-J99	3.3e-16	5.7
Sinusitis	J00-J99	2.2e-05	2.1
Allergic rhinitis, unspecified	J00-J99	8.3e-12	3.96
Chronic obstructive pulmonary disease with (acute) exacerbation (HCC)	J00-J99	0.0034	1.65
Obstructive chronic bronchitis without exacerbation (HCC)	J00-J99	0.03	1.45
Chronic obstructive pulmonary disease, unspecified COPD type (HCC)	J00-J99	4.8e-07	2.59
Unspecified chronic bronchitis (HCC)	J00-J99	0.00079	1.85
CAP (community acquired pneumonia)	J00-J99	2.8e-09	3.43
Other disorders of lung	J00-J99	0.0093	1.61
Bronchiectasis without acute exacerbation (HCC)	J00-J99	0.042	1.45
Allergic rhinitis due to pollen	J00-J99	5.2e-07	2.73
Influenza with other respiratory manifestations	J00-J99	2.1e-08	3.21
Other specified disorders of nose and nasal sinuses	J00-J99	0.00013	2.08
Pneumonia due to other specified organism	J00-J99	1.7e-13	5.82
Chronic maxillary sinusitis	J00-J99	0.00032	2.05
Seasonal allergies	J00-J99	8.8e-07	2.82
Acute pulmonary edema (HCC)	J00-J99	0.12	1.35
Acute respiratory failure, unspecified whether with hypoxia or hypercapnia (HCC)	J00-J99	0.091	1.41
Pulmonary fibrosis, unspecified (HCC)	J00-J99	0.001	2.01
Pleural effusion	J00-J99	0.25	1.27
Community acquired pneumonia	J00-J99	7.7e-10	4.76
Constipation, unspecified	K00-K93	2.9e-106	3.13
Esophageal reflux	K00-K93	6.8e-25	1.68
Constipation	K00-K93	3.4e-103	3.5
Diverticulosis of colon (without mention of hemorrhage)	K00-K93	1.1e-36	2.28
GERD (gastroesophageal reflux disease)	K00-K93	3.4e-21	1.84
Blood in stool	K00-K93	1.3e-30	2.21
Internal hemorrhoids without mention of complication	K00-K93	9.6e-29	2.32
Diaphragmatic hernia without mention of obstruction or gangrene	K00-K93	7.3e-24	2.15
Other constipation	K00-K93	7e-36	2.83
Gastro-esophageal reflux disease without esophagitis	K00-K93	1.1e-17	1.94
Hemorrhage of gastrointestinal tract, unspecified	K00-K93	3.7e-15	1.88
Unspecified constipation	K00-K93	4.3e-30	2.7
Other and unspecified noninfectious gastroenteritis and colitis(558.9)	K00-K93	2e-18	2.18
Constipation, unspecified constipation type	K00-K93	2.6e-43	4.45
Hemorrhage of rectum and anus	K00-K93	6.2e-22	2.56
Slow transit constipation	K00-K93	9.7e-54	8.47
Reflux esophagitis	K00-K93	6.4e-20	2.71
Gastrointestinal bleed	K00-K93	3.1e-06	1.6
Diverticulosis	K00-K93	1.1e-22	3.12
Hemorrhoids	K00-K93	3e-13	2.31
Inguinal hernia without mention of obstruction or gangrene, unilateral or unspecified, (not specified as recurrent)	K00-K93	7.7e-24	3.96
Calculus of gallbladder without mention of cholecystitis, without mention of obstruction	K00-K93	2.4e-06	1.74
Unspecified hemorrhoids without mention of complication	K00-K93	1e-13	2.57
External hemorrhoids without mention of complication	K00-K93	9.6e-11	2.26
GI bleeding	K00-K93	3.3e-07	1.88
Hematemesis	K00-K93	2.5e-08	2.01
Melena	K00-K93	5.3e-15	2.86
Esophagitis	K00-K93	7.7e-09	2.08
Irritable bowel syndrome	K00-K93	2.1e-12	2.52
Diverticulitis	K00-K93	3.1e-14	2.96
Gastrointestinal hemorrhage, unspecified	K00-K93	1.9e-10	2.54
Bleeding gums	K00-K93	0.0059	1.44
Hepatitis, unspecified	K00-K93	7.9e-10	2.45
Peptic ulcer disease	K00-K93	2.3e-07	2.1
Diverticulitis of colon (without mention of hemorrhage)(562.11)	K00-K93	3.6e-12	2.92
Unspecified intestinal obstruction	K00-K93	0.00025	1.67
Other specified disorders of liver	K00-K93	0.84	1.04
Gastroesophageal reflux disease without esophagitis	K00-K93	2.4e-09	2.57
Anal and rectal polyp	K00-K93	3.7e-09	2.6
Gastroesophageal reflux disease, esophagitis presence not specified	K00-K93	3.1e-10	2.82
Other chronic nonalcoholic liver disease	K00-K93	0.0027	1.59
Diaphragmatic hernia without obstruction or gangrene	K00-K93	9.3e-07	2.34
Diverticulosis of large intestine without perforation or abscess without bleeding	K00-K93	0.00024	1.87
Other and unspecified diseases of the oral soft tissues	K00-K93	0.00032	1.84
Gastroenteritis	K00-K93	1.7e-07	2.59
Hemorrhage of anus and rectum	K00-K93	3.4e-11	3.69
Rectal bleeding	K00-K93	5e-10	3.35
Stricture and stenosis of esophagus	K00-K93	0.079	1.34
Other hemorrhoids	K00-K93	2.3e-05	2.14
Esophagitis, unspecified	K00-K93	0.012	1.54
Other gastritis	K00-K93	0.00045	1.91
Other specified disorders of biliary tract	K00-K93	1	1
SBO (small bowel obstruction) (HCC)	K00-K93	0.00068	1.88
Internal hemorrhoids with other complication	K00-K93	3.2e-08	3.07
Paralytic ileus (HCC)	K00-K93	0.76	1.06
Ventral hernia, unspecified, without mention of obstruction or gangrene	K00-K93	0.00019	2.04
Gastritis	K00-K93	0.0003	2.01
Acute cholecystitis	K00-K93	7.7e-06	2.46
Cholangitis	K00-K93	0.47	1.15
Noninfective gastroenteritis and colitis, unspecified	K00-K93	1.5e-07	3.04
Hiatal hernia	K00-K93	0.015	1.59
Calculus of gallbladder without cholecystitis without obstruction	K00-K93	0.047	1.45
GI bleed	K00-K93	0.008	1.66
Acute pancreatitis	K00-K93	0.98	0.99
Cholecystitis	K00-K93	4e-05	2.33
Peptic ulcer	K00-K93	4e-05	2.33
Cirrhosis of liver without mention of alcohol	K00-K93	0.0016	0.6
Hernia	K00-K93	6.8e-07	2.98
Colon polyps	K00-K93	3.9e-07	3.07
Obstruction of bile duct	K00-K93	0.041	0.7
Calculus of gallbladder without mention of cholecystitis or obstruction	K00-K93	0.081	1.41
Polyp of colon	K00-K93	0.00089	2.01
Cholelithiasis	K00-K93	0.0039	1.81
Disturbance of salivary secretion	K00-K93	0.0016	1.96
Other esophagitis	K00-K93	0.027	1.58
Colon polyp	K00-K93	0.00013	2.31
Gallstones	K00-K93	2.3e-05	2.58
Gastric ulcer	K00-K93	2.9e-07	3.35
Unspecified disorder of stomach and duodenum	K00-K93	0.00029	2.2
Dyspepsia and other specified disorders of function of stomach	K00-K93, R00-R99	1.4e-27	2.65
Actinic keratosis	L00-L99	2.9e-46	2.56
Other seborrheic keratosis	L00-L99	2.4e-26	2.16
Skin disease	L00-L99	1.8e-16	2.16
Unspecified disorder of skin and subcutaneous tissue	L00-L99	8.5e-29	3.05
Sebaceous cyst	L00-L99	2.7e-24	2.72
Seborrheic keratosis	L00-L99	2.7e-18	2.3
Unspecified pruritic disorder	L00-L99	1.1e-15	2.23
Other dyschromia	L00-L99	7.4e-11	2.06
Cellulitis and abscess of leg, except foot	L00-L99	1.2e-07	1.79
Other atopic dermatitis and related conditions	L00-L99	1.7e-09	2
Cellulitis	L00-L99	7.7e-25	3.97
Other cellulitis	L00-L99	4.9e-08	1.93
Xerosis cutis	L00-L99	2.2e-20	3.56
Inflamed seborrheic keratosis	L00-L99	3.2e-06	1.76
Lentigines	L00-L99	1.3e-06	1.81
Rosacea	L00-L99	5.5e-09	2.1
Pruritus	L00-L99	8e-08	1.98
Contact dermatitis and other eczema, due to unspecified cause	L00-L99	3.2e-08	2.09
Pressure ulcer, lower back	L00-L99	6.5e-18	3.7
Actinic keratoses	L00-L99	4.4e-15	3.19
Skin lesion	L00-L99	7.1e-18	3.79
Disorder of the skin and subcutaneous tissue, unspecified	L00-L99	3.4e-13	2.94
Seborrheic dermatitis, unspecified	L00-L99	4.6e-16	3.47
Dermatitis	L00-L99	5.5e-10	2.44
Seborrheic keratoses	L00-L99	2e-08	2.23
Other melanin hyperpigmentation	L00-L99	0.00021	1.66
Pruritus, unspecified	L00-L99	7.2e-08	2.19
Ingrowing nail	L00-L99	5.6e-15	3.55
Corns and callosities	L00-L99	2e-22	5.81
Dermatitis, unspecified	L00-L99	2.9e-08	2.31
Psoriasis	L00-L99	0.003	1.54
Other specified pruritic conditions	L00-L99	8.9e-05	1.79
Other specified disease of sebaceous glands	L00-L99	1.4e-17	4.68
Pressure ulcer of sacral region, stage 2 (HCC)	L00-L99	1.9e-21	6.69
Lichenification and lichen simplex chronicus	L00-L99	9.4e-06	2.01
Chronic ulcer of unspecified site	L00-L99	4.1e-08	2.48
Seborrheic dermatitis	L00-L99	7e-13	3.69
Eczema	L00-L99	2.3e-06	2.18
Ulcer of other part of foot	L00-L99	5.5e-09	2.73
Alopecia, unspecified	L00-L99	1.8e-06	2.22
Cellulitis and abscess of foot, except toes	L00-L99	9.3e-07	2.34
Ulcer of lower limb, unspecified	L00-L99	2.9e-05	2.04
Scar conditions and fibrosis of skin	L00-L99	0.023	1.45
Other specified disease of nail	L00-L99	8.4e-13	4.15
Dermatitis due to drugs and medicines taken internally	L00-L99	0.14	1.28
Pressure ulcer, heel	L00-L99	2.6e-16	7.1
Other eczema	L00-L99	0.00069	1.85
Keratoderma, acquired	L00-L99	2.8e-07	2.77
Cellulitis and abscess of unspecified site	L00-L99	1.7e-07	2.84
Cellulitis and abscess of trunk	L00-L99	0.00032	1.97
Intertrigo	L00-L99	3.8e-08	3.12
Other specified diseases of hair and hair follicles	L00-L99	0.0043	1.7
Pressure ulcer, unspecified stage(707.20)	L00-L99	4e-10	4.02
Cellulitis, unspecified	L00-L99	2.7e-12	5.17
Urticaria, unspecified	L00-L99	7.8e-05	2.22
Xerosis of skin	L00-L99	7.6e-09	3.66
Other specified erythematous conditions	L00-L99	0.0034	1.79
Pressure ulcer, unspecified site(707.00)	L00-L99	3.8e-10	4.47
Seborrhea capitis	L00-L99	0.00017	2.18
Lentigo	L00-L99	8.9e-05	2.29
Abscess	L00-L99	0.00022	2.19
Other chronic dermatitis due to solar radiation	L00-L99	0.0017	1.92
Pruritus of genital organs	L00-L99	0.00015	2.24
Impetigo	L00-L99	8.9e-07	3.08
Cellulitis and abscess of toe, unspecified	L00-L99	3.7e-08	3.69
Ulcer of calf (HCC)	L00-L99	3.6e-05	2.51
Unspecified local infection of skin and subcutaneous tissue	L00-L99	0.069	1.45
Osteoarthritis	M00-M99	5.9e-108	2.69
Pain in limb	M00-M99	1.6e-89	2.54
Osteoporosis	M00-M99	3.3e-111	3.16
Osteoporosis, unspecified	M00-M99	2.8e-87	2.76
Lumbago	M00-M99	3.1e-50	2.11
Backache, unspecified	M00-M99	1.3e-67	2.45
Disorder of bone and cartilage, unspecified	M00-M99	2.6e-67	2.69
Pain in joint, lower leg	M00-M99	1.2e-52	2.41
Pain in joint, pelvic region and thigh	M00-M99	4.4e-58	2.6
Arthritis	M00-M99	4.5e-25	1.81
Senile osteoporosis	M00-M99	2e-100	4.4
Pain in joint, shoulder region	M00-M99	3.3e-49	2.54
Cervicalgia	M00-M99	4.2e-37	2.23
Age-related osteoporosis without current pathological fracture	M00-M99	1.7e-53	3.05
Osteoarthrosis involving, or with mention of more than one site, but not specified as generalized, multiple sites	M00-M99	2e-90	5.17
Muscle weakness (generalized)	M00-M99	3.1e-49	3.2
Swelling of limb	M00-M99	2.4e-23	2.1
Low back pain	M00-M99	2.1e-28	2.34
Degeneration of lumbar or lumbosacral intervertebral disc	M00-M99	6.8e-20	2.03
Osteopenia	M00-M99	1.2e-47	3.48
Osteoarthrosis, unspecified whether generalized or localized, lower leg	M00-M99	3.5e-28	2.47
Gout, unspecified	M00-M99	1.7e-08	1.55
Spinal stenosis, lumbar region, without neurogenic claudication	M00-M99	1.3e-11	1.72
Degeneration of cervical intervertebral disc	M00-M99	5e-30	2.79
Degenerative joint disease	M00-M99	1.7e-34	3.19
Back pain	M00-M99	1.5e-24	2.59
Gout	M00-M99	6.1e-10	1.72
Other specified disorders of bone density and structure, unspecified site	M00-M99	9.8e-23	2.57
Osteoarthrosis, unspecified whether generalized or localized, unspecified site	M00-M99	1.8e-29	3.2
Sciatica	M00-M99	3.7e-20	2.48
Primary localized osteoarthrosis, lower leg	M00-M99	1.4e-17	2.3
Pain in joint, ankle and foot	M00-M99	6.2e-18	2.34
Lumbosacral spondylosis without myelopathy	M00-M99	4.5e-15	2.16
Other specified soft tissue disorders	M00-M99	5.1e-24	2.87
Primary osteoarthritis involving multiple joints	M00-M99	1e-24	3.06
Arthropathy, unspecified, site unspecified	M00-M99	2.9e-12	2.02
Localized osteoarthrosis not specified whether primary or secondary, lower leg	M00-M99	1.9e-13	2.12
Dorsalgia, unspecified	M00-M99	2.6e-17	2.45
Scoliosis (and kyphoscoliosis), idiopathic	M00-M99	1e-11	2.01
Spinal stenosis	M00-M99	6.5e-18	2.56
Pain in joint, forearm	M00-M99	5.8e-22	3.03
Pain in right knee	M00-M99	2.9e-20	2.87
Unspecified osteoarthritis, unspecified site	M00-M99	6.9e-18	2.67
Cervical spondylosis without myelopathy	M00-M99	3.2e-15	2.43
Neck pain	M00-M99	1.7e-15	2.47
Spondylosis without myelopathy or radiculopathy, cervical region	M00-M99	5.5e-22	3.38
Osteoporosis, unspecified osteoporosis type, unspecified pathological fracture presence	M00-M99	3.6e-26	4.05
Pain in left hip	M00-M99	1.8e-17	2.89
Osteoarthrosis, unspecified whether generalized or localized, pelvic region and thigh	M00-M99	4.6e-14	2.54
Pain in left knee	M00-M99	2.1e-10	2.14
DJD (degenerative joint disease)	M00-M99	4.8e-18	3.12
Pain in thoracic spine	M00-M99	4e-09	2.05
Spinal stenosis in cervical region	M00-M99	3.9e-07	1.86
Pain in right hip	M00-M99	1.6e-08	2.03
Disorders of bursae and tendons in shoulder region, unspecified	M00-M99	3.4e-17	3.18
Pathologic fracture of vertebrae	M00-M99	4.3e-07	1.88
Rheumatoid arthritis (HCC)	M00-M99	0.0025	1.43
Spinal stenosis, cervical region	M00-M99	2.4e-15	2.96
Other affections of shoulder region, not elsewhere classified	M00-M99	1.8e-09	2.2
Pain in right shoulder	M00-M99	1.3e-11	2.51
Bursitis	M00-M99	1.2e-16	3.28
Idiopathic osteoporosis	M00-M99	7.4e-12	2.58
Displacement of lumbar intervertebral disc without myelopathy	M00-M99	8.4e-05	1.66
Pain in left shoulder	M00-M99	2.4e-12	2.7
Generalized osteoarthrosis, unspecified site	M00-M99	7.7e-14	2.97
Pain in joint, multiple sites	M00-M99	8.1e-07	1.94
Knee pain	M00-M99	1.2e-12	2.79
Pain in joint, site unspecified	M00-M99	8.4e-09	2.25
Enthesopathy of unspecified site	M00-M99	4.6e-12	2.75
Disorder of bone, unspecified	M00-M99	2e-08	2.23
Spondylosis without myelopathy or radiculopathy, lumbar region	M00-M99	3.4e-08	2.21
Pain in left leg	M00-M99	6.5e-10	2.49
Pain in joint, hand	M00-M99	3.3e-13	3.07
Other intervertebral disc degeneration, lumbar region	M00-M99	7.1e-06	1.89
Degenerative arthritis	M00-M99	2.6e-23	6.18
Osteoarthrosis involving, or with mention of more than one site, but not specified as generalized, site unspecified(715.80)	M00-M99	4.1e-22	5.86
Other disorders of bone and cartilage(733.99)	M00-M99	7.8e-05	1.78
Acquired spondylolisthesis	M00-M99	0.00052	1.65
Effusion of joint, lower leg	M00-M99	1.1e-11	2.96
Bunion	M00-M99	1.6e-12	3.27
Pain in right leg	M00-M99	3e-05	1.88
Osteoarthrosis, unspecified whether generalized or localized, shoulder region	M00-M99	5.3e-09	2.55
Other cervical disc degeneration, unspecified cervical region	M00-M99	1.9e-11	3.06
Osteoarthrosis, unspecified whether generalized or localized, hand	M00-M99	4.7e-10	2.76
Scoliosis	M00-M99	1.9e-05	1.92
Bilateral primary osteoarthritis of knee	M00-M99	1.8e-12	3.32
Enthesopathy of hip region	M00-M99	5.7e-07	2.23
Localized osteoarthrosis not specified whether primary or secondary, pelvic region and thigh	M00-M99	0.00092	1.66
Kyphosis (acquired) (postural)	M00-M99	8.7e-05	1.85
Shoulder pain	M00-M99	4.1e-08	2.48
Pain in knee	M00-M99	1.1e-08	2.6
Spinal stenosis, lumbar region	M00-M99	5e-07	2.31
Other hammer toe (acquired)	M00-M99	5.6e-12	3.48
Pain in the hip	M00-M99	3.9e-10	3
Pain in joint	M00-M99	1.8e-07	2.44
Osteoarthritis of knee, unspecified	M00-M99	1.6e-12	3.72
Primary localized osteoarthrosis, pelvic region and thigh	M00-M99	0.00033	1.79
Primary generalized (osteo)arthritis	M00-M99	1.8e-19	7
Spinal stenosis, lumbar region without neurogenic claudication	M00-M99	1.4e-05	2.07
Left hip pain	M00-M99	2.9e-09	2.9
Trigger finger (acquired)	M00-M99	4.2e-08	2.64
Pain in joint, upper arm	M00-M99	7.5e-08	2.61
Hip pain	M00-M99	2.2e-09	3.02
Pain in left foot	M00-M99	1.3e-08	2.85
Unilateral primary osteoarthritis, right knee	M00-M99	2.7e-07	2.54
Unilateral primary osteoarthritis, left knee	M00-M99	2.4e-10	3.37
Other specified disorders of lower leg joint	M00-M99	1.2e-07	2.65
Osteophyte, vertebrae	M00-M99	3.7e-13	4.43
Osteopenia, unspecified location	M00-M99	4.7e-10	3.32
Gouty arthropathy	M00-M99	0.0053	1.61
Right hip pain	M00-M99	3.4e-07	2.56
Back pain, unspecified back location, unspecified back pain laterality, unspecified chronicity	M00-M99	9.7e-06	2.21
Musculoskeletal pain	M00-M99	1.9e-08	2.92
Pain in right foot	M00-M99	1.5e-06	2.43
Lumbar stenosis	M00-M99	0.00023	1.92
Spondylosis of unspecified site without mention of myelopathy	M00-M99	1.2e-08	3.01
Effusion of lower leg joint	M00-M99	1.3e-08	3.04
Brachial neuritis or radiculitis NOS	M00-M99	0.00046	1.88
Plantar fascial fibromatosis	M00-M99	1.6e-05	2.23
Adhesive capsulitis of shoulder	M00-M99	1.9e-05	2.23
Spasm of muscle	M00-M99	9.7e-07	2.56
Osteoarthritis, multiple sites	M00-M99	5.8e-18	9.13
Leg swelling	M00-M99	5.3e-06	2.43
Exostosis of unspecified site	M00-M99	3.4e-07	2.81
Bilateral primary osteoarthritis of hip	M00-M99	8.5e-11	4.25
Sicca syndrome (HCC)	M00-M99	0.22	1.25
Osteoarthritis, unspecified osteoarthritis type, unspecified site	M00-M99	4.6e-16	8.88
Rhabdomyolysis	M00-M99	1.4e-05	2.42
Muscular wasting and disuse atrophy, not elsewhere classified	M00-M99	2.2e-06	2.66
Myalgia	M00-M99	5.6e-06	2.53
Right knee pain	M00-M99	3.9e-06	2.61
Enthesopathy of knee, unspecified	M00-M99	1.5e-08	3.53
Primary osteoarthritis of both knees	M00-M99	5.3e-12	5.39
Cervical spondylosis with myelopathy	M00-M99	0.0023	1.83
Primary osteoarthritis of left knee	M00-M99	1.6e-08	3.59
Polymyalgia rheumatica (HCC)	M00-M99	0.016	1.61
Right shoulder pain	M00-M99	3.4e-06	2.73
Disorders of sacrum	M00-M99	3.4e-05	2.4
Osteoarthrosis, localized, primary, shoulder region	M00-M99	5.9e-05	2.35
Other specified disorders of bone density and structure, other site	M00-M99	1.7e-08	3.71
Spondylolisthesis	M00-M99	0.0045	1.78
Polyosteoarthritis, unspecified	M00-M99	3.6e-08	3.63
Localized osteoarthrosis not specified whether primary or secondary, shoulder region	M00-M99	1.1e-05	2.62
Lumbar spinal stenosis	M00-M99	0.00036	2.15
Joint pain	M00-M99	3.4e-10	4.86
Unspecified disorder of muscle, ligament, and fascia	M00-M99	0.0059	1.77
Scoliosis, unspecified	M00-M99	0.0029	1.88
Synovitis and tenosynovitis, unspecified	M00-M99	0.00041	2.15
Chronic back pain	M00-M99, G00-G99	0.00034	2.01
Urinary tract infection, site not specified	N00-N99	9.5e-302	3.67
Acute kidney failure, unspecified (HCC)	N00-N99	2.7e-52	1.96
Chronic kidney disease, unspecified	N00-N99	3.1e-38	1.99
Unspecified disorder of kidney and ureter	N00-N99	3.4e-20	1.71
BPH (benign prostatic hyperplasia)	N00-N99	2.9e-57	3.03
Urge incontinence	N00-N99	4.1e-63	3.93
Chronic kidney disease, stage 3 (moderate) (HCC)	N00-N99	9.1e-26	2.41
Hyperplasia of prostate	N00-N99	3.2e-33	2.88
Chronic kidney disease (CKD)	N00-N99	3.6e-09	1.6
Symptomatic menopausal or female climacteric states	N00-N99	2e-12	1.82
UTI (lower urinary tract infection)	N00-N99	1.3e-45	4.17
Mixed incontinence urge and stress (male)(female)	N00-N99	5.1e-34	3.4
Benign prostatic hyperplasia without lower urinary tract symptoms	N00-N99	7.1e-26	2.93
Lump or mass in breast	N00-N99	3.9e-11	1.87
UTI (urinary tract infection), uncomplicated	N00-N99	3.2e-37	4.3
Postmenopausal atrophic vaginitis	N00-N99	2e-09	1.78
Other urinary incontinence	N00-N99	8e-39	4.85
UTI (urinary tract infection)	N00-N99	7.9e-38	4.88
AKI (acute kidney injury) (HCC)	N00-N99	1.6e-16	2.44
Chronic kidney disease, stage III (moderate) (HCC)	N00-N99	2.9e-11	2.01
Calculus of kidney	N00-N99	2.2e-09	1.89
Hypertrophy of prostate without urinary obstruction and other lower urinary tract symptoms (LUTS)	N00-N99	3.8e-24	3.33
Stress incontinence, female	N00-N99	1.3e-20	2.94
Acute cystitis	N00-N99	9.2e-34	4.84
Unspecified hyperplasia of prostate without urinary obstruction and other lower urinary tract symptoms (LUTS)	N00-N99	1.2e-21	3.22
Hypertrophy of prostate with urinary obstruction and other lower urinary tract symptoms (LUTS)	N00-N99	4.7e-20	3.06
Chronic kidney disease	N00-N99	2.3e-08	1.87
Urinary tract infection	N00-N99	4.7e-19	3.03
CKD (chronic kidney disease)	N00-N99	6.1e-09	1.98
Benign prostatic hyperplasia with lower urinary tract symptoms	N00-N99	8.9e-21	3.51
CKD (chronic kidney disease) stage 3, GFR 30-59 ml/min (HCC)	N00-N99	4.6e-14	2.63
Cyst of kidney, acquired	N00-N99	2.5e-06	1.76
Other functional disorder of bladder	N00-N99	3.7e-31	7.08
Postmenopausal bleeding	N00-N99	2.1e-05	1.72
Vaginitis and vulvovaginitis, unspecified	N00-N99	7.8e-06	1.78
Other specified disorders of bladder	N00-N99	7.6e-05	1.67
Acute cystitis without hematuria	N00-N99	1.9e-27	6.76
Chronic kidney disease, stage 4 (severe) (HCC)	N00-N99	1.1e-07	2.12
Renal insufficiency	N00-N99	3.7e-07	2.08
Pyelonephritis	N00-N99	8.2e-10	2.5
Hypertonicity of bladder	N00-N99	9.9e-11	2.69
Hydronephrosis	N00-N99	0.015	1.4
Impotence of organic origin	N00-N99	1.8e-05	1.87
Unspecified symptom associated with female genital organs	N00-N99	0.15	1.22
Overactive bladder	N00-N99	7.7e-18	4.42
Mastodynia	N00-N99	1.7e-10	2.75
Recurrent UTI	N00-N99	3.7e-15	3.94
Urinary tract infection without hematuria, site unspecified	N00-N99	3.8e-19	5.35
Urinary tract infection, site unspecified	N00-N99	9.6e-19	5.19
Acute kidney failure with lesion of tubular necrosis (HCC)	N00-N99	0.073	0.79
Other specified noninflammatory disorders of vagina	N00-N99	1.7e-05	1.98
Chronic kidney disease, stage IV (severe) (HCC)	N00-N99	0.019	1.43
BPH (benign prostatic hypertrophy)	N00-N99	1.8e-14	4.08
Nephrolithiasis	N00-N99	0.00015	1.82
End stage renal disease (HCC)	N00-N99	0.08	0.78
Disorder of kidney and ureter, unspecified	N00-N99	0.00012	1.88
Pyelonephritis, unspecified	N00-N99	0.00021	1.89
Acute kidney failure with tubular necrosis (HCC)	N00-N99	0.06	1.37
Vaginal prolapse	N00-N99	0.00031	1.89
Cystitis, unspecified	N00-N99	4.3e-05	2.11
Renal failure, unspecified	N00-N99	0.18	0.81
Acute kidney injury (HCC)	N00-N99	7.2e-06	2.38
Diffuse cystic mastopathy	N00-N99	0.03	1.48
Prostatitis, unspecified	N00-N99	5.6e-09	3.37
Other specified disorders of kidney and ureter	N00-N99	0.002	1.78
CKD (chronic kidney disease) stage 4, GFR 15-29 ml/min (HCC)	N00-N99	0.00018	2.08
Mixed incontinence	N00-N99	4.7e-07	2.88
Tubulo-interstitial nephritis, not specified as acute or chronic	N00-N99	1.4e-11	4.98
Chronic glomerulonephritis with unspecified pathological lesion in kidney	N00-N99	0.039	1.5
Erectile dysfunction	N00-N99	0.00017	2.18
Chronic kidney disease, stage II (mild)	N00-N99	1.2e-07	3.28
Calculus of ureter	N00-N99	0.00056	2.05
Chronic kidney disease, stage 2 (mild)	N00-N99	2.3e-07	3.21
Complicated urinary tract infection	N00-N99	8.7e-09	4.02
Other and unspecified ovarian cyst	N00-N99	0.033	1.55
Urinary obstruction	N00-N99	3.6e-05	2.51
Anemia in chronic kidney disease(285.21)	N00-N99, D50-D89	0.0014	1.79
Unspecified hypertensive kidney disease with chronic kidney disease stage V or end stage renal disease(403.91)	N00-N99, I00-I99	0.58	0.94
Memory loss	R00-R99	1.3e-305	20.12
Chest pain, unspecified	R00-R99	3.6e-150	2.58
Cough	R00-R99	4.7e-173	2.98
Syncope and collapse	R00-R99	1.4e-179	3.65
Dizziness and giddiness	R00-R99	9.8e-134	2.92
Other malaise and fatigue	R00-R99	3.3e-121	2.81
Abnormality of gait	R00-R99	1.3e-262	6.35
Shortness of breath	R00-R99	5e-47	1.85
Other nonspecific abnormal finding of lung field	R00-R99	7.5e-64	2.19
Loss of weight	R00-R99	5.7e-189	4.86
Other chest pain	R00-R99	1.3e-69	2.3
Altered mental status	R00-R99	1.8e-165	4.36
Abdominal pain, unspecified site	R00-R99	2e-70	2.38
Unspecified urinary incontinence	R00-R99	4e-162	4.59
Rash and other nonspecific skin eruption	R00-R99	7.5e-109	3.29
Edema	R00-R99	2e-69	2.47
Other dyspnea and respiratory abnormality	R00-R99	1.1e-36	1.88
Headache	R00-R99	4e-72	2.7
Abnormal electrocardiogram (ECG) (EKG)	R00-R99	9.1e-68	2.62
Diarrhea	R00-R99	3e-60	2.46
Palpitations	R00-R99	1.8e-47	2.18
Weakness	R00-R99	1.8e-75	2.86
Abdominal pain	R00-R99	1.9e-51	2.29
Dysphagia	R00-R99	2.3e-86	3.18
Urinary frequency	R00-R99	1.1e-95	3.58
Altered mental status, unspecified	R00-R99	8.6e-112	4.21
Other symptoms and signs involving cognitive functions and awareness	R00-R99	2.7e-198	10.78
Hematuria	R00-R99	2.7e-50	2.36
Cognitive impairment	R00-R99	1.4e-205	12.38
Dysphagia, unspecified	R00-R99	5.8e-93	3.77
Syncope	R00-R99	3.5e-92	3.87
Abnormal weight loss	R00-R99	2.2e-99	4.43
Weight loss	R00-R99	1.9e-117	5.45
Other alteration of consciousness	R00-R99	3.5e-92	4.19
Hypoxemia	R00-R99	1.3e-24	1.85
Anorexia	R00-R99	2.3e-58	2.91
Adult failure to thrive	R00-R99	7.2e-81	3.89
Other amnesia	R00-R99	7e-153	10.76
Nonspecific abnormal electrocardiogram (ECG) (EKG)	R00-R99	4.2e-49	2.71
Disorientation, unspecified	R00-R99	5.9e-87	4.56
Retention of urine, unspecified	R00-R99	8.8e-42	2.53
Other general symptoms(780.99)	R00-R99	2.7e-116	7.4
Nausea with vomiting	R00-R99	3e-31	2.24
Aphasia	R00-R99	3.6e-66	3.78
Tachycardia, unspecified	R00-R99	9.1e-25	2.03
Other fatigue	R00-R99	6.2e-41	2.65
Dysuria	R00-R99	3.6e-49	3.03
Repeated falls	R00-R99	2.1e-77	4.67
Fever, unspecified	R00-R99	1.3e-36	2.53
Dizziness	R00-R99	7.1e-42	2.86
Disturbance of skin sensation	R00-R99	7.7e-25	2.16
Chest pain	R00-R99	5.1e-24	2.2
Other abnormal blood chemistry	R00-R99	1.1e-20	2.05
Fatigue	R00-R99	2.4e-30	2.53
Other abnormal glucose	R00-R99	1.8e-29	2.5
Urinary incontinence	R00-R99	3.2e-59	4.5
Elevated blood pressure reading without diagnosis of hypertension	R00-R99	7.5e-43	3.3
Other convulsions	R00-R99	1.4e-45	3.47
Hematuria, unspecified	R00-R99	3.8e-33	2.77
Malaise and fatigue	R00-R99	4.5e-45	3.52
Gait instability	R00-R99	3.3e-71	6.14
Fever	R00-R99	3.5e-37	3.11
Abdominal pain, other specified site	R00-R99	3e-19	2.11
Epistaxis	R00-R99	7.5e-12	1.74
Rash	R00-R99	2.3e-31	2.87
Unspecified abdominal pain	R00-R99	2.8e-23	2.4
Nocturia	R00-R99	1.3e-26	2.63
Localized edema	R00-R99	4.9e-21	2.3
Nonspecific (abnormal) findings on radiological and other examination of skull and head	R00-R99	5.7e-47	4.29
Abdominal pain, epigastric	R00-R99	8.4e-17	2.11
Altered mental status, unspecified altered mental status type	R00-R99	6.2e-65	7.18
Nausea alone	R00-R99	1.9e-08	1.62
Other symptoms involving nervous and musculoskeletal systems(781.99)	R00-R99	4.7e-33	3.27
Bradycardia	R00-R99	2.1e-33	3.37
Cachexia (HCC)	R00-R99	4.5e-20	2.37
Restlessness and agitation	R00-R99	4.6e-61	7.21
Other symptoms involving respiratory system and chest	R00-R99	3.4e-16	2.16
Bradycardia, unspecified	R00-R99	5.6e-34	3.56
Diarrhea, unspecified	R00-R99	5.3e-32	3.38
Dysphagia, unspecified(787.20)	R00-R99	2.6e-31	3.37
Unspecified abnormalities of gait and mobility	R00-R99	4.5e-51	5.89
Unsteadiness on feet	R00-R99	1.5e-46	5.19
Vertigo	R00-R99	7.9e-22	2.59
Painful respiration	R00-R99	5e-21	2.56
Impaired fasting glucose	R00-R99	4.3e-25	2.88
Other abnormalities of gait and mobility	R00-R99	2.3e-44	5.01
Other specified abnormal findings of blood chemistry	R00-R99	4.4e-16	2.21
Bacteremia	R00-R99	3.9e-14	2.08
Urinary retention	R00-R99	1.3e-19	2.49
Abnormal coagulation profile	R00-R99	1.8e-08	1.7
Other fall	R00-R99	1.5e-37	4.24
Vomiting alone	R00-R99	5e-28	3.31
Undiagnosed cardiac murmurs	R00-R99	5.4e-24	2.93
Confusion	R00-R99	4.6e-52	7.11
Abnormal involuntary movements	R00-R99	7.3e-35	4.09
Pain, unspecified	R00-R99	5.1e-08	1.7
Other malaise	R00-R99	5.2e-27	3.3
Flatulence, eructation, and gas pain	R00-R99	1.5e-12	2.04
Wheezing	R00-R99	4.2e-14	2.18
Hemoptysis	R00-R99	2e-05	1.52
Pain	R00-R99	7.2e-07	1.63
Hypoxia	R00-R99	1.5e-09	1.84
Full incontinence of feces	R00-R99	6.6e-44	5.98
Nausea	R00-R99	1.3e-08	1.77
Urgency of urination	R00-R99	2.4e-20	2.75
Swelling, mass, or lump in head and neck	R00-R99	8.2e-08	1.72
Frequency of micturition	R00-R99	3.4e-33	4.25
Elevated prostate specific antigen (PSA)	R00-R99	2.1e-14	2.26
Dyspnea, unspecified	R00-R99	8.5e-10	1.91
Incontinence	R00-R99	7.7e-31	4.16
Somnolence	R00-R99	1.7e-30	4.13
Seizure (HCC)	R00-R99	5.3e-36	5.15
Agitation	R00-R99	1.8e-58	16.19
Dysphagia, unspecified type	R00-R99	7.7e-29	4.06
Other musculoskeletal symptoms referable to limbs(729.89)	R00-R99	1.2e-09	1.99
Delirium	R00-R99	1.3e-32	5.17
Cognitive decline	R00-R99	8.2e-57	22.08
Precordial pain	R00-R99	8.9e-09	1.94
Solitary pulmonary nodule	R00-R99	1.1e-09	2.05
Facial weakness	R00-R99	1.3e-17	2.94
Abdominal pain, right upper quadrant	R00-R99	5.5e-08	1.88
Other specified symptoms and signs involving the circulatory and respiratory systems	R00-R99	4.1e-14	2.53
Cognitive changes	R00-R99	7.4e-51	17.08
Other signs and symptoms involving cognition	R00-R99	2e-50	16.96
Positive PPD	R00-R99	4.8e-20	3.32
Other dysphagia	R00-R99	3.2e-18	3.07
Abnormal levels of other serum enzymes	R00-R99	5.5e-20	3.35
Bleeding	R00-R99	0.00065	1.48
Dyspnea	R00-R99	6.1e-06	1.69
Gait disorder	R00-R99	5.9e-42	10
Prediabetes	R00-R99	5e-11	2.25
Dysphagia, oropharyngeal phase	R00-R99	1.4e-16	2.92
Edema, unspecified	R00-R99	5.3e-12	2.37
Nonspecific (abnormal) findings on radiological and other examination of musculoskeletal system	R00-R99	2.9e-17	3.03
Enlargement of lymph nodes	R00-R99	0.7	1.05
Fatigue, unspecified type	R00-R99	1.4e-15	2.82
Unspecified convulsions (HCC)	R00-R99	1.5e-28	5.18
Abnormal mammogram, unspecified	R00-R99	3.5e-08	1.96
Cramp of limb	R00-R99	1.1e-17	3.13
Chest pain, atypical	R00-R99	7.7e-12	2.38
Lack of coordination	R00-R99	3.7e-17	3.07
SOB (shortness of breath)	R00-R99	1.5e-06	1.78
Memory change	R00-R99	7.5e-45	14.09
Generalized pain	R00-R99	0.00014	1.57
Other nonspecific abnormal serum enzyme levels	R00-R99	1.7e-06	1.79
Localized superficial swelling, mass, or lump	R00-R99	9.2e-13	2.53
Abdominal pain, generalized	R00-R99	3.3e-07	1.88
Epigastric pain	R00-R99	2.5e-07	1.89
Hallucinations	R00-R99	3.5e-27	5.14
Abdominal pain, left lower quadrant	R00-R99	7.5e-14	2.71
Gait abnormality	R00-R99	1.6e-30	6.62
Generalized hyperhidrosis	R00-R99	9.4e-15	2.92
Abnormal involuntary movements(781.0)	R00-R99	7.1e-20	3.82
Incontinence of feces	R00-R99	3.2e-23	4.54
Abnormal weight gain	R00-R99	1.5e-19	3.78
Gross hematuria	R00-R99	1.8e-13	2.78
Vomiting	R00-R99	4.8e-18	3.53
Other forms of dyspnea	R00-R99	3.7e-05	1.69
Other symptoms involving cardiovascular system	R00-R99	1.6e-06	1.87
Hyperglycemia	R00-R99	1.6e-11	2.52
Proteinuria	R00-R99	1.5e-05	1.76
Heartburn	R00-R99	0.0053	1.42
Multifactorial gait disorder	R00-R99	4e-33	9.36
Nonspecific elevation of levels of transaminase or lactic acid dehydrogenase (LDH)	R00-R99	9.4e-08	2.05
Tachycardia	R00-R99	6e-13	2.81
Diarrhea, unspecified type	R00-R99	1.1e-22	4.89
Nausea with vomiting, unspecified	R00-R99	2.6e-06	1.87
Other nonspecific finding on examination of urine	R00-R99	4.3e-23	5.07
Other nonspecific findings on examination of blood(790.99)	R00-R99	5.7e-09	2.24
Other symptoms involving digestive system(787.99)	R00-R99	2.3e-12	2.77
Swelling, mass, or lump in chest	R00-R99	0.42	1.11
Incomplete bladder emptying	R00-R99	7e-13	2.92
Vomiting, unspecified	R00-R99	3.7e-19	4.29
Dyspepsia	R00-R99	1.8e-08	2.23
Other specified retention of urine	R00-R99	9.2e-08	2.17
Abnormal findings on diagnostic imaging of other specified body structures	R00-R99	4.9e-11	2.71
Tremor, unspecified	R00-R99	3.9e-21	5.24
Tremor	R00-R99	3.7e-18	4.3
Respiratory abnormality, unspecified	R00-R99	2.6e-10	2.62
Other symptoms involving urinary system(788.99)	R00-R99	1.8e-10	2.67
Chronic cough	R00-R99	1.4e-11	2.87
Other abnormalities of heart beat	R00-R99	5.7e-12	2.99
Debility, unspecified	R00-R99	6.3e-09	2.44
Urinary urgency	R00-R99	1.8e-13	3.33
Urinary incontinence, unspecified type	R00-R99	6.4e-22	6.19
Other symptoms and signs involving the musculoskeletal system	R00-R99	1.4e-08	2.43
Unspecified symptoms and signs involving cognitive functions and awareness	R00-R99	5.5e-24	7.63
Other general symptoms and signs	R00-R99	1.5e-14	3.73
Other speech disturbance	R00-R99	0.00056	1.67
Seizures (HCC)	R00-R99	6.6e-14	3.64
Hyperglycemia, unspecified	R00-R99	1.5e-06	2.11
Cognitive change	R00-R99	5.7e-29	14.13
Falls frequently	R00-R99	1.3e-19	5.64
Abdominal pain, right lower quadrant	R00-R99	3.9e-07	2.22
Side pain	R00-R99	6.7e-05	1.85
Abnormal findings on diagnostic imaging of skull and head, not elsewhere classified	R00-R99	1.3e-10	2.95
Cardiac murmur, unspecified	R00-R99	3.2e-09	2.67
Other retention of urine	R00-R99	3.1e-13	3.66
Other ascites	R00-R99	0.22	0.84
Abnormal brain scan	R00-R99	3.5e-18	5.49
Polyuria	R00-R99	6.5e-13	3.61
Syncope, unspecified syncope type	R00-R99	1.3e-16	4.82
Other voice and resonance disorders	R00-R99	0.0015	1.63
Elevated blood-pressure reading, without diagnosis of hypertension	R00-R99	5e-07	2.27
Nausea and vomiting	R00-R99	2.6e-07	2.34
Abdominal or pelvic swelling, mass or lump, unspecified site	R00-R99	0.089	1.3
Failure to thrive in adult	R00-R99	1.9e-17	5.35
Age-related physical debility	R00-R99	3.6e-13	3.82
Lower urinary tract symptoms (LUTS)	R00-R99	1.2e-10	3.12
Chest pain, unspecified type	R00-R99	9.2e-08	2.46
Abnormal chest sounds	R00-R99	9.5e-06	2.06
Abnormal glucose	R00-R99	3.5e-15	4.5
Fussy infant (baby)	R00-R99	2e-22	9.32
Other fecal abnormalities	R00-R99	7.7e-13	3.82
Microscopic hematuria	R00-R99	4.6e-11	3.34
Memory changes	R00-R99	9.8e-24	11.32
Abdominal distension (gaseous)	R00-R99	0.00048	1.77
Nonspecific elevation of levels of transaminase and lactic acid dehydrogenase (ldh)	R00-R99	2.4e-06	2.22
Abdominal pain, unspecified abdominal location	R00-R99	8.4e-09	2.78
Physical deconditioning	R00-R99	6.2e-07	2.38
Nonspecific (abnormal) findings on radiological and other examination of other intrathoracic organs	R00-R99	1.4e-06	2.3
Fecal incontinence	R00-R99	8.3e-13	4.08
Memory deficit	R00-R99	2.9e-23	12.64
Other symptoms involving abdomen and pelvis(789.9)	R00-R99	0.00016	1.9
Transient alteration of awareness	R00-R99	1.3e-09	3.08
Elevated serum creatinine	R00-R99	8.1e-09	2.93
White matter disease, unspecified	R00-R99	2e-22	12.27
Tachypnea	R00-R99	3e-07	2.55
Weight gain	R00-R99	6.9e-14	4.74
Weight loss, unintentional	R00-R99	1.7e-11	3.84
Difficulty in walking, not elsewhere classified	R00-R99	1.7e-08	2.9
Elevated PSA	R00-R99	2e-05	2.14
Snoring	R00-R99	1.4e-10	3.53
Dysphonia	R00-R99	0.05	1.39
Postnasal drip	R00-R99	9.5e-07	2.47
Pleurodynia	R00-R99	1.4e-10	3.57
Memory problem	R00-R99	1.3e-19	9.75
Illness, unspecified	R00-R99	1.6e-07	2.69
Abnormal finding of blood chemistry, unspecified	R00-R99	7.7e-07	2.54
Elevated troponin	R00-R99	4.8e-07	2.59
Glucose intolerance (impaired glucose tolerance)	R00-R99	3.9e-09	3.19
DOE (dyspnea on exertion)	R00-R99	4.9e-05	2.11
Localized swelling, mass and lump, head	R00-R99	2.3e-09	3.31
Impaired glucose tolerance test	R00-R99	3.3e-06	2.4
Unspecified symptoms and signs involving the genitourinary system	R00-R99	9.7e-07	2.56
Abnormal finding of blood chemistry	R00-R99	1.3e-09	3.45
Hallucinations, unspecified	R00-R99	6.4e-13	4.94
Abnormal electroencephalogram (EEG)	R00-R99	1.8e-11	4.32
Spontaneous ecchymoses	R00-R99	1.9e-08	3.18
Impaired glucose tolerance (oral)	R00-R99	6.1e-08	3.01
Incontinence of urine	R00-R99	3.8e-15	6.74
Tachypnea, not elsewhere classified	R00-R99	8.5e-07	2.66
Lung nodule	R00-R99	6.1e-08	3.01
Unspecified abnormal findings in urine	R00-R99	7.3e-14	5.93
Ataxia	R00-R99	1.5e-06	2.61
Other abnormal findings on diagnostic imaging of central nervous system	R00-R99	6e-06	2.44
Other symptoms involving head and neck(784.99)	R00-R99	0.00013	2.08
Cramp and spasm	R00-R99	3.8e-08	3.12
Syncope, near	R00-R99	3.4e-07	2.81
Elevated BUN	R00-R99	1.1e-06	2.69
Gait difficulty	R00-R99	1.2e-12	5.26
Abnormal findings on diagnostic imaging of other parts of digestive tract	R00-R99	6.8e-06	2.45
Rash and nonspecific skin eruption	R00-R99	1.8e-05	2.36
Visual hallucinations	R00-R99	2e-15	7.76
Fever, unspecified fever cause	R00-R99	1.3e-13	6.27
Difficulty in walking	R00-R99	1.8e-10	4.35
Loose stools	R00-R99	5.8e-12	5.22
Lethargy	R00-R99	1.4e-11	4.98
Altered mental state	R00-R99	2.9e-15	8.54
Nonspecific abnormal results of pulmonary system function study	R00-R99	0.98	0.99
Nonspecific abnormal results of function study of kidney	R00-R99	0.00081	1.97
Generalized abdominal pain	R00-R99	0.00015	2.18
Paresthesia of skin	R00-R99	7.9e-06	2.57
Atypical chest pain	R00-R99	3e-05	2.39
Imbalance	R00-R99	7e-11	4.92
Shock, unspecified (HCC)	R00-R99	0.0084	1.69
Abdominal pain, left upper quadrant	R00-R99	0.00093	1.97
Proteinuria, unspecified	R00-R99	0.00017	2.18
Hemorrhage, unspecified	R00-R99	1.4e-05	2.52
Pre-diabetes	R00-R99	1.2e-06	2.89
Other speech disturbance(784.59)	R00-R99	1.6e-08	3.64
Frequent falls	R00-R99	4.6e-13	6.89
Retention of urine	R00-R99	1.6e-05	2.53
Edema, unspecified type	R00-R99	8.5e-10	4.38
Bilateral leg edema	R00-R99	1.9e-09	4.19
Unsteady gait	R00-R99	8.5e-10	4.38
Leg edema	R00-R99	6.9e-06	2.69
Lightheadedness	R00-R99	0.00022	2.19
Leg cramps	R00-R99	1.1e-05	2.62
Abnormal sputum	R00-R99	0.00025	2.2
Feeding difficulties and mismanagement	R00-R99	7.7e-06	2.71
Pedal edema	R00-R99	0.0076	1.74
Gait disturbance	R00-R99	2.3e-12	6.95
Nonspecific (abnormal) findings on radiological and other examination of gastrointestinal tract	R00-R99	0.00059	2.1
Heart murmur	R00-R99	0.88	0.96
Throat pain	R00-R99	0.00013	2.31
Severe sepsis without septic shock (HCC)	R00-R99, A00-B99	6.3e-25	3.46
Severe sepsis with septic shock (HCC)	R00-R99, A00-B99	2.2e-05	1.92
Injury, other and unspecified, unspecified site	S00-T98	4.9e-65	3.47
Unspecified injury of head, initial encounter	S00-T98	2.2e-50	4.42
Head injury, unspecified	S00-T98	4e-51	4.55
Fracture	S00-T98	1.7e-29	2.9
Closed fracture of unspecified part of neck of femur	S00-T98	2.1e-39	3.79
Allergic state	S00-T98	3e-17	2.31
Unspecified site of sprain and strain	S00-T98	3.4e-22	2.92
Contusion of face, scalp, and neck except eye(s)	S00-T98	6e-35	4.54
Open wound of scalp, without mention of complication	S00-T98	3.7e-25	4.2
Contusion	S00-T98	6.2e-15	2.67
Closed fracture of intertrochanteric section of femur (HCC)	S00-T98	7.3e-22	3.87
Head injury	S00-T98	3.6e-24	4.31
Bruising	S00-T98	0.00013	1.59
Allergy	S00-T98	4.3e-10	2.31
Open wound(s) (multiple) of unspecified site(s), without mention of complication	S00-T98	6.5e-14	2.95
Injury, other and unspecified, knee, leg, ankle, and foot	S00-T98	3.6e-18	3.92
Contusion of unspecified site	S00-T98	3.6e-15	3.35
Subdural hematoma (HCC)	S00-T98	3.7e-19	4.29
Unspecified injury of neck, initial encounter	S00-T98	3.8e-22	5.23
Head trauma	S00-T98	3.3e-25	6.51
Open wound of forehead, without mention of complication	S00-T98	6.1e-21	5.56
Rotator cuff (capsule) sprain	S00-T98	1.7e-05	1.92
Intracranial injury of other and unspecified nature, without mention of open intracranial wound, unspecified state of consciousness	S00-T98	1.6e-10	2.98
Intracranial injury of other and unspecified nature, without mention of open intracranial wound, with no loss of consciousness	S00-T98	8.2e-15	4.19
Unspecified injury of thorax, initial encounter	S00-T98	1.1e-16	5.1
Other postoperative infection	S00-T98	0.94	0.98
Sprain of ankle, unspecified site	S00-T98	3.1e-05	2.01
Injury, other and unspecified, hip and thigh	S00-T98	6e-17	5.87
Other injury of chest wall	S00-T98	6.4e-15	4.86
Closed fracture of lumbar vertebra without mention of spinal cord injury	S00-T98	2.1e-05	2.07
Other closed fractures of distal end of radius (alone)	S00-T98	1.1e-07	2.64
Open wound of knee, leg (except thigh), and ankle, without mention of complication	S00-T98	1.2e-07	2.65
Closed fracture of pubis (HCC)	S00-T98	5.4e-10	3.39
Contusion of scalp, initial encounter	S00-T98	3.6e-11	3.78
Open wound of finger(s) , without mention of complication	S00-T98	1.6e-10	3.72
Hematoma	S00-T98	1.5e-06	2.51
Injury, other and unspecified, elbow, forearm, and wrist	S00-T98	2.4e-13	5.3
Laceration without foreign body of scalp, initial encounter	S00-T98	8.5e-11	4.09
Contusion of hip	S00-T98	6.1e-08	3.01
Closed fracture of unspecified part of upper end of humerus	S00-T98	1.5e-09	3.58
Closed fracture of unspecified part of radius (alone)	S00-T98	1.2e-08	3.35
Wrist fracture	S00-T98	6.4e-07	2.76
Contusion of other part of head, initial encounter	S00-T98	3.8e-11	4.42
Laceration without foreign body of other part of head, initial encounter	S00-T98	1.6e-11	4.72
Closed fracture of dorsal (thoracic) vertebra without mention of spinal cord injury	S00-T98	0.002	1.8
Injury, other and unspecified, shoulder and upper arm	S00-T98	1.5e-07	3.04
Laceration of scalp	S00-T98	2.3e-12	5.5
Hip fracture (HCC)	S00-T98	3.4e-11	4.75
Contusion of chest wall	S00-T98	2.3e-05	2.37
Other closed transcervical fracture of femur	S00-T98	2.3e-13	6.7
Subdural hemorrhage following injury, without mention of open intracranial wound, unspecified state of consciousness	S00-T98	1.9e-09	4.02
Injury of face and neck	S00-T98	8.6e-10	4.28
Aftercare for healing traumatic fracture of hip	S00-T98	2.8e-11	5.18
Sprain of neck	S00-T98	0.00028	2.14
Contusion of knee	S00-T98	1e-05	2.6
Abrasion	S00-T98	2.5e-07	3.25
Contusion of multiple sites, not elsewhere classified	S00-T98	7.4e-08	3.55
Open wound of face, unspecified site, without mention of complication	S00-T98	9.7e-07	3.11
Closed fracture of surgical neck of humerus	S00-T98	7.7e-08	3.61
Humerus fracture	S00-T98	3.8e-08	3.76
Fall	V01-Y98	8.8e-97	4.14
Unspecified fall	V01-Y98	1e-94	4.75
Unspecified fall, initial encounter	V01-Y98	6.5e-77	4.29
Accidents occurring in residential institution	V01-Y98	2.3e-11	1.69
Fall, initial encounter	V01-Y98	1.7e-62	5.9
Fall from other slipping, tripping, or stumbling	V01-Y98	3.2e-34	3.61
Unspecified fall, subsequent encounter	V01-Y98	1.2e-46	8.72
Fall, subsequent encounter	V01-Y98	2.9e-38	9.34
Place of occurrence, home	V01-Y98	8.9e-15	2.83
Falls	V01-Y98	5.8e-32	7.82
Unspecified place of occurrence	V01-Y98	1e-05	1.78
Place of occurrence, residential institution	V01-Y98	0.00011	1.67
Fall on same level, unspecified, initial encounter	V01-Y98	5.1e-16	3.52
Accidental fall from bed	V01-Y98	5.7e-20	4.84
Unspecified accident	V01-Y98	6.9e-14	3.28
Unspecified place or not applicable	V01-Y98	5.7e-08	2.25
Fall on same level from slipping, tripping and stumbling without subsequent striking against object, initial encounter	V01-Y98	4.2e-08	2.64
Accidental fall on or from other stairs or steps	V01-Y98	1.1e-09	3.04
Unspecified external cause status	V01-Y98	3.8e-12	3.96
Unspecified place in unspecified non-institutional (private) residence as the place of occurrence of the external cause	V01-Y98	3.8e-12	3.96
Accidental fall	V01-Y98	7.8e-13	4.53
Unspecified place in hospital as the place of occurrence of the external cause	V01-Y98	0.0062	1.61
Fall at home, initial encounter	V01-Y98	5.4e-14	6.39
Fall, sequela	V01-Y98	4.6e-14	6.66
Fall from bed, initial encounter	V01-Y98	8.5e-16	9.32
Unspecified fall, sequela	V01-Y98	6.1e-16	10.05
Falls, initial encounter	V01-Y98	2.4e-14	7.73
Exposure to other specified factors, initial encounter	V01-Y98	1.3e-07	3.37
Fall resulting in striking against other object	V01-Y98	3.6e-08	3.63
Other fall on same level, initial encounter	V01-Y98	1.3e-07	3.37
Fall at home	V01-Y98	4.1e-09	4.1
Nosocomial condition	V01-Y98	0.033	1.55
Accidental fall from chair	V01-Y98	5.1e-06	2.82
Routine general medical examination at a health care facility	Z00-Z99	5.7e-194	3.36
No known drug allergy	Z00-Z99	4.8e-127	2.6
Do not resuscitate	Z00-Z99	2.7e-201	3.94
Need for prophylactic vaccination and inoculation against influenza	Z00-Z99	1.4e-243	5.11
Other specified counseling	Z00-Z99	9e-153	4.14
Encounter for immunization	Z00-Z99	1.7e-153	4.55
Need for prophylactic vaccination against Streptococcus pneumoniae (pneumococcus)	Z00-Z99	7.6e-123	4.54
Other screening mammogram	Z00-Z99	5.4e-34	1.99
Risk and functional assessment	Z00-Z99	5.4e-155	7.71
Encounter for general adult medical examination without abnormal findings	Z00-Z99	4.7e-86	3.66
Encounter for palliative care	Z00-Z99	4.9e-11	1.46
Advanced directives, counseling/discussion	Z00-Z99	1.8e-133	7.31
Healthcare maintenance	Z00-Z99	6.7e-73	3.52
Lens replaced by other means	Z00-Z99	2.4e-32	2.15
Alcohol use	Z00-Z99	1.5e-15	1.65
Personal history of tobacco use	Z00-Z99	0.00016	1.26
Other long term (current) drug therapy	Z00-Z99	3.5e-43	2.59
Personal history of nicotine dependence	Z00-Z99	1e-34	2.31
Personal history of transient ischemic attack (TIA), and cerebral infarction without residual deficits	Z00-Z99	2.7e-56	3.23
Pre-operative cardiovascular examination	Z00-Z99	2.4e-07	1.4
Caffeine use	Z00-Z99	6.2e-15	1.69
Personal history of other diseases of circulatory system	Z00-Z99	2.7e-38	2.57
Advanced care planning/counseling discussion	Z00-Z99	6.3e-77	4.87
Needs flu shot	Z00-Z99	1.2e-89	6.26
Do not resuscitate status	Z00-Z99	1.7e-29	2.34
Need for influenza vaccination	Z00-Z99	1.1e-66	4.44
Encounter for long-term (current) use of aspirin	Z00-Z99	7e-27	2.29
Follow-up examination, following other surgery	Z00-Z99	1.2e-05	1.36
DNR (do not resuscitate)	Z00-Z99	1.5e-25	2.26
Routine health maintenance	Z00-Z99	2.6e-81	6.73
Transient ischemic attack (TIA), and cerebral infarction without residual deficits(V12.54)	Z00-Z99	3.4e-27	2.38
History of falling	Z00-Z99	1.9e-54	4.08
Observation for unspecified suspected condition	Z00-Z99	2.4e-34	2.85
Preventative health care	Z00-Z99	5.4e-48	3.74
Long term (current) use of anticoagulants	Z00-Z99	1.9e-14	1.84
Personal history of other malignant neoplasm of skin	Z00-Z99	2.9e-15	1.88
Personal history of fall	Z00-Z99	5.7e-58	4.67
Need for pneumococcal vaccination	Z00-Z99	2.3e-72	6.44
Screening for unspecified condition	Z00-Z99	9e-49	3.93
No known allergies	Z00-Z99	6.3e-13	1.78
Encounter for long-term (current) use of other medications	Z00-Z99	4.8e-14	1.84
Personal history of malignant neoplasm of breast	Z00-Z99	8.4e-06	1.41
Bed confinement status	Z00-Z99	1.1e-47	4
Long term (current) use of aspirin	Z00-Z99	4.2e-22	2.31
Screening for malignant neoplasm of the cervix	Z00-Z99	1.8e-10	1.7
Screening examination for pulmonary tuberculosis	Z00-Z99	7e-65	6.61
Screening for malignant neoplasm of the rectum	Z00-Z99	3.5e-24	2.5
Need for prophylactic vaccination with combined diphtheria-tetanus-pertussis (DTP) vaccine	Z00-Z99	9.5e-37	3.41
Need for prophylactic vaccination with tetanus-diphtheria (Td)	Z00-Z99	2e-41	3.81
Other specified postprocedural states	Z00-Z99	1e-07	1.58
Long-term (current) use of anticoagulants	Z00-Z99	5.3e-10	1.71
Cardiac pacemaker in situ	Z00-Z99	2.5e-10	1.75
Health care home, active care coordination	Z00-Z99	2.3e-61	7.17
Personal history of tobacco use, presenting hazards to health	Z00-Z99	3.4e-18	2.3
History of fall	Z00-Z99	6.1e-37	3.92
Presence of intraocular lens	Z00-Z99	6.7e-25	2.82
Depression screening	Z00-Z99	8.9e-22	2.6
Personal history of colonic polyps	Z00-Z99	2.1e-19	2.43
Breast screening, unspecified	Z00-Z99	1.3e-21	2.61
Follow-up examination, following unspecified surgery	Z00-Z99	0.00036	1.38
Examination of participant in clinical trial	Z00-Z99	6.2e-19	2.41
Personal history of malignant neoplasm of prostate	Z00-Z99	3.2e-09	1.75
Health care maintenance	Z00-Z99	1.5e-37	4.24
Unspecified general medical examination	Z00-Z99	2.1e-21	2.69
Pacemaker	Z00-Z99	2.4e-16	2.3
Personal history of pneumonia (recurrent)	Z00-Z99	1.1e-19	2.59
Encounter for screening, unspecified	Z00-Z99	8.9e-48	6.37
Aortocoronary bypass status	Z00-Z99	0.41	1.08
Pseudophakia	Z00-Z99	3.7e-14	2.18
Screening for ischemic heart disease	Z00-Z99	1.4e-19	2.63
Encounter for observation for other suspected diseases and conditions ruled out	Z00-Z99	1.4e-19	2.63
Encounter for other preprocedural examination	Z00-Z99	3.2e-06	1.59
Dependence on supplemental oxygen	Z00-Z99	0.011	1.28
Flu vaccine need	Z00-Z99	9.9e-36	4.75
Percutaneous transluminal coronary angioplasty status	Z00-Z99	0.055	1.21
Personal history of urinary (tract) infection	Z00-Z99	2.1e-23	3.22
Special screening for osteoporosis	Z00-Z99	3.3e-22	3.15
Presence of cardiac pacemaker	Z00-Z99	6.5e-12	2.14
Personal history of other specified conditions	Z00-Z99	4.5e-17	2.62
Other postprocedural status(V45.89)	Z00-Z99	1.6e-05	1.57
Personal history of urinary (tract) infections	Z00-Z99	7.8e-28	4.06
Screening for diabetes mellitus	Z00-Z99	8.2e-20	3.03
Encounter for removal of sutures	Z00-Z99	1.5e-13	2.35
DNI (do not intubate)	Z00-Z99	3.9e-12	2.24
Goals of care, counseling/discussion	Z00-Z99	3.9e-08	1.86
Encounter for screening for respiratory tuberculosis	Z00-Z99	7.3e-52	15.24
Family history of ischemic heart disease and other diseases of the circulatory system	Z00-Z99	3.3e-18	2.97
Encounters for administrative purposes	Z00-Z99	2.4e-19	3.17
Personal history of other diseases of the circulatory system	Z00-Z99	2.5e-08	1.93
Cataract extraction status	Z00-Z99	4.3e-06	1.71
Personal history of noncompliance with medical treatment, presenting hazards to health	Z00-Z99	2.8e-13	2.49
Pseudophakia of both eyes	Z00-Z99	7.4e-14	2.56
Advance care planning	Z00-Z99	1.6e-22	3.9
Other specified pre-operative examination	Z00-Z99	0.0021	1.43
Encounter for screening mammogram for malignant neoplasm of breast	Z00-Z99	1.4e-05	1.67
Unspecified conditions influencing health status	Z00-Z99	0.0022	1.43
Immunization due	Z00-Z99	3.5e-22	3.92
Research exam	Z00-Z99	4e-38	9.08
Other specified aftercare following surgery	Z00-Z99	4.4e-10	2.21
Surgery follow-up examination	Z00-Z99	0.00066	1.5
Encounter for fitting and adjustment of non-vascular catheter	Z00-Z99	0.00023	1.56
Personal history of peptic ulcer disease	Z00-Z99	8.8e-09	2.08
Fitting and adjustment of cardiac pacemaker	Z00-Z99	1.6e-06	1.83
Encounter for follow-up examination after completed treatment for conditions other than malignant neoplasm	Z00-Z99	1.2e-07	1.96
Personal history of other diseases of the digestive system	Z00-Z99	6.5e-12	2.53
Other follow-up examination(V67.59)	Z00-Z99	1.4e-05	1.73
Encounter for adjustment and management of vascular access device	Z00-Z99	0.006	1.4
Encounter for examination for normal comparison and control in clinical research program	Z00-Z99	3.2e-17	3.36
Personal history of irradiation, presenting hazards to health	Z00-Z99	0.00025	0.67
Arthrodesis status	Z00-Z99	0.0084	1.39
General medical examination	Z00-Z99	1.4e-10	2.39
Aftercare following joint replacement	Z00-Z99	9.4e-10	2.3
Allergy status to other drugs, medicaments and biological substances status	Z00-Z99	1.2e-13	2.92
Encounter for preprocedural cardiovascular examination	Z00-Z99	0.00023	1.61
Personal history of other diseases of digestive system	Z00-Z99	0.00032	1.6
Encounter for long-term (current) use of insulin (HCC)	Z00-Z99	4e-05	1.72
Personal history of allergy to other specified medicinal agents	Z00-Z99	2.6e-09	2.29
Personal history of allergy to penicillin	Z00-Z99	3.8e-06	1.87
Personal history of malignant neoplasm of large intestine	Z00-Z99	0.052	1.29
Presence of aortocoronary bypass graft	Z00-Z99	3.3e-08	2.18
Screening	Z00-Z99	2.5e-09	2.36
Encounter for examination and observation following other accident	Z00-Z99	5.6e-16	3.57
Routine gynecological examination	Z00-Z99	4.2e-06	1.9
Need for Tdap vaccination	Z00-Z99	7.3e-17	3.81
Other specified health status	Z00-Z99	2.8e-14	3.25
Special screening for malignant neoplasms, colon	Z00-Z99	1.5e-10	2.58
Long term (current) use of insulin (HCC)	Z00-Z99	8.7e-07	2.01
Preoperative examination, unspecified	Z00-Z99	0.032	1.33
Encounter for other specified aftercare	Z00-Z99	6.8e-07	2.05
Rectal exam	Z00-Z99	1.3e-13	3.22
Breast cancer screening	Z00-Z99	4.5e-06	1.93
Encounter for fitting and adjustment of non-vascular catheter NEC	Z00-Z99	0.041	1.32
Screening for osteoporosis	Z00-Z99	3.6e-18	4.41
Personal history of other endocrine, nutritional and metabolic disease	Z00-Z99	6.3e-07	2.08
Personal history of malignant melanoma of skin	Z00-Z99	0.23	1.18
Body mass index (BMI) 19.9 or less, adult	Z00-Z99	1.2e-12	3.18
Personal history of traumatic brain injury	Z00-Z99	1.1e-24	7.57
Other orthopedic aftercare(V54.89)	Z00-Z99	0.0013	1.58
Encounter for therapeutic drug monitoring	Z00-Z99	7.9e-05	1.79
Asymptomatic postmenopausal status (age-related) (natural)	Z00-Z99	2.1e-10	2.77
Presence of coronary angioplasty implant and graft	Z00-Z99	0.00093	1.62
Screening-pulmonary TB	Z00-Z99	3.4e-28	11.1
Fitting and adjustment of other devices related to nervous system and special senses	Z00-Z99	2.7e-11	2.97
Unspecified psychosocial circumstance	Z00-Z99	4.3e-24	7.89
Acquired absence of both cervix and uterus	Z00-Z99	0.01	1.46
Encounter for therapeutic drug level monitoring	Z00-Z99	2.7e-07	2.25
Long term (current) use of oral hypoglycemic drugs	Z00-Z99	5.3e-08	2.38
Visit for suture removal	Z00-Z99	8.1e-07	2.16
Acquired absence of organ, genital organs	Z00-Z99	8.7e-06	1.99
Personal history of other infectious and parasitic diseases	Z00-Z99	3.3e-05	1.89
Dependence on wheelchair	Z00-Z99	1.1e-12	3.44
Screening for unspecified malignant neoplasm	Z00-Z99	2.1e-12	3.37
Special screening for malignant neoplasms of other sites	Z00-Z99	8.1e-11	3.02
Fitting and adjustment of vascular catheter	Z00-Z99	0.52	0.91
Personal history of urinary calculi	Z00-Z99	1.1e-05	2.01
Encounter for screening for malignant neoplasm of colon	Z00-Z99	0.00011	1.83
Allergy status to penicillin	Z00-Z99	3.4e-07	2.3
Screening for other and unspecified cardiovascular conditions	Z00-Z99	1.6e-06	2.17
Family history of malignant neoplasm of gastrointestinal tract	Z00-Z99	0.00032	1.76
Encounter for other specified surgical aftercare	Z00-Z99	0.87	1.03
Family history of diabetes mellitus	Z00-Z99	2.6e-07	2.34
DVT prophylaxis	Z00-Z99	3.6e-10	2.98
Procedure not carried out for other reasons	Z00-Z99	0.00029	1.78
Encounter for antineoplastic chemotherapy	Z00-Z99	0.19	0.83
Physical restraints status	Z00-Z99	4.2e-07	2.36
Personal history of other diseases of the nervous system and sense organs	Z00-Z99	0.0013	1.68
Unspecified follow-up examination	Z00-Z99	0.048	1.38
Hip joint replacement by other means	Z00-Z99	2.9e-05	2.04
Personal history of other diseases of the musculoskeletal system and connective tissue	Z00-Z99	1.2e-05	2.13
Medical history unknown	Z00-Z99	0.00055	1.8
Other specified conditions influencing health status(V49.89)	Z00-Z99	1.3e-08	2.85
Acquired absence of other specified parts of digestive tract	Z00-Z99	0.0042	1.62
Colon cancer screening	Z00-Z99	3.9e-08	2.75
Physical restraint status	Z00-Z99	2e-15	5.39
Long term (current) use of antithrombotics/antiplatelets	Z00-Z99	6.6e-07	2.45
Heart valve replaced by other means	Z00-Z99	0.19	1.25
Personal history of other diseases of the respiratory system	Z00-Z99	0.00024	1.89
Influenza vaccine needed	Z00-Z99	3.7e-13	4.43
Postsurgical aortocoronary bypass status	Z00-Z99	6.9e-05	2.01
Risk for falls	Z00-Z99	1.1e-17	6.99
Need for pneumococcal vaccine	Z00-Z99	2.5e-10	3.4
Fitting and adjustment of hearing aid	Z00-Z99	9.4e-10	3.27
Encounter for fitting and adjustment of other gastrointestinal appliance and device	Z00-Z99	0.009	1.57
Polypharmacy	Z00-Z99	3.9e-12	4.15
Encounter for change or removal of nonsurgical wound dressing	Z00-Z99	8.4e-12	4.02
Personal history of other venous thrombosis and embolism	Z00-Z99	3.5e-08	2.88
Personal history of malignant neoplasm of bladder	Z00-Z99	0.85	1.04
Aftercare following joint replacement surgery	Z00-Z99	4.3e-05	2.11
Need for shingles vaccine	Z00-Z99	3.8e-11	3.9
Special screening for other specified conditions(V82.89)	Z00-Z99	7.2e-09	3.11
Need for prophylactic vaccination and inoculation against other viral diseases(V04.89)	Z00-Z99	1.1e-09	3.37
Personal history of irradiation	Z00-Z99	0.25	1.22
Postsurgical percutaneous transluminal coronary angioplasty status	Z00-Z99	0.044	1.42
Dietary surveillance and counseling	Z00-Z99	2.4e-08	2.99
Gastrostomy status (HCC)	Z00-Z99	0.00061	1.85
Personal history of tuberculosis	Z00-Z99	0.035	1.45
Personal history of antineoplastic chemotherapy	Z00-Z99	0.072	0.75
Personal history of traumatic fracture	Z00-Z99	3.7e-07	2.68
Knee joint replacement by other means	Z00-Z99	5.6e-06	2.36
Medication management	Z00-Z99	2.6e-13	5.16
Issue of repeat prescriptions	Z00-Z99	2.8e-07	2.77
Other reduced mobility	Z00-Z99	1.1e-14	6.37
Personal history of (healed) traumatic fracture	Z00-Z99	1.5e-09	3.58
Personal history of skin cancer	Z00-Z99	4e-05	2.2
Screening for breast cancer	Z00-Z99	3.4e-07	2.81
Personal history of pulmonary embolism	Z00-Z99	6.6e-05	2.16
Cataract extraction status, right eye	Z00-Z99	2.1e-08	3.21
Family history of malignant neoplasm of breast	Z00-Z99	0.033	1.48
Family history of stroke	Z00-Z99	5.9e-09	3.41
Observation following other accident	Z00-Z99	5.9e-09	3.41
Cataract extraction status, left eye	Z00-Z99	1.3e-07	2.99
Need for vaccination for Strep pneumoniae	Z00-Z99	8.6e-13	5.81
Vaccine for streptococcus pneumoniae and influenza	Z00-Z99	8.6e-10	4.02
Medically complex patient	Z00-Z99	3.4e-11	4.75
Hospital discharge follow-up	Z00-Z99	9.7e-07	2.84
Need for immunization against influenza	Z00-Z99	2.7e-13	6.41
Personal history of other mental and behavioral disorders	Z00-Z99	7.6e-09	3.66
Encounter for examination and observation for unspecified reason	Z00-Z99	3.5e-07	3.04
Presence of prosthetic heart valve	Z00-Z99	0.0045	1.76
Preop testing	Z00-Z99	0.65	1.1
Encounter for screening for osteoporosis	Z00-Z99	2.2e-05	2.46
Dependent relative needing care at home	Z00-Z99	1.3e-12	6.43
Other plastic surgery for unacceptable cosmetic appearance	Z00-Z99	0.48	1.16
Family history of epilepsy and other diseases of the nervous system	Z00-Z99	4.6e-13	6.89
Family history of malignant neoplasm of digestive organs	Z00-Z99	0.00089	2.01
Presence of right artificial hip joint	Z00-Z99	0.00045	2.09
Dependence on respirator (ventilator) status (HCC)	Z00-Z99	0.077	1.43
Chronic anticoagulation	Z00-Z99	6.7e-05	2.36
Caregiver stress	Z00-Z99	1e-14	9.45
Encounter for adjustment and management of other part of cardiac pacemaker	Z00-Z99	8.9e-07	3.08
Encounter for other orthopedic aftercare	Z00-Z99	0.012	1.68
Personal history of allergy to sulfonamides	Z00-Z99	0.0014	1.96
History of breast cancer	Z00-Z99	1.4e-05	2.66
Other specified personal risk factors, not elsewhere classified	Z00-Z99	4e-09	4.3
Observation for suspected malignant neoplasm	Z00-Z99	0.014	1.67
Presence of cerebrospinal fluid drainage device	Z00-Z99	3.6e-05	2.51
Encounter for fitting and adjustment of other devices related to nervous system and special senses	Z00-Z99	1.8e-09	4.52
Temperature		2.7e-90	1.95
Vaccination, influenza		6.5e-254	4.71
Dementia		1.3e-305	25.17
Occult blood in stool		5.6e-96	2.99
Pap smear		7.9e-22	1.6
General symptoms NEC		5.8e-179	6.16
Colonoscopy		1e-61	2.56
Pressure, intraocular		1.4e-18	1.71
Home accidents		4.6e-53	2.82
Need vaccination-viral disease		1e-92	5.09
Abnormal loss of weight and underweight		4.1e-100	5.7
Pre-operative examination, unspecified		1.3e-07	1.4
Pelvic exam		2e-16	1.73
Contact dermatitis and other eczema, unspecified cause		2.6e-29	2.28
Diabetes mellitus		8.6e-20	1.95
Diabetes mellitus without mention of complication		1.2e-32	2.51
Fever and other physiologic disturbances of temperature regulation		3e-25	2.28
Escherichia coli (E. coli) infection in conditions classified elsewhere and of unspecified site		2.9e-31	2.7
Peripheral vascular disease, unspecified		3.5e-18	2.03
Infantile, juvenile, and presenile cataract		1.6e-26	2.57
Cataracts		3.7e-29	2.73
Accidents occurring in unspecified place		6.3e-23	2.37
Nonspecific (abnormal) findings on radiological and other examination of lung field		1e-15	1.98
Other abnormal clinical findings		6.1e-23	2.56
Other Postprocedural Status		7.8e-08	1.61
Special screening for malignant neoplasms of colon		5.8e-18	2.27
Other disorders of urethra and urinary tract		6.8e-38	4.06
Cellulitis and abscess of unspecified sites		7.3e-25	2.86
Gynecological examination		2.2e-08	1.68
Hip fracture		5.4e-39	4.57
Cardiovascular disease, unspecified		1.5e-24	2.96
Fall out		1e-39	4.67
Headache(784.0)		1.5e-20	2.66
Ulcer, decubitus		1.6e-25	3.13
Hip joint replacement		9e-09	1.76
Pain in chest		5.2e-11	1.97
Other malignant neoplasm of skin of other and unspecified parts of face		1.1e-11	2.02
Age at menarche		1.6e-05	1.54
Non smoker		1.6e-11	2.04
Hypertrophy (benign) of prostate		9.2e-21	2.98
Cancer of the prostate		1.2e-26	3.7
Thyrotoxicosis without mention of goiter or other cause, and without mention of thyrotoxic crisis or storm		2.3e-25	3.65
Care involving other physical therapy		1.5e-30	4.47
Unspecified gastritis and gastroduodenitis, without mention of hemorrhage		3e-12	2.22
Tuberculin test reaction		2.6e-22	3.39
Observation and evaluation for other specified suspected conditions		2.6e-10	2.07
Appendectomy		2.2e-07	1.81
Disorders of lipoid metabolism		2.6e-13	2.42
Failure, to thrive		3.2e-24	3.84
Atrophic gastritis, without mention of hemorrhage		9.8e-09	1.95
*Unknown		3.7e-25	4.08
Unspecified cerebrovascular disease		1e-30	5.35
Rhinitis allergic		1.9e-12	2.37
Unspecified gastritis and gastroduodenitis		9.4e-16	2.79
Conjunctivitis, unspecified		4.5e-16	2.87
Incontinence urinary		7.9e-25	4.27
Pain back		9.5e-11	2.23
ERRONEOUS ENCOUNTER--DISREGARD		1.7e-15	2.84
Nonspecific abnormal findings in stool contents		2.6e-10	2.2
Stroke		4.5e-08	1.95
Sepsis(995.91)		4.4e-11	2.3
Malignant neoplasm of breast (female), unspecified		0.29	1.13
Diabetes mellitus without mention of complication, type II or unspecified type, uncontrolled		4.4e-10	2.21
Knee joint replacement		2.6e-05	1.66
Breast cancer		3e-09	2.12
Pain, lower back		1.3e-07	1.94
Other malignant neoplasm of skin, site unspecified		0.00019	1.57
Cellulitis and Abscess of Other Specified Sites		7.3e-21	3.86
Angina unstable		4.9e-07	1.88
Insufficiency, renal		4.1e-12	2.51
Peptic ulcer of unspecified site, unspecified as acute or chronic, without mention of hemorrhage or perforation, without mention of obstruction		3.6e-07	1.9
Heart failure		0.0017	1.48
Personal History of Venous Thrombosis and Embolism		3.5e-07	1.96
Other abdomen/pelvis symp		1.1e-07	2.05
Fracture of unspecified bone, closed		7.9e-15	3.14
Other specified diseases of sebaceous glands		3.8e-10	2.42
Diabetes, adult onset		2e-09	2.32
Overweight and obesity		8.5e-06	1.85
Hemorrhagic disorder due to intrinsic circulating anticoagulants		8.4e-05	1.71
Ulcer of lower limbs, except pressure ulcer		5.8e-10	2.49
Other Psoriasis		0.064	1.28
Acute myocardial infarction of unspecified site, initial episode of care		0.031	1.34
Deficiency, vitamin B12		5.5e-25	6.75
Open-angle glaucoma, unspecified		2.6e-08	2.27
Carcinoma, basal cell		6.9e-05	1.77
Headaches		1.8e-05	1.85
Convulsions		1.7e-08	2.34
Pressure ulcer, lower back(707.03)		7.5e-16	3.83
Other acute embolism veins		0.058	1.3
Mixed conductive and sensorineural hearing loss		6.1e-06	1.97
Background diabetic retinopathy		0.00038	1.68
Severe sepsis(995.92)		0.00068	1.65
Other specified gastritis, without mention of hemorrhage		2.1e-07	2.25
Epilepsy, unspecified, without mention of intractable epilepsy		2.6e-13	3.52
Late effects of cerebrovascular disease		2.3e-06	2.08
Unspecified asthma(493.90)		0.00036	1.72
Asphyxia and hypoxemia		0.00032	1.75
Angina		0.012	1.47
Long-term (current) use of other medications		0.094	1.29
Screen for condition NEC		8.5e-05	1.86
Unspecified Adverse Effect of Drug, Medicinal and Biological Substance		0.00029	1.78
Compression Fracture		1.3e-10	3.14
Street and highway accidents		6.7e-08	2.59
Other specified disorders of skin		1.9e-09	2.97
Diastolic heart failure, unspecified		0.011	1.51
Pressure ulcer, stage II(707.22)		1.5e-14	4.7
Hernia hiatal		2e-09	2.99
Hyperparathyroidism		0.34	1.17
Other specified disorders of stomach and duodenum		0.00028	1.85
Brain conditions NEC		8.3e-13	4.08
Glaucoma, suspect		2.4e-07	2.53
Other nonspecific findings on examination of urine		1.4e-06	2.36
Drusen (degenerative)		1.4e-09	3.11
Severe sepsis		0.2	1.24
FriedlÃ¤nder's bacillus infection in conditions classified elsewhere and of unspecified site		9e-05	2.01
Care Involving Other Specified Rehabilitation Procedure		0.00031	1.89
Attention to surgical dressings and sutures		8.9e-08	2.74
Acute bronchitis and bronchiolitis		3.5e-08	2.88
Overactive thyroid gland		1.6e-07	2.69
Thrombosis, deep-vein		0.02	1.5
Neuropathy peripheral		8.6e-07	2.55
Unspecified inflammatory and toxic neuropathy		0.00015	2.01
Incontinence, urge		1.1e-13	5.25
Violence, domestic		3.1e-05	2.19
Stenosis, aortic		3.2e-08	3.07
Pressure ulcer, buttock(707.05)		3.5e-12	4.66
Other specified peripheral vascular diseases		1.1e-07	2.94
Other corneal deposits associated with metabolic disorders		1.1e-07	2.94
Pain, leg		9.5e-07	2.68
Other Specified Disorders of Intestine		0.00067	1.9
Chronic ulcer of other specified sites		2.2e-07	2.91
Other specified aplastic anemias		0.1	0.76
Pain, shoulder		0.0034	1.75
Angina pectoris		0.0002	2.08
Urine volume increased		8.7e-06	2.47
Cataract surgery		2.1e-05	2.36
Nonspecific abnormal findings on radiological and examination of breast		0.026	1.53
Blocked artery in neck		0.0011	1.9
Pressure ulcer, stage I(707.21)		7.5e-13	6.03
Lack of expected normal physiological development in childhood		2.9e-08	3.41
Malignant neoplasm of bronchus and lung, unspecified		2e-06	0.48
Failure, renal		0.22	1.27
Gastric ulcer, unspecified as acute or chronic, without mention of hemorrhage or perforation, without mention of obstruction		4.6e-05	2.33
Eyes dry		1.1e-06	2.87
Other specified diseases of nail		1.1e-06	2.87
Difficulty in walking(719.7)		1.6e-08	3.59
Insufficiency, venous		1.6e-12	6.15
Mechanical complication of internal orthopedic device, implant, graft		0.15	1.33
Other edema		8.9e-05	2.29
Other disorders of muscle, ligament, and fascia		1e-05	2.6
Frontotemporal dementia		1.4e-14	8.77
Unspecified hypertrophic and atrophic conditions of skin		0.0066	1.74
Anxiety, dissociative and somatoform disorders		1.1e-05	2.62
Blood pressure, high		7.6e-05	2.37
Funct Digestive Dis NEC		3.7e-08	3.69
Erythematosquamous dermatosis		0.019	1.62
Accidental fall on same level from slipping, tripping, or stumbling		4.6e-06	2.8
Urinary sys symptom NEC		3.6e-05	2.51
Wrist, fracture		5.3e-07	3.23
Other disorders of menstruation and other abnormal bleeding from female genital tract		0.11	1.39
Accidental poisoning by agents primarily affecting cardiovascular system		0.0016	1.96

## Sheet: AlzConMFDiagnosisName
DiagnosisName	SigSex	Category	pvalue_F	OddsRatio_F	pvalue_M	OddsRatio_M
Sepsis, unspecified organism (HCC)	Significant (F and M)	A00-B99	2.2e-20	4.04	2.8e-22	3.47
Dermatophytosis of nail	Significant (F and M)	A00-B99	5.6e-30	8.56	2.6e-16	3.92
Unspecified septicemia(038.9)	Significant (Females)	A00-B99	2.7e-09	2.55	0.0012	1.52
Onychomycosis	Significant (F and M)	A00-B99	6.9e-25	8.7	1.2e-17	4.61
Sepsis (HCC)	Significant (F and M)	A00-B99	1.4e-09	3.19	1.6e-06	2.1
Dermatophytosis of foot	Significant (F and M)	A00-B99	2.8e-19	9.7	1.6e-08	3.17
Herpes zoster without mention of complication	Significant (Females)	A00-B99	1.6e-11	4.13	0.0022	1.86
Shingles	Significant (Females)	A00-B99	5.1e-12	6.85	0.0006	2.46
Unspecified Escherichia coli (E. coli) as the cause of diseases classified elsewhere	Significant (F and M)	A00-B99	4.9e-10	5.77	3.7e-10	6.4
Streptococcus infection in conditions classified elsewhere and of unspecified site, group D	Significant (Females)	A00-B99	1.9e-07	4.15	0.026	1.74
Tinea pedis	Significant (Females)	A00-B99	7.7e-10	6.61	9.7e-05	2.31
Infection due to other Gram-negative organisms in conditions classified elsewhere and of unspecified site	Significant (Females)	A00-B99	2.9e-05	3.22	0.00016	2.8
Urosepsis	Significant (Females)	A00-B99, N00-N99	1.9e-07	4.15	4.8e-05	3.02
Benign neoplasm of colon	Significant (F and M)	C00-D48	8e-25	4.08	1e-13	2.18
Neoplasm of uncertain behavior of skin	Significant (F and M)	C00-D48	4.9e-29	5.56	4e-18	2.78
Benign neoplasm of skin, site unspecified	Significant (F and M)	C00-D48	7.5e-11	4.38	2e-05	2.25
Benign neoplasm of skin of trunk, except scrotum	Significant (F and M)	C00-D48	2.7e-07	3.37	7.3e-09	2.81
Other malignant neoplasm without specification of site	Not Significant	C00-D48	0.0065	1.78	0.61	1.1
Anemia, unspecified	Significant (F and M)	D50-D89	3.2e-142	5.34	4e-53	2.55
Anemia	Significant (F and M)	D50-D89	2e-49	4.18	1.1e-21	2.38
Iron deficiency anemia, unspecified	Significant (F and M)	D50-D89	1.1e-41	5.17	6.6e-14	2.5
Acute posthemorrhagic anemia	Significant (Females)	D50-D89	2.1e-21	3.57	0.0018	1.44
Iron deficiency anemia secondary to blood loss (chronic)	Significant (F and M)	D50-D89	9.4e-23	4.12	4.8e-08	2.28
Elevated white blood cell count, unspecified	Significant (F and M)	D50-D89	5.6e-20	5.45	1.9e-06	2.24
Anemia, unspecified type	Significant (F and M)	D50-D89	1.2e-22	7.62	1.5e-09	3.21
Thrombocytopenia, unspecified (HCC)	Significant (F and M)	D50-D89	1.6e-10	3.05	1.6e-07	1.87
Leukocytosis, unspecified	Significant (Females)	D50-D89	1.6e-11	4	7.7e-05	1.99
Other specified anemias	Significant (F and M)	D50-D89	9.5e-15	6.43	4.6e-07	3.2
Anemia of other chronic disease	Significant (Females)	D50-D89	3.6e-09	4.57	8.2e-05	2.18
Other and unspecified coagulation defects	Significant (Females)	D50-D89	1.1e-05	2.82	0.52	1.14
Anemia in chronic kidney disease	Significant (Females)	D50-D89, N00-N99	3.1e-11	3.82	0.00051	1.85
Other and unspecified hyperlipidemia	Significant (F and M)	E00-E90	2.3e-124	5.26	3.5e-55	2.68
Hypothyroidism	Significant (F and M)	E00-E90	1.2e-78	4.46	1.5e-20	2.51
Diabetes mellitus (HCC)	Significant (F and M)	E00-E90	1.2e-60	3.53	4.9e-16	1.73
Hyperlipidemia	Significant (F and M)	E00-E90	5.6e-100	6.55	7.2e-45	2.98
Pure hypercholesterolemia	Significant (F and M)	E00-E90	4.8e-71	4.52	5e-20	1.94
Hyperlipidemia, unspecified	Significant (F and M)	E00-E90	2.7e-78	5.1	1.2e-37	2.65
Dehydration	Significant (F and M)	E00-E90	7.8e-68	6.64	5.2e-27	3.05
Mixed hyperlipidemia	Significant (F and M)	E00-E90	1.6e-53	4.79	3.3e-29	2.86
Hyposmolality and/or hyponatremia	Significant (F and M)	E00-E90	6.6e-44	4.45	2.1e-06	1.68
Hypothyroidism, unspecified	Significant (F and M)	E00-E90	2.2e-45	5.41	3.2e-18	3.61
Vitamin D deficiency	Significant (F and M)	E00-E90	1e-54	7.71	1.6e-21	3.78
Volume depletion	Significant (F and M)	E00-E90	4.4e-38	4.96	6.8e-13	2.46
Hypopotassemia	Significant (Females)	E00-E90	6.5e-29	3.74	7e-05	1.7
Other hyperlipidemia	Significant (F and M)	E00-E90	1.1e-38	5.36	9.8e-15	2.84
Unspecified vitamin D deficiency	Significant (F and M)	E00-E90	3.4e-48	8.25	9.5e-12	3.01
Hypercholesterolemia	Significant (F and M)	E00-E90	2.5e-35	5.03	6.3e-18	2.8
Other B-complex deficiencies	Significant (F and M)	E00-E90	2.4e-64	26.87	4.6e-32	8.33
Type 2 diabetes mellitus without complications (HCC)	Significant (F and M)	E00-E90	2.9e-29	4.47	2.1e-06	1.75
Acidosis	Significant (Females)	E00-E90	1.2e-18	3	0.0019	1.42
Hypokalemia	Significant (F and M)	E00-E90	6.1e-31	5.24	1e-08	2.44
Hyponatremia	Significant (F and M)	E00-E90	1.8e-38	7.49	1e-11	2.89
Hyperlipidemia, unspecified hyperlipidemia type	Significant (F and M)	E00-E90	1.1e-41	9.02	4.1e-17	3.68
Type II or unspecified type diabetes mellitus without mention of complication, not stated as uncontrolled	Significant (F and M)	E00-E90	3.3e-21	3.75	1.9e-12	2.34
Diabetes (HCC)	Significant (F and M)	E00-E90	1.5e-25	4.72	3.6e-08	2.24
Hypothyroid	Significant (F and M)	E00-E90	8.6e-29	5.74	5.4e-08	3.37
Hypovolemia	Significant (F and M)	E00-E90	4.2e-23	4.54	8.5e-14	2.67
Hyperpotassemia	Significant (F and M)	E00-E90	4.3e-14	2.89	2e-05	1.69
Vitamin D deficiency, unspecified	Significant (F and M)	E00-E90	2.4e-31	7.66	1.2e-18	4.41
Hyperosmolality and/or hypernatremia	Significant (F and M)	E00-E90	6e-34	9.14	1.5e-09	2.58
Unspecified hypothyroidism	Significant (F and M)	E00-E90	3.3e-27	6.02	1.3e-11	3.73
Obesity, unspecified	Significant (F and M)	E00-E90	5.1e-15	3.17	1.6e-05	1.87
Hypo-osmolality and hyponatremia	Significant (F and M)	E00-E90	2.2e-20	4.59	1.7e-13	3.21
Other specified acquired hypothyroidism	Significant (F and M)	E00-E90	4.6e-28	8.39	5.8e-07	3.34
Deficiency of other specified B group vitamins	Significant (F and M)	E00-E90	2.2e-32	16.8	4.6e-24	9.5
High cholesterol	Significant (F and M)	E00-E90	2.5e-17	4.62	3.9e-12	3.17
Hypothyroidism, unspecified type	Significant (F and M)	E00-E90	7.5e-24	7.91	1.7e-12	7.42
Other hypothyroidism	Significant (Females)	E00-E90	2.9e-15	4.03	9e-05	2.66
Unspecified protein-calorie malnutrition (HCC)	Significant (Females)	E00-E90	5.8e-14	3.8	0.0013	1.63
Hypercalcemia	Significant (Females)	E00-E90	1.1e-16	4.88	0.022	1.75
Hyperkalemia	Significant (Females)	E00-E90	3.1e-14	4.07	0.00035	1.78
Type II or unspecified type diabetes mellitus with neurological manifestations, not stated as uncontrolled(250.60)	Significant (F and M)	E00-E90	1e-19	6.55	2.1e-08	2.83
Hypercholesteremia	Significant (F and M)	E00-E90	2e-14	5.33	2.4e-12	3.6
Dyslipidemia	Significant (F and M)	E00-E90	1.5e-10	3.86	3e-11	2.73
Type II or unspecified type diabetes mellitus with other specified manifestations, not stated as uncontrolled	Significant (F and M)	E00-E90	3.4e-10	3.91	2.9e-05	2.4
Type II or unspecified type diabetes mellitus with ophthalmic manifestations, not stated as uncontrolled(250.50)	Significant (Females)	E00-E90	7.3e-08	3.12	0.28	1.29
Type 2 diabetes mellitus with diabetic chronic kidney disease (HCC)	Significant (F and M)	E00-E90	3.1e-09	3.64	3.2e-13	3.39
HLD (hyperlipidemia)	Significant (F and M)	E00-E90	3.6e-09	3.89	9.2e-08	2.25
Elevated cholesterol	Significant (F and M)	E00-E90	1.3e-14	8.84	5.8e-07	3.34
Type 2 diabetes mellitus with hyperglycemia (HCC)	Significant (Females)	E00-E90	8.1e-12	5.95	0.00014	2.43
Hypoglycemia, unspecified	Significant (F and M)	E00-E90	2.7e-13	7.76	8.4e-07	3.1
Pure hypercholesterolemia, unspecified	Significant (F and M)	E00-E90	9.2e-07	3.13	1.5e-07	2.61
Unspecified disorder of lipoid metabolism	Significant (F and M)	E00-E90	3e-10	5.06	3.2e-06	2.75
Hypocalcemia	Significant (Females)	E00-E90	8.2e-09	4.23	0.0049	1.74
Type I (juvenile type) diabetes mellitus without mention of complication, not stated as uncontrolled	Significant (Females)	E00-E90	4.6e-06	3.1	0.0086	1.79
Hyperosmolality and hypernatremia	Significant (F and M)	E00-E90	1.8e-07	3.84	1.5e-10	3.86
Unspecified severe protein-calorie malnutrition (HCC)	Significant (Females)	E00-E90	1.7e-08	4.63	0.00036	2.3
Hypernatremia	Significant (F and M)	E00-E90	1e-09	5.9	1.1e-08	6.05
Type II or unspecified type diabetes mellitus with renal manifestations, not stated as uncontrolled(250.40)	Not Significant	E00-E90	0.00036	2.4	0.065	1.47
Disorders of magnesium metabolism	Not Significant	E00-E90	0.015	1.8	0.26	1.3
Type 2 diabetes mellitus without complication (HCC)	Significant (Females)	E00-E90	3.7e-06	3.61	0.00019	2.61
Dementia in other diseases classified elsewhere without behavioral disturbance (HCC)	Significant (F and M)	F00-F99	5.4e-279	211.26	2.1e-269	96.17
Depression	Significant (F and M)	F00-F99	4e-161	10.81	7.9e-52	3.78
Other persistent mental disorders due to conditions classified elsewhere	Significant (F and M)	F00-F99	5.9e-195	26.72	5.7e-169	20.97
Unspecified dementia without behavioral disturbance (HCC)	Significant (F and M)	F00-F99	2.7e-168	15.5	1.2e-158	14.72
Depressive disorder, not elsewhere classified	Significant (F and M)	F00-F99	8.5e-126	8.42	5.2e-60	4.51
Senile dementia, uncomplicated (HCC)	Significant (F and M)	F00-F99	2.4e-196	80.72	1.6e-114	22.35
Dementia (HCC)	Significant (F and M)	F00-F99	2.1e-165	29.12	1.6e-140	18.63
Dementia, unspecified, without behavioral disturbance	Significant (F and M)	F00-F99	2e-131	25.39	2e-108	13.36
Vascular dementia, uncomplicated (HCC)	Significant (F and M)	F00-F99	1.3e-112	37.93	7.1e-112	27.4
Unspecified persistent mental disorders due to conditions classified elsewhere	Significant (F and M)	F00-F99	2.7e-92	29.74	2.1e-117	21.12
Anxiety	Significant (F and M)	F00-F99	2.8e-54	6.19	7e-21	3.18
Major depressive disorder, single episode, unspecified	Significant (F and M)	F00-F99	1.5e-60	8.39	2.1e-35	5.16
Anxiety state, unspecified	Significant (F and M)	F00-F99	1.2e-52	6.7	2.2e-15	2.87
Vascular dementia without behavioral disturbance (HCC)	Significant (F and M)	F00-F99	3e-82	33.78	3e-88	33.82
Unspecified psychosis	Significant (F and M)	F00-F99	3.2e-54	13.15	4.8e-49	9.98
Delirium due to conditions classified elsewhere	Significant (F and M)	F00-F99	3.1e-47	9.5	6e-20	3.39
Unspecified dementia with behavioral disturbance (HCC)	Significant (F and M)	F00-F99	1.5e-50	19.18	3.7e-55	26.96
Anxiety disorder, unspecified	Significant (F and M)	F00-F99	3.5e-24	4.75	1.9e-21	4.79
Dysthymic disorder	Significant (F and M)	F00-F99	4.4e-33	11.67	4.4e-09	3.32
Depression, unspecified depression type	Significant (F and M)	F00-F99	8.6e-28	10.61	3.1e-14	5.89
Generalized anxiety disorder	Significant (F and M)	F00-F99	2.6e-28	12.44	6.2e-11	6.74
Delirium due to known physiological condition	Significant (F and M)	F00-F99	1.4e-18	7.29	4.6e-20	7.44
Tobacco use disorder	Significant (Females)	F00-F99	3.8e-05	2.27	0.0076	1.41
Mild cognitive impairment, so stated	Significant (F and M)	G00-G99	1.1e-182	26.1	2.9e-236	26.75
Insomnia, unspecified	Significant (F and M)	G00-G99	1e-59	6.23	1.5e-32	3.71
Other chronic pain	Significant (F and M)	G00-G99	4.2e-38	5	1e-10	2.3
Mild cognitive impairment	Significant (F and M)	G00-G99	1.3e-70	24.47	1.6e-90	25.38
Unspecified hereditary and idiopathic peripheral neuropathy	Significant (F and M)	G00-G99	3.6e-38	6.11	6.3e-29	4.51
Paralysis agitans (HCC)	Significant (F and M)	G00-G99	1.6e-42	8.04	1.7e-70	6.43
Unspecified condition of brain	Significant (F and M)	G00-G99	2.9e-58	28.35	4.9e-60	15.74
Encephalopathy, unspecified	Significant (F and M)	G00-G99	6.9e-35	5.96	3.4e-32	3.96
Insomnia	Significant (F and M)	G00-G99	2.7e-29	5.4	3.1e-13	2.82
Metabolic encephalopathy	Significant (F and M)	G00-G99	4.6e-26	5.86	3.8e-21	3.85
Unspecified transient cerebral ischemia	Significant (F and M)	G00-G99	2.1e-20	4.71	7.1e-15	3.48
Sleep disturbance, unspecified	Significant (F and M)	G00-G99	8e-30	12.31	1.1e-14	4.94
Obstructive sleep apnea (adult) (pediatric)	Significant (F and M)	G00-G99	6e-15	4.64	7.9e-20	2.67
Parkinson's disease (HCC)	Significant (F and M)	G00-G99	1e-15	5.06	1.7e-33	4.8
Carpal tunnel syndrome	Significant (Females)	G00-G99	6.9e-13	4.4	0.00043	2.58
Insomnia, unspecified type	Significant (F and M)	G00-G99	2.7e-15	7.11	7.9e-10	4.31
Other encephalopathy	Significant (F and M)	G00-G99	4e-16	8.96	3.7e-16	5.35
Polyneuropathy, unspecified	Significant (F and M)	G00-G99	1.2e-13	6.32	1.2e-09	3.14
Toxic encephalopathy	Significant (F and M)	G00-G99	8.2e-14	6.89	4.6e-15	5.12
Other specified disorders of brain	Significant (F and M)	G00-G99	2.8e-11	5.06	3.7e-09	4.04
Peripheral neuropathy	Significant (F and M)	G00-G99	6e-12	6.5	4.2e-17	6.11
Mononeuritis of unspecified site	Significant (F and M)	G00-G99	3.7e-08	3.86	8.8e-09	3.26
Hemiplegia, unspecified, affecting unspecified side	Significant (Females)	G00-G99	1.5e-05	2.69	0.27	1.31
Encephalopathy	Significant (F and M)	G00-G99	1.3e-12	7.91	1.4e-12	4.59
OSA (obstructive sleep apnea)	Significant (F and M)	G00-G99	1e-11	7.08	1.1e-17	3.91
Other conditions of brain(348.89)	Significant (F and M)	G00-G99	5.4e-10	5.52	3.7e-08	3.18
TIA (transient ischemic attack)	Significant (F and M)	G00-G99	4.1e-07	4.43	2.3e-05	3.07
Neuropathy	Sigificant (Males)	G00-G99	0.0014	2.29	7.8e-12	3.38
Unspecified cataract	Significant (F and M)	H00-H59	2.2e-55	4.38	5e-22	2.51
Senile nuclear sclerosis	Significant (F and M)	H00-H59	2.2e-46	4.53	2.5e-29	3.07
Cataract	Significant (F and M)	H00-H59	2.1e-45	4.91	4.8e-15	2.36
Glaucoma	Significant (F and M)	H00-H59	4e-45	5.95	5e-15	2.53
Unspecified glaucoma	Significant (F and M)	H00-H59	3.7e-39	5.01	5.4e-20	2.86
Unspecified disorder of refraction and accommodation	Significant (F and M)	H00-H59	2.2e-32	4.3	1.2e-11	2.34
Presbyopia	Significant (F and M)	H00-H59	4.1e-33	4.7	2.4e-16	2.85
Blepharitis, unspecified	Significant (F and M)	H00-H59	1.9e-31	4.84	1.7e-17	3.09
Unspecified nonsenile cataract	Significant (F and M)	H00-H59	9.6e-35	5.75	1.5e-16	3.14
Tear film insufficiency, unspecified	Significant (F and M)	H00-H59	6.5e-25	4.89	4.4e-13	3.24
Preglaucoma, unspecified	Significant (F and M)	H00-H59	1.1e-19	4.14	3.5e-11	2.67
Macular degeneration	Significant (F and M)	H00-H59	1.3e-21	5.21	7.7e-12	3.13
Primary open angle glaucoma	Significant (F and M)	H00-H59	2.7e-17	4.13	2e-10	2.72
Myopia	Significant (F and M)	H00-H59	1.1e-16	4.88	2.1e-07	2.47
Other specified visual disturbances	Significant (F and M)	H00-H59	5.2e-18	5.74	8.1e-08	2.91
Vitreous degeneration	Significant (F and M)	H00-H59	6.8e-12	3.89	1.2e-07	2.69
Open angle with borderline findings, low risk	Significant (F and M)	H00-H59	2.4e-14	4.97	1.5e-05	2.36
Nonexudative senile macular degeneration of retina	Significant (Females)	H00-H59	2.2e-10	3.43	0.00031	2.06
Unspecified visual loss	Significant (F and M)	H00-H59	7.7e-15	5.57	3.6e-10	4.21
Cortical senile cataract	Significant (F and M)	H00-H59	2.9e-15	5.82	4.6e-07	3.2
Senile cataract, unspecified	Significant (Females)	H00-H59	2.7e-10	3.59	4.2e-05	2.43
Cataracts, bilateral	Significant (F and M)	H00-H59	1.7e-17	8.57	2.2e-11	5.6
Blepharitis	Significant (F and M)	H00-H59	8.2e-17	8.75	3.6e-10	4.21
Dermatochalasis	Significant (Females)	H00-H59	7.5e-10	3.91	0.042	1.59
After-cataract, unspecified	Significant (F and M)	H00-H59	3.3e-11	4.56	1.8e-07	3.93
Other vitreous opacities	Significant (F and M)	H00-H59	5.6e-12	5.11	9.1e-07	2.86
Unspecified visual disturbance	Significant (Females)	H00-H59	9.9e-14	6.59	0.00019	2.35
Unspecified glaucoma(365.9)	Significant (F and M)	H00-H59	3.1e-11	4.79	1.5e-05	2.55
Age-related nuclear cataract, bilateral	Significant (F and M)	H00-H59	1e-11	7.08	1.7e-05	2.95
After-cataract, obscuring vision	Significant (Females)	H00-H59	8.1e-06	2.99	0.0094	1.95
Hypermetropia	Significant (F and M)	H00-H59	1.8e-08	4.49	3.4e-07	3.6
Pinguecula	Significant (F and M)	H00-H59	2.1e-11	7.35	1.7e-08	3.87
Primary open-angle glaucoma(365.11)	Significant (F and M)	H00-H59	3e-09	5.25	1.4e-06	2.97
Glaucoma stage, unspecified(365.70)	Significant (F and M)	H00-H59	3.9e-08	4.37	3.3e-07	3.06
Open-angle glaucoma	Significant (Females)	H00-H59	3.6e-08	4.84	0.0011	2.27
Sensorineural hearing loss, bilateral	Significant (F and M)	H60-H95	6.1e-53	6.28	7.8e-34	3.78
Impacted cerumen	Significant (F and M)	H60-H95	2e-60	9.05	2.1e-33	4.4
Hearing loss	Significant (F and M)	H60-H95	5.2e-60	9.01	3.3e-51	5.6
Unspecified hearing loss	Significant (F and M)	H60-H95	3.7e-44	6.88	1.3e-30	3.8
Unspecified hearing loss, unspecified ear	Significant (F and M)	H60-H95	2.9e-14	4.59	6.5e-15	4.18
Cerumen impaction	Significant (F and M)	H60-H95	7.1e-17	7.62	1.5e-12	3.95
Impacted cerumen, bilateral	Significant (F and M)	H60-H95	4.6e-15	6.31	4.1e-20	6.64
Sensorineural hearing loss, unspecified	Significant (F and M)	H60-H95	6.8e-12	4.62	8e-13	3.18
Subjective tinnitus	Significant (F and M)	H60-H95	1.6e-12	5.96	5.8e-08	3.42
Other specified forms of hearing loss	Significant (F and M)	H60-H95	2.4e-11	5.4	9.7e-11	5.8
Sensorineural hearing loss, asymmetrical	Significant (F and M)	H60-H95	5.4e-10	5.52	7.4e-11	3.99
Unspecified hearing loss, bilateral	Significant (F and M)	H60-H95	1.3e-10	6.98	1.4e-14	7.17
Unspecified essential hypertension	Significant (F and M)	I00-I99	6.1e-201	4.8	5.5e-47	2.03
Hypertension	Significant (F and M)	I00-I99	3.9e-216	5.84	7.7e-72	2.57
Benign essential hypertension	Significant (F and M)	I00-I99	5.6e-141	7.33	2e-60	3.6
Essential (primary) hypertension	Significant (F and M)	I00-I99	5e-102	4.8	1.7e-42	2.5
Atrial fibrillation (HCC)	Significant (F and M)	I00-I99	1.9e-60	3.55	4.2e-19	1.81
Congestive heart failure, unspecified	Significant (F and M)	I00-I99	5.5e-52	3.75	7.4e-08	1.52
Essential hypertension	Significant (F and M)	I00-I99	1.4e-73	5.65	6.1e-33	3.04
HTN (hypertension)	Significant (F and M)	I00-I99	3.8e-66	5.84	1.1e-23	2.42
Other specified cardiac dysrhythmias(427.89)	Significant (F and M)	I00-I99	1.3e-49	4.39	5.7e-29	2.6
Coronary atherosclerosis of native coronary artery	Significant (F and M)	I00-I99	6.3e-37	3.47	3.3e-12	1.66
Hypotension, unspecified	Significant (F and M)	I00-I99	1.5e-35	4.18	1.4e-13	2.02
Cerebral atherosclerosis	Significant (F and M)	I00-I99	7.8e-52	9.62	5.4e-36	5.54
Cardiomegaly	Significant (F and M)	I00-I99	3.2e-24	3.41	1.8e-10	2.03
Coronary atherosclerosis of unspecified type of vessel, native or graft	Significant (F and M)	I00-I99	4.7e-26	3.78	1.9e-17	2
Stroke (HCC)	Significant (F and M)	I00-I99	1e-24	3.74	1.3e-11	2.23
Atherosclerosis of aorta (HCC)	Significant (F and M)	I00-I99	3.2e-27	4.15	1.4e-15	2.6
Orthostatic hypotension	Significant (F and M)	I00-I99	6.6e-38	7.18	2.9e-16	2.8
Unspecified atrial fibrillation (HCC)	Significant (F and M)	I00-I99	2.7e-19	3.22	9.3e-18	2.46
Old myocardial infarction	Significant (F and M)	I00-I99	2.4e-16	2.85	3.4e-12	1.86
Cardiac dysrhythmia, unspecified	Significant (F and M)	I00-I99	3.9e-33	5.97	6.5e-13	2.38
Myalgia and myositis, unspecified	Significant (F and M)	I00-I99	1.1e-28	4.87	1.9e-07	2.41
Atherosclerotic heart disease of native coronary artery without angina pectoris	Significant (F and M)	I00-I99	6.5e-22	3.74	4.5e-16	2.09
Aortic valve disorders	Significant (F and M)	I00-I99	1.9e-22	4	1e-11	2.27
Essential hypertension, benign	Significant (F and M)	I00-I99	8e-38	10.19	2.1e-17	4.92
Other and unspecified angina pectoris	Significant (F and M)	I00-I99	1.5e-24	4.8	4.7e-07	1.83
Unspecified hypertensive kidney disease with chronic kidney disease stage I through stage IV, or unspecified(403.90)	Significant (F and M)	I00-I99	4.2e-23	4.54	5.6e-08	1.81
Fibrillation, atrial (HCC)	Significant (Females)	I00-I99	4.1e-23	4.58	9.2e-05	1.8
Acute, but ill-defined, cerebrovascular disease	Significant (F and M)	I00-I99	2.3e-24	5.24	1e-10	2.67
Paroxysmal atrial fibrillation (HCC)	Significant (F and M)	I00-I99	6.4e-12	2.76	6e-07	1.87
Heart failure, unspecified (HCC)	Significant (F and M)	I00-I99	1.9e-11	2.69	3.6e-06	1.7
Malignant essential hypertension	Significant (F and M)	I00-I99	2.8e-22	5.95	1.2e-07	3.01
Mitral valve disorders(424.0)	Significant (Females)	I00-I99	1.1e-08	2.4	0.08	1.32
Hypertensive chronic kidney disease with stage 1 through stage 4 chronic kidney disease, or unspecified chronic kidney disease	Significant (F and M)	I00-I99	4.9e-14	3.65	1.1e-10	2.36
Other specified forms of chronic ischemic heart disease	Significant (F and M)	I00-I99	1.5e-10	2.9	3.1e-09	1.98
Subendocardial infarction, initial episode of care (HCC)	Significant (F and M)	I00-I99	4.5e-13	3.55	1.1e-06	2.1
Coronary atherosclerosis	Significant (F and M)	I00-I99	2.3e-11	3.19	1.7e-09	2.08
Hypertension, unspecified type	Significant (F and M)	I00-I99	4.3e-19	5.83	1.1e-08	3.06
Unspecified venous (peripheral) insufficiency	Significant (Females)	I00-I99	3e-15	4.29	0.0063	1.71
Cerebral infarction, unspecified (HCC)	Significant (F and M)	I00-I99	2.6e-13	3.74	1.8e-11	2.97
Sinoatrial node dysfunction (HCC)	Significant (F and M)	I00-I99	1.1e-16	4.88	3.8e-07	2.38
Intermediate coronary syndrome (HCC)	Significant (F and M)	I00-I99	1.4e-10	3.25	1.7e-06	2.08
Cerebrovascular disease, unspecified	Significant (F and M)	I00-I99	3.2e-24	13.18	4.8e-27	11.99
CAD (coronary artery disease)	Significant (F and M)	I00-I99	2.5e-11	3.59	2e-16	2.46
Total or mature cataract	Significant (F and M)	I00-I99	6.6e-12	3.84	1.5e-08	2.78
Nuclear cataract	Significant (F and M)	I00-I99	3.3e-12	4.12	4e-10	3.07
Heart disease, unspecified	Significant (Females)	I00-I99	6.9e-13	4.4	0.0013	1.9
Chronic ischemic heart disease, unspecified	Significant (F and M)	I00-I99	3.4e-07	2.7	3.4e-08	2.11
Hypotension	Significant (Females)	I00-I99	8.1e-14	5.61	0.00087	1.86
Thoracic or lumbosacral neuritis or radiculitis, unspecified	Significant (Females)	I00-I99	7e-12	4.52	0.011	1.69
Peripheral vascular disease, unspecified (HCC)	Significant (F and M)	I00-I99	5e-09	3.39	1.2e-05	2.05
Cardiac arrhythmia, unspecified	Significant (F and M)	I00-I99	6.8e-12	4.62	8.3e-13	3.45
Other late effects of cerebrovascular disease(438.89)	Significant (F and M)	I00-I99	7.6e-11	4.2	6.6e-07	2.8
First myocardial infarction (HCC)	Significant (F and M)	I00-I99	9.8e-07	2.71	3.2e-07	2.18
Occlusion and stenosis of carotid artery without mention of cerebral infarction	Sigificant (Males)	I00-I99	0.00045	1.98	4.9e-08	2.16
Atrial flutter (HCC)	Significant (Females)	I00-I99	5.2e-06	2.55	0.00069	1.65
Coronary artery disease	Significant (F and M)	I00-I99	4.7e-08	3.29	1.7e-15	2.53
Hypertensive heart disease with heart failure (HCC)	Significant (F and M)	I00-I99	7e-09	3.68	5.2e-06	2.38
Benign hypertensive heart disease without heart failure	Significant (F and M)	I00-I99	3.6e-10	4.4	1.4e-07	3.06
Paroxysmal ventricular tachycardia (HCC)	Significant (Females)	I00-I99	8.4e-06	2.6	0.065	1.34
Body mass index	Significant (Females)	I00-I99	1.1e-07	3.3	0.0094	1.95
Supraventricular tachycardia (HCC)	Significant (F and M)	I00-I99	7.6e-09	3.81	1.1e-11	3.53
Unspecified cerebral artery occlusion with cerebral infarction	Significant (F and M)	I00-I99	1.5e-10	4.72	9.4e-08	3.22
Occlusion and stenosis of bilateral carotid arteries	Significant (F and M)	I00-I99	2.6e-11	5.22	2.3e-09	3.09
CHF (congestive heart failure) (HCC)	Significant (Females)	I00-I99	5.8e-06	2.69	0.00012	1.84
Chronic atrial fibrillation (HCC)	Significant (F and M)	I00-I99	2.3e-06	2.88	2.2e-07	2.55
Other premature beats	Significant (Females)	I00-I99	7.4e-10	4.65	0.018	1.57
Atrioventricular block, complete (HCC)	Significant (Females)	I00-I99	3.8e-09	4.33	0.0019	1.84
Cerebral thrombosis with cerebral infarction (HCC)	Significant (F and M)	I00-I99	6e-12	6.5	1.6e-10	4.6
Atherosclerosis of native arteries of the extremities, unspecified	Significant (Females)	I00-I99	1.7e-09	4.55	0.0022	1.81
Unspecified late effects of cerebrovascular disease	Significant (F and M)	I00-I99	6.7e-13	7.59	3.7e-06	3.61
Chronic diastolic (congestive) heart failure (HCC)	Significant (F and M)	I00-I99	4.6e-11	5.69	5e-07	3.25
Paroxysmal supraventricular tachycardia (HCC)	Significant (F and M)	I00-I99	2.9e-07	3.42	5.1e-08	3.01
Generalized and unspecified atherosclerosis	Significant (F and M)	I00-I99	3.7e-08	3.86	5.8e-11	3.62
Unspecified diastolic (congestive) heart failure (HCC)	Significant (Females)	I00-I99	3.7e-08	3.86	0.0021	2.07
Occlusion and stenosis of multiple and bilateral precerebral arteries without mention of cerebral infarction	Significant (Females)	I00-I99	1.8e-06	3.06	0.0013	1.76
Arrhythmia	Significant (Females)	I00-I99	1.8e-08	4.14	0.04	1.51
Heart disease	Significant (Females)	I00-I99	3.8e-08	3.95	0.057	1.44
Neuralgia, neuritis, and radiculitis, unspecified	Significant (Females)	I00-I99	1.8e-08	4.24	0.00024	2.66
Intracerebral hemorrhage (HCC)	Significant (Females)	I00-I99	1.9e-05	2.73	0.46	1.19
Cerebral ischemia	Significant (F and M)	I00-I99	3.3e-12	7.72	1.5e-10	4.86
Atherosclerosis of native arteries of the extremities with intermittent claudication	Not Significant	I00-I99	7.9e-05	2.49	0.0009	1.69
First degree atrioventricular block	Significant (F and M)	I00-I99	2.3e-10	5.66	3.5e-07	2.85
Laceration	Significant (F and M)	I00-I99	1.8e-08	4.24	2.9e-07	2.81
Unspecified circulatory system disorder	Significant (F and M)	I00-I99	2.3e-10	5.66	1.6e-10	3.98
Stricture of artery (HCC)	Significant (Females)	I00-I99	7.9e-09	4.6	0.38	1.25
Other forms of acute ischemic heart disease (HCC)	Significant (F and M)	I00-I99	8.3e-08	3.94	5.9e-07	2.78
Chronic diastolic heart failure (HCC)	Significant (F and M)	I00-I99	4.3e-10	6.06	3.2e-05	2.87
Chronic atrial fibrillation	Significant (F and M)	I00-I99	4.1e-11	7.68	2.2e-05	2.59
Nonrheumatic aortic (valve) stenosis	Significant (F and M)	I00-I99	1.9e-07	4.15	1.5e-13	4.25
Right bundle branch block	Significant (F and M)	I00-I99	6.4e-09	5.33	1.6e-06	2.54
Accidental puncture or laceration during procedure, not elsewhere classified	Significant (Females)	I00-I99	1.8e-06	3.71	0.074	1.57
Hemiplegia affecting unspecified side, late effect of cerebrovascular disease	Not Significant	I00-I99	0.00011	2.71	0.00054	2.06
Sick sinus syndrome (HCC)	Significant (F and M)	I00-I99	3.9e-06	3.69	1.4e-06	3.42
Other primary cardiomyopathies	Not Significant	I00-I99	0.3	1.3	0.58	1.12
Aortic stenosis	Significant (F and M)	I00-I99	2.6e-08	5.87	7e-07	3.03
Pneumonia, organism unspecified(486)	Significant (F and M)	J00-J99	2.1e-65	4.87	1.3e-26	2.41
Pneumonia	Significant (F and M)	J00-J99	1.2e-47	5.11	1.2e-22	2.54
Acute upper respiratory infections of unspecified site	Significant (F and M)	J00-J99	7.2e-45	5.65	8.7e-21	3.34
Asthma	Significant (Females)	J00-J99	7.5e-27	3.71	0.0002	1.56
Chronic airway obstruction, not elsewhere classified	Significant (Females)	J00-J99	1.6e-14	2.64	0.025	1.26
Allergic rhinitis, cause unspecified	Significant (F and M)	J00-J99	3.6e-29	5.16	2.8e-13	2.89
Pneumonia, unspecified organism	Significant (F and M)	J00-J99	9.3e-28	5.11	1e-23	3.68
Other diseases of lung, not elsewhere classified	Significant (Females)	J00-J99	6.1e-17	3.28	0.0046	1.43
Acute bronchitis	Significant (F and M)	J00-J99	2e-20	3.92	1.8e-12	3.01
Unspecified pleural effusion	Significant (Females)	J00-J99	4.2e-11	2.43	0.1	1.21
Pulmonary collapse	Significant (Females)	J00-J99	2.8e-14	2.93	8.9e-05	1.6
Pleural effusion, not elsewhere classified	Significant (F and M)	J00-J99	6.6e-16	3.26	7e-08	1.96
Pneumonitis due to inhalation of food or vomitus (HCC)	Significant (F and M)	J00-J99	1.9e-26	5.91	3.1e-22	3.06
Atelectasis	Significant (F and M)	J00-J99	2e-18	3.8	5.6e-16	2.84
Pneumonitis due to inhalation of food and vomit (HCC)	Significant (F and M)	J00-J99	2.4e-20	6.36	4.7e-21	4.53
Acute respiratory failure (HCC)	Not Significant	J00-J99	0.00051	1.77	0.71	1.06
Acute nasopharyngitis (common cold)	Significant (Females)	J00-J99	1.7e-15	5.45	0.00014	2.77
Bronchitis, not specified as acute or chronic	Significant (F and M)	J00-J99	3.3e-12	4.12	4.7e-10	3.42
Bronchitis	Significant (Females)	J00-J99	7.3e-12	4.19	0.00047	2.06
Acute upper respiratory infection, unspecified	Significant (F and M)	J00-J99	3.2e-16	6.63	3.5e-11	4.37
Allergic rhinitis	Significant (F and M)	J00-J99	6.2e-13	4.76	7.8e-11	3.32
Chronic obstructive pulmonary disease, unspecified (HCC)	Significant (F and M)	J00-J99	1.4e-10	3.75	7.5e-07	2.12
Allergic rhinitis due to other allergen	Significant (F and M)	J00-J99	8.2e-17	8.75	9.1e-07	4.16
COPD (chronic obstructive pulmonary disease) (HCC)	Significant (Females)	J00-J99	2.9e-09	3.59	0.021	1.43
Chronic obstructive asthma, unspecified	Significant (Females)	J00-J99	1.2e-07	3.01	0.0056	1.74
Acute respiratory failure with hypoxia (HCC)	Significant (Females)	J00-J99	2.8e-07	3	0.00013	1.99
Unspecified sinusitis (chronic)	Significant (F and M)	J00-J99	7.9e-10	4.31	1.1e-07	2.98
Obstructive chronic bronchitis with exacerbation (HCC)	Significant (Females)	J00-J99	7.8e-09	3.88	0.31	1.24
Chronic rhinitis	Significant (F and M)	J00-J99	8.2e-09	4.13	1.4e-06	3.42
Other emphysema (HCC)	Not Significant	J00-J99	0.00052	2.17	0.019	1.43
Chronic pulmonary edema	Not Significant	J00-J99	0.00015	2.57	0.00061	2.06
Other diseases of nasal cavity and sinuses(478.19)	Significant (F and M)	J00-J99	7.2e-06	3.43	4.3e-07	3.16
Constipation, unspecified	Significant (F and M)	K00-K93	1.8e-86	6.52	8.2e-26	2.72
Esophageal reflux	Significant (F and M)	K00-K93	1.4e-45	3.75	3.2e-10	1.75
Constipation	Significant (F and M)	K00-K93	3.9e-75	7.17	1.3e-32	3.67
Diverticulosis of colon (without mention of hemorrhage)	Significant (F and M)	K00-K93	1.5e-35	4.77	4.8e-15	2.38
GERD (gastroesophageal reflux disease)	Significant (F and M)	K00-K93	2.2e-32	4.55	1.5e-05	1.59
Blood in stool	Significant (F and M)	K00-K93	5.1e-31	4.62	1.7e-11	2.25
Internal hemorrhoids without mention of complication	Significant (F and M)	K00-K93	3.8e-22	3.89	3.6e-16	2.81
Diaphragmatic hernia without mention of obstruction or gangrene	Significant (F and M)	K00-K93	3.2e-19	3.4	1.8e-12	2.57
Gastro-esophageal reflux disease without esophagitis	Significant (F and M)	K00-K93	1.7e-21	3.83	7.6e-06	1.83
Other constipation	Significant (F and M)	K00-K93	1.3e-28	6.04	8.4e-13	3.03
Hemorrhage of gastrointestinal tract, unspecified	Significant (F and M)	K00-K93	1.1e-20	4.11	2.8e-05	1.81
Unspecified constipation	Significant (F and M)	K00-K93	7.4e-22	4.96	4e-13	3.22
Other and unspecified noninfectious gastroenteritis and colitis(558.9)	Significant (F and M)	K00-K93	1e-19	4.61	4e-05	2.12
Constipation, unspecified constipation type	Significant (F and M)	K00-K93	4.9e-28	9.19	3.2e-13	4.13
Hemorrhage of rectum and anus	Significant (F and M)	K00-K93	4.9e-20	6.45	9.8e-09	2.73
Reflux esophagitis	Significant (F and M)	K00-K93	5.2e-16	4.84	1.7e-08	3.21
Hemorrhoids	Significant (F and M)	K00-K93	5.9e-14	4.79	7.8e-07	2.68
Gastrointestinal bleed	Significant (Females)	K00-K93	8.7e-09	2.99	0.0026	1.67
Diverticulosis	Significant (F and M)	K00-K93	1e-18	9.01	9.5e-10	3.36
Calculus of gallbladder without mention of cholecystitis, without mention of obstruction	Significant (Females)	K00-K93	8.2e-09	3.23	0.044	1.55
External hemorrhoids without mention of complication	Significant (Females)	K00-K93	3.5e-11	4.37	5.6e-05	2.58
GI bleeding	Significant (Females)	K00-K93	6.7e-09	3.63	0.11	1.44
Esophagitis	Significant (Females)	K00-K93	3.6e-10	4.3	0.0013	2.12
Unspecified hemorrhoids without mention of complication	Significant (F and M)	K00-K93	7.9e-10	4.31	8e-09	3.96
Irritable bowel syndrome	Significant (F and M)	K00-K93	7.9e-10	4.31	1.9e-06	3.81
Diverticulitis	Significant (Females)	K00-K93	6.1e-14	9.11	0.001	2.38
Hematemesis	Significant (F and M)	K00-K93	6.2e-07	3.39	3.8e-05	2.34
Bleeding gums	Not Significant	K00-K93	0.00015	2.57	0.034	1.57
Melena	Significant (F and M)	K00-K93	3.6e-08	4.84	5.8e-08	3.42
Unspecified intestinal obstruction	Not Significant	K00-K93	6.1e-05	2.79	0.003	2.14
Hepatitis, unspecified	Significant (F and M)	K00-K93	1.8e-07	4.75	1.2e-05	3.15
Dyspepsia and other specified disorders of function of stomach	Significant (F and M)	K00-K93, R00-R99	2.2e-21	4.47	7.3e-12	3.35
Actinic keratosis	Significant (F and M)	L00-L99	2.9e-30	5.28	1.3e-29	3.04
Other seborrheic keratosis	Significant (F and M)	L00-L99	2.2e-28	4.98	2.6e-13	2.36
Sebaceous cyst	Significant (F and M)	L00-L99	3.3e-22	6.59	3.4e-12	3.37
Unspecified disorder of skin and subcutaneous tissue	Significant (F and M)	L00-L99	7.5e-23	7.25	6.3e-08	2.47
Unspecified pruritic disorder	Significant (F and M)	L00-L99	2.5e-19	5.54	3.7e-05	2.16
Skin disease	Significant (F and M)	L00-L99	4.9e-16	4.93	1.4e-07	2.26
Seborrheic keratosis	Significant (F and M)	L00-L99	1.5e-13	4.13	4e-13	3.05
Cellulitis and abscess of leg, except foot	Significant (Females)	L00-L99	2.7e-14	4.77	0.015	1.65
Other atopic dermatitis and related conditions	Significant (F and M)	L00-L99	2.5e-09	3.46	1e-05	2.51
Other dyschromia	Significant (F and M)	L00-L99	1.4e-09	3.66	1.5e-08	2.93
Cellulitis	Significant (F and M)	L00-L99	1.1e-14	7.53	6.8e-12	4.62
Pruritus	Significant (Females)	L00-L99	9.4e-08	3.22	0.0031	1.96
Other cellulitis	Significant (Females)	L00-L99	1.7e-09	3.97	0.00093	2.06
Rosacea	Significant (Females)	L00-L99	3.4e-10	4.62	0.015	1.77
Inflamed seborrheic keratosis	Significant (Females)	L00-L99	1.3e-07	3.44	0.00011	2.32
Xerosis cutis	Significant (F and M)	L00-L99	2e-10	5.92	1.7e-10	4.13
Dermatitis, unspecified	Significant (F and M)	L00-L99	8.6e-08	4.26	1.7e-06	3.63
Lentigines	Significant (F and M)	L00-L99	2.9e-06	3.33	1.2e-05	2.29
Dermatitis	Significant (F and M)	L00-L99	4e-07	3.93	1.8e-07	3.84
Seborrheic keratoses	Significant (F and M)	L00-L99	3.6e-08	4.84	2.4e-05	2.61
Other specified pruritic conditions	Significant (Females)	L00-L99	3.3e-06	3.46	0.0071	1.95
Contact dermatitis and other eczema, due to unspecified cause	Sigificant (Males)	L00-L99	0.00011	2.71	1.7e-10	4.13
Seborrheic dermatitis, unspecified	Significant (F and M)	L00-L99	1.2e-08	5.72	1.7e-09	4.05
Other melanin hyperpigmentation	Significant (Females)	L00-L99	4.1e-06	3.79	0.0038	1.88
Osteoarthritis	Significant (F and M)	M00-M99	8e-110	5.61	5.4e-32	2.91
Osteoporosis	Significant (F and M)	M00-M99	1.7e-110	6.5	5.2e-09	2.47
Osteoporosis, unspecified	Significant (F and M)	M00-M99	1.9e-100	6.09	2.8e-08	2.3
Pain in limb	Significant (F and M)	M00-M99	4.3e-88	5.38	1.5e-20	2.27
Lumbago	Significant (F and M)	M00-M99	1.6e-57	4.14	2.8e-16	2.16
Backache, unspecified	Significant (F and M)	M00-M99	4.7e-68	5.13	3.2e-25	2.76
Senile osteoporosis	Significant (F and M)	M00-M99	5.2e-88	8.67	1.9e-06	3.81
Disorder of bone and cartilage, unspecified	Significant (F and M)	M00-M99	2.2e-71	5.97	9.8e-09	2.04
Arthritis	Significant (Females)	M00-M99	3.6e-46	4.19	0.00043	1.51
Pain in joint, lower leg	Significant (F and M)	M00-M99	4.8e-51	4.85	5.6e-22	2.92
Pain in joint, pelvic region and thigh	Significant (F and M)	M00-M99	3e-56	5.66	3.9e-12	2.22
Pain in joint, shoulder region	Significant (F and M)	M00-M99	7.4e-46	5.08	2.1e-14	2.54
Age-related osteoporosis without current pathological fracture	Significant (F and M)	M00-M99	4e-45	5.03	3.1e-12	3.89
Cervicalgia	Significant (F and M)	M00-M99	7.6e-42	4.78	1.7e-12	2.32
Osteoarthrosis involving, or with mention of more than one site, but not specified as generalized, multiple sites	Significant (F and M)	M00-M99	4.4e-66	11.39	1.9e-22	7.16
Osteopenia	Significant (F and M)	M00-M99	6.9e-39	6.12	8.3e-08	3.94
Swelling of limb	Significant (Females)	M00-M99	5.5e-34	5.67	0.00024	1.66
Low back pain	Significant (F and M)	M00-M99	3.2e-27	4.56	8.2e-10	2.3
Muscle weakness (generalized)	Significant (F and M)	M00-M99	6.9e-37	7.27	8.9e-18	3.24
Osteoarthrosis, unspecified whether generalized or localized, lower leg	Significant (F and M)	M00-M99	6e-27	4.82	5e-09	2.59
Degeneration of lumbar or lumbosacral intervertebral disc	Significant (Females)	M00-M99	1.9e-24	4.4	5.4e-05	1.79
Degenerative joint disease	Significant (F and M)	M00-M99	6.2e-33	6.73	1.4e-12	4.68
Degeneration of cervical intervertebral disc	Significant (F and M)	M00-M99	2.5e-19	4.18	1.6e-08	2.41
Osteoarthrosis, unspecified whether generalized or localized, unspecified site	Significant (F and M)	M00-M99	2.9e-30	8.4	5.8e-08	3.42
Back pain	Significant (F and M)	M00-M99	1.7e-21	4.92	3.4e-09	2.72
Other specified disorders of bone density and structure, unspecified site	Significant (F and M)	M00-M99	1.1e-19	4.4	7.3e-06	2.73
Sciatica	Significant (F and M)	M00-M99	1.2e-24	6.49	5.7e-06	2.46
Spinal stenosis, lumbar region, without neurogenic claudication	Significant (F and M)	M00-M99	4.4e-14	3.28	4.5e-07	1.96
Primary localized osteoarthrosis, lower leg	Significant (F and M)	M00-M99	1.2e-18	4.47	4.7e-09	3.36
Arthropathy, unspecified, site unspecified	Significant (Females)	M00-M99	6e-17	4.18	0.0037	1.92
Primary osteoarthritis involving multiple joints	Significant (F and M)	M00-M99	1.4e-21	5.94	3.8e-09	4.13
Pain in joint, ankle and foot	Significant (F and M)	M00-M99	1.6e-19	5.11	3.8e-05	2.27
Dorsalgia, unspecified	Significant (F and M)	M00-M99	3.3e-19	5.23	3.2e-05	2.41
Localized osteoarthrosis not specified whether primary or secondary, lower leg	Significant (Females)	M00-M99	2.3e-17	4.76	5.7e-05	2.29
Other specified soft tissue disorders	Significant (F and M)	M00-M99	2.1e-17	4.92	5.8e-08	2.72
Scoliosis (and kyphoscoliosis), idiopathic	Significant (Females)	M00-M99	2.9e-14	3.93	0.00035	2.16
Lumbosacral spondylosis without myelopathy	Significant (F and M)	M00-M99	1.1e-18	5.63	1.6e-05	2.15
Gout, unspecified	Significant (F and M)	M00-M99	4.5e-11	3.15	5.3e-06	1.64
Pain in joint, forearm	Significant (F and M)	M00-M99	1.8e-22	8.07	6.6e-07	3.45
Spinal stenosis	Significant (F and M)	M00-M99	1.1e-15	4.96	6.4e-06	2.47
Pain in right knee	Significant (F and M)	M00-M99	1.6e-16	5.43	4.9e-06	2.84
Neck pain	Significant (Females)	M00-M99	3.1e-16	5.62	6.4e-05	2.37
Unspecified osteoarthritis, unspecified site	Significant (Females)	M00-M99	1.4e-13	4.54	0.00024	2.37
Pain in left hip	Significant (F and M)	M00-M99	1.1e-15	6.1	3.9e-05	2.69
Spondylosis without myelopathy or radiculopathy, cervical region	Significant (F and M)	M00-M99	1.3e-16	6.74	1e-07	3.26
Pain in left knee	Significant (Females)	M00-M99	1.6e-11	4.13	0.00052	2.17
Osteoarthrosis, unspecified whether generalized or localized, pelvic region and thigh	Significant (Females)	M00-M99	1.5e-14	5.8	4.4e-05	2.55
Gout	Significant (F and M)	M00-M99	3.4e-10	3.91	1.4e-08	1.91
Pain in thoracic spine	Significant (F and M)	M00-M99	1.5e-09	3.71	3.9e-05	2.69
Pain in right hip	Significant (Females)	M00-M99	5.6e-12	5.11	0.0009	2.18
Cervical spondylosis without myelopathy	Significant (F and M)	M00-M99	9.4e-08	3.22	4.3e-10	3.09
Bursitis	Significant (F and M)	M00-M99	8.3e-13	7.16	1.6e-05	3.39
Spinal stenosis in cervical region	Significant (Females)	M00-M99	4.9e-06	2.84	0.0063	1.71
Spinal stenosis, cervical region	Significant (F and M)	M00-M99	1.1e-10	5.56	2.3e-06	2.88
Disorders of bursae and tendons in shoulder region, unspecified	Significant (F and M)	M00-M99	1.5e-09	4.99	1.9e-06	3.81
Displacement of lumbar intervertebral disc without myelopathy	Significant (Females)	M00-M99	1.3e-06	3.31	0.0086	1.79
Other affections of shoulder region, not elsewhere classified	Significant (Females)	M00-M99	8.9e-06	3.02	9e-05	2.66
Disorder of bone, unspecified	Significant (Females)	M00-M99	4.3e-10	6.06	0.0034	2.01
Urinary tract infection, site not specified	Significant (F and M)	N00-N99	6.1e-254	8.13	6.7e-84	3.86
Acute kidney failure, unspecified (HCC)	Significant (F and M)	N00-N99	2.4e-57	3.83	5.2e-28	2.19
Chronic kidney disease, unspecified	Significant (F and M)	N00-N99	8e-40	4.11	7.2e-20	2.1
Unspecified disorder of kidney and ureter	Significant (F and M)	N00-N99	1.9e-24	3.33	5.7e-13	1.91
Urge incontinence	Significant (F and M)	N00-N99	1.1e-44	8.47	2.2e-19	4.68
UTI (lower urinary tract infection)	Significant (F and M)	N00-N99	3.1e-30	7.63	1.2e-16	5.85
Mixed incontinence urge and stress (male)(female)	Significant (F and M)	N00-N99	9.1e-25	6.05	1e-09	5.9
UTI (urinary tract infection), uncomplicated	Significant (F and M)	N00-N99	3.9e-28	7.77	4.1e-07	4.43
Chronic kidney disease, stage 3 (moderate) (HCC)	Significant (F and M)	N00-N99	5.7e-18	4.14	5.6e-13	2.61
Chronic kidney disease (CKD)	Significant (F and M)	N00-N99	9.2e-13	3.05	3.4e-06	1.81
Other urinary incontinence	Significant (F and M)	N00-N99	1.2e-27	10.14	3.6e-10	4.21
UTI (urinary tract infection)	Significant (F and M)	N00-N99	5.9e-28	11.15	1.3e-10	5.17
Urinary tract infection	Significant (F and M)	N00-N99	1.3e-14	5.99	1.5e-06	3
Chronic kidney disease, stage III (moderate) (HCC)	Significant (F and M)	N00-N99	8.1e-14	5.61	2.9e-06	2.08
AKI (acute kidney injury) (HCC)	Significant (F and M)	N00-N99	3.6e-10	4.13	3.2e-10	2.87
Chronic kidney disease	Significant (F and M)	N00-N99	1e-07	3.26	8.4e-06	2.14
Calculus of kidney	Significant (F and M)	N00-N99	1.9e-05	2.58	6.5e-06	2.03
Cyst of kidney, acquired	Significant (Females)	N00-N99	5.4e-07	3.29	0.00025	2.02
CKD (chronic kidney disease) stage 3, GFR 30-59 ml/min (HCC)	Significant (F and M)	N00-N99	2e-10	5.92	1.7e-07	2.73
CKD (chronic kidney disease)	Significant (F and M)	N00-N99	7.9e-09	4.6	2.7e-06	2.2
Unspecified hypertensive kidney disease with chronic kidney disease stage V or end stage renal disease(403.91)	Not Significant	N00-N99, I00-I99	0.041	1.58	0.79	1.07
Chest pain, unspecified	Significant (F and M)	R00-R99	3.2e-141	5.44	3e-62	2.86
Memory loss	Significant (F and M)	R00-R99	1.1e-278	37.62	1.8e-265	23
Cough	Significant (F and M)	R00-R99	9.3e-134	5.74	1.6e-66	3.24
Dizziness and giddiness	Significant (F and M)	R00-R99	8.5e-114	6.13	2.1e-57	3.48
Syncope and collapse	Significant (F and M)	R00-R99	1.7e-124	7.48	5.8e-64	3.62
Other malaise and fatigue	Significant (F and M)	R00-R99	6.4e-93	5.3	1.3e-47	3.1
Loss of weight	Significant (F and M)	R00-R99	4.6e-131	10.69	1.2e-50	4.55
Abnormality of gait	Significant (F and M)	R00-R99	9.4e-133	11.63	1.4e-93	6.78
Shortness of breath	Significant (F and M)	R00-R99	1.8e-56	3.49	1.8e-23	2.06
Other chest pain	Significant (F and M)	R00-R99	2.2e-72	4.72	2.3e-27	2.49
Abdominal pain, unspecified site	Significant (F and M)	R00-R99	4.1e-73	5.03	1.3e-28	2.76
Other nonspecific abnormal finding of lung field	Significant (F and M)	R00-R99	2.7e-57	4.07	2e-34	2.55
Edema	Significant (F and M)	R00-R99	7.2e-79	6.1	2.1e-21	2.4
Altered mental status	Significant (F and M)	R00-R99	8.9e-95	8.59	1.7e-72	5.26
Rash and other nonspecific skin eruption	Significant (F and M)	R00-R99	6.6e-81	6.52	6.5e-36	3.37
Unspecified urinary incontinence	Significant (F and M)	R00-R99	5.3e-93	9.27	3.8e-76	6.54
Headache	Significant (F and M)	R00-R99	2e-69	5.84	1.7e-27	3.31
Other dyspnea and respiratory abnormality	Significant (F and M)	R00-R99	3.7e-41	3.46	4.1e-17	2.04
Palpitations	Significant (F and M)	R00-R99	3.9e-53	4.57	6e-21	2.48
Abnormal electrocardiogram (ECG) (EKG)	Significant (F and M)	R00-R99	1.7e-58	5.37	8e-31	2.84
Diarrhea	Significant (F and M)	R00-R99	8.4e-53	4.8	1.4e-33	3.24
Abdominal pain	Significant (F and M)	R00-R99	2.8e-50	4.6	2.6e-21	2.64
Dysphagia	Significant (F and M)	R00-R99	8.2e-62	6.16	9.8e-40	3.89
Weakness	Significant (F and M)	R00-R99	2e-56	5.45	1.9e-36	3.49
Urinary frequency	Significant (F and M)	R00-R99	1.1e-60	6.77	2.4e-35	3.74
Altered mental status, unspecified	Significant (F and M)	R00-R99	3.6e-63	7.67	4e-51	5.02
Abnormal weight loss	Significant (F and M)	R00-R99	3.8e-66	8.73	1.3e-26	3.93
Cognitive impairment	Significant (F and M)	R00-R99	9.5e-83	20.08	8.2e-82	18.62
Weight loss	Significant (F and M)	R00-R99	5.4e-70	10.92	1.5e-33	4.95
Anorexia	Significant (F and M)	R00-R99	8.2e-55	6.7	3.8e-15	2.67
Other symptoms and signs involving cognitive functions and awareness	Significant (F and M)	R00-R99	5e-78	17.33	5e-88	14.67
Syncope	Significant (F and M)	R00-R99	1.6e-57	7.56	9.8e-31	3.72
Adult failure to thrive	Significant (F and M)	R00-R99	6.9e-57	7.66	6.7e-27	4.07
Dysphagia, unspecified	Significant (F and M)	R00-R99	1.7e-62	9.7	7.1e-39	3.99
Nausea with vomiting	Significant (F and M)	R00-R99	6.8e-37	4.42	8.4e-08	2.16
Other amnesia	Significant (F and M)	R00-R99	6.6e-68	16.36	3.1e-56	12.47
Hematuria	Significant (F and M)	R00-R99	9e-33	4.14	3.7e-27	2.55
Dysuria	Significant (F and M)	R00-R99	9.6e-50	7.47	2.1e-17	3.77
Other alteration of consciousness	Significant (F and M)	R00-R99	7.3e-52	8.21	5.5e-39	4.42
Hypoxemia	Significant (F and M)	R00-R99	5.7e-27	3.46	7.4e-13	2.05
Other general symptoms(780.99)	Significant (F and M)	R00-R99	1.6e-67	18.74	5.7e-37	7.94
Nonspecific abnormal electrocardiogram (ECG) (EKG)	Significant (F and M)	R00-R99	5.7e-39	5.77	4.3e-21	2.69
Tachycardia, unspecified	Significant (F and M)	R00-R99	3.4e-34	4.82	2.9e-09	2.01
Disorientation, unspecified	Significant (F and M)	R00-R99	1.9e-45	8.03	6.7e-38	5.25
Dizziness	Significant (F and M)	R00-R99	1.4e-39	6.55	3.1e-16	3.28
Other fatigue	Significant (F and M)	R00-R99	3.9e-32	4.87	2.6e-17	2.89
Malaise and fatigue	Significant (F and M)	R00-R99	1.3e-38	7.17	1.1e-12	3.61
Repeated falls	Significant (F and M)	R00-R99	6e-37	6.85	1.8e-36	6.21
Urinary incontinence	Significant (F and M)	R00-R99	2.7e-47	12.51	1.6e-21	5.82
Disturbance of skin sensation	Significant (F and M)	R00-R99	1.7e-22	3.89	1.6e-14	2.64
Fever, unspecified	Significant (F and M)	R00-R99	9.1e-24	4.22	4.4e-19	2.82
Fatigue	Significant (F and M)	R00-R99	3.7e-25	4.55	6.6e-12	2.85
Aphasia	Significant (F and M)	R00-R99	1.3e-28	5.44	2.4e-36	4.97
Other abnormal blood chemistry	Significant (F and M)	R00-R99	9.2e-24	4.29	6.7e-11	2.27
Elevated blood pressure reading without diagnosis of hypertension	Significant (F and M)	R00-R99	6.4e-28	5.42	4.3e-15	3.62
Other abnormal glucose	Significant (F and M)	R00-R99	3.7e-24	4.66	2.1e-11	2.45
Chest pain	Significant (F and M)	R00-R99	8.1e-24	4.66	1.5e-10	2.36
Unspecified abdominal pain	Significant (F and M)	R00-R99	5.5e-25	5.06	1.4e-10	2.88
Epistaxis	Significant (F and M)	R00-R99	2.3e-17	3.45	1e-06	1.96
Gait instability	Significant (F and M)	R00-R99	1.4e-38	14.47	3.7e-32	7.21
Abdominal pain, other specified site	Significant (F and M)	R00-R99	1.4e-23	5.01	5e-11	2.57
Fever	Significant (F and M)	R00-R99	9.7e-26	5.9	1.8e-17	3.66
Rash	Significant (F and M)	R00-R99	1.3e-27	6.74	3.3e-12	3.13
Nausea alone	Significant (Females)	R00-R99	2.1e-14	3.13	0.0003	1.98
Abdominal pain, epigastric	Significant (F and M)	R00-R99	8.5e-17	3.65	1.1e-06	2.37
Other convulsions	Significant (F and M)	R00-R99	1.8e-31	9.4	3.3e-21	3.75
Localized edema	Significant (F and M)	R00-R99	2.8e-24	5.77	2.1e-05	1.97
Retention of urine, unspecified	Significant (F and M)	R00-R99	2e-20	4.77	4.4e-27	2.63
Nausea	Significant (Females)	R00-R99	5.5e-17	3.93	0.024	1.67
Vertigo	Significant (F and M)	R00-R99	6.1e-21	5.26	1.1e-08	3.37
Other symptoms involving nervous and musculoskeletal systems(781.99)	Significant (F and M)	R00-R99	6.2e-24	6.49	2.9e-14	3.93
Painful respiration	Significant (F and M)	R00-R99	2.4e-20	5.52	5.4e-08	2.84
Diarrhea, unspecified	Significant (F and M)	R00-R99	8.7e-19	5	1.4e-14	4.5
Cachexia (HCC)	Significant (F and M)	R00-R99	1.6e-18	5.2	2.5e-07	2.2
Impaired fasting glucose	Significant (F and M)	R00-R99	9.8e-18	4.9	1.8e-07	2.47
Altered mental status, unspecified altered mental status type	Significant (F and M)	R00-R99	1e-28	14.17	1.6e-30	9.8
Other fall	Significant (F and M)	R00-R99	1.5e-22	7.38	5.3e-15	6.09
Pain	Significant (Females)	R00-R99	6.5e-15	4.13	0.067	1.41
Nonspecific (abnormal) findings on radiological and other examination of skull and head	Significant (F and M)	R00-R99	4.9e-20	6.45	3.3e-27	6.02
Flatulence, eructation, and gas pain	Significant (F and M)	R00-R99	1e-12	3.57	6.8e-07	2.47
Other symptoms involving respiratory system and chest	Significant (F and M)	R00-R99	1.1e-12	3.61	8.6e-10	2.61
Hypoxia	Significant (Females)	R00-R99	1.3e-15	4.62	0.00058	1.86
Hematuria, unspecified	Significant (F and M)	R00-R99	8.3e-12	3.4	4.3e-18	2.89
Unspecified abnormalities of gait and mobility	Significant (F and M)	R00-R99	6.1e-25	11.24	1.9e-21	6.44
Undiagnosed cardiac murmurs	Significant (F and M)	R00-R99	8.5e-20	6.74	5.2e-12	3.58
Bradycardia	Significant (F and M)	R00-R99	4.6e-18	5.88	5e-21	4.26
Abnormal involuntary movements	Significant (F and M)	R00-R99	6e-19	6.37	3e-18	6.38
Dysphagia, unspecified(787.20)	Significant (F and M)	R00-R99	7e-20	6.96	8.5e-15	3.56
Wheezing	Significant (F and M)	R00-R99	1.3e-14	4.66	9.1e-06	2.28
Swelling, mass, or lump in head and neck	Significant (F and M)	R00-R99	8.2e-09	2.82	3.6e-06	2.3
Nocturia	Significant (F and M)	R00-R99	1.4e-16	5.56	6.2e-17	2.88
Bacteremia	Significant (F and M)	R00-R99	3e-14	4.51	1.9e-07	2.17
Other abnormalities of gait and mobility	Significant (F and M)	R00-R99	2e-22	10.35	1.8e-21	5.71
Abnormal coagulation profile	Significant (Females)	R00-R99	6.8e-13	4.01	0.0058	1.5
Pain, unspecified	Significant (Females)	R00-R99	1.9e-09	3.04	0.0041	1.64
Unsteadiness on feet	Significant (F and M)	R00-R99	5.6e-20	8.27	1.9e-27	7.82
Vomiting alone	Significant (F and M)	R00-R99	1.5e-17	6.39	2.2e-11	3.48
Restlessness and agitation	Significant (F and M)	R00-R99	3.6e-19	8.03	6.1e-35	10.51
Other malaise	Significant (F and M)	R00-R99	1.4e-13	4.54	2.3e-09	3.09
Frequency of micturition	Significant (F and M)	R00-R99	8.9e-21	9.75	6.1e-11	3.66
Hemoptysis	Significant (Females)	R00-R99	1.2e-08	2.89	0.00095	1.66
Incontinence	Significant (F and M)	R00-R99	2.8e-19	8.4	4.8e-14	6.44
Somnolence	Significant (F and M)	R00-R99	2.3e-18	7.78	1.5e-12	4.33
Full incontinence of feces	Significant (F and M)	R00-R99	7e-19	8.27	9.3e-21	7.39
Bradycardia, unspecified	Significant (F and M)	R00-R99	6.8e-13	4.48	2.2e-21	4.52
Other specified abnormal findings of blood chemistry	Significant (F and M)	R00-R99	5.4e-08	2.84	3.7e-12	3
Confusion	Significant (F and M)	R00-R99	2e-20	11.47	1.1e-20	8.16
Abdominal pain, left lower quadrant	Significant (F and M)	R00-R99	2.8e-17	7.75	7.7e-06	3.5
Dyspnea, unspecified	Significant (F and M)	R00-R99	7.2e-11	3.92	2.4e-06	2.29
Dysphagia, unspecified type	Significant (F and M)	R00-R99	1.9e-18	9.39	1.3e-13	4.72
Cramp of limb	Significant (F and M)	R00-R99	3.9e-15	6.54	8.2e-07	3.73
Localized superficial swelling, mass, or lump	Significant (Females)	R00-R99	3.1e-14	5.89	6.1e-05	2.79
Prediabetes	Significant (Females)	R00-R99	2.9e-12	4.82	0.0012	1.97
Solitary pulmonary nodule	Significant (Females)	R00-R99	5e-09	3.39	0.005	1.81
Other musculoskeletal symptoms referable to limbs(729.89)	Significant (Females)	R00-R99	7.6e-11	4.2	0.00029	2.02
Abdominal pain, generalized	Significant (Females)	R00-R99	2.8e-12	4.94	0.013	1.89
Chest pain, atypical	Significant (F and M)	R00-R99	7.3e-10	3.84	3.9e-07	3.83
Urgency of urination	Significant (F and M)	R00-R99	2.4e-12	5.21	1.6e-11	3.11
Enlargement of lymph nodes	Not Significant	R00-R99	0.00024	2.06	0.73	1.08
Other dysphagia	Significant (F and M)	R00-R99	1.2e-13	6.32	2.4e-08	3.04
Fatigue, unspecified type	Significant (F and M)	R00-R99	3.2e-13	5.97	8.6e-08	3.19
Abdominal pain, right upper quadrant	Significant (F and M)	R00-R99	2.3e-08	3.35	7e-09	3.68
Seizure (HCC)	Significant (F and M)	R00-R99	3e-17	10.76	3.4e-14	5.7
Facial weakness	Significant (F and M)	R00-R99	5.2e-12	5.27	8.6e-08	3.19
Epigastric pain	Significant (Females)	R00-R99	6.7e-09	3.63	0.00092	2.37
Hallucinations	Significant (F and M)	R00-R99	7.9e-17	10.55	2e-10	5.92
Bleeding	Significant (Females)	R00-R99	9.4e-08	3.22	0.032	1.5
Generalized pain	Significant (Females)	R00-R99	2e-07	3.19	0.00019	2.27
Edema, unspecified	Significant (Females)	R00-R99	1.5e-10	4.72	0.00028	2.29
Other specified symptoms and signs involving the circulatory and respiratory systems	Significant (F and M)	R00-R99	6.4e-11	4.96	8.2e-09	3.23
Precordial pain	Significant (Females)	R00-R99	1.7e-09	4.13	0.00018	2.2
Tachycardia	Significant (F and M)	R00-R99	3.4e-12	6.07	1.8e-08	4.24
Abnormal levels of other serum enzymes	Significant (F and M)	R00-R99	7.1e-12	6.21	7.8e-10	4.05
Dyspnea	Significant (Females)	R00-R99	2.8e-06	2.93	0.02	1.64
Nonspecific elevation of levels of transaminase or lactic acid dehydrogenase (LDH)	Significant (Females)	R00-R99	1.5e-07	3.55	0.0047	1.96
SOB (shortness of breath)	Sigificant (Males)	R00-R99	5e-05	2.57	1.7e-05	2.3
Nonspecific (abnormal) findings on radiological and other examination of musculoskeletal system	Significant (F and M)	R00-R99	1e-11	7.08	5.3e-07	2.94
Other nonspecific abnormal serum enzyme levels	Significant (F and M)	R00-R99	3.8e-06	3.03	2.2e-06	2.48
Positive PPD	Significant (F and M)	R00-R99	8.3e-08	3.94	1.5e-07	3.55
Other symptoms involving cardiovascular system	Significant (Females)	R00-R99	3.9e-08	4.14	0.0086	1.77
Other forms of dyspnea	Significant (Females)	R00-R99	1.8e-08	4.36	0.027	1.59
Generalized hyperhidrosis	Significant (F and M)	R00-R99	5.4e-10	5.52	2e-06	3.1
Heartburn	Significant (Females)	R00-R99	2.5e-06	3.23	0.0011	2.06
Hyperglycemia	Significant (F and M)	R00-R99	7.3e-09	4.92	4.4e-06	2.81
Debility, unspecified	Significant (Females)	R00-R99	3.9e-07	3.83	9.3e-05	2.93
Abnormal findings on diagnostic imaging of other specified body structures	Significant (F and M)	R00-R99	3.7e-10	6.4	6.8e-06	3.36
Lack of coordination	Significant (F and M)	R00-R99	2.7e-09	5.48	1.6e-11	4.13
Other nonspecific findings on examination of blood(790.99)	Significant (Females)	R00-R99	6.4e-09	5.33	0.00093	2.06
Incontinence of feces	Significant (F and M)	R00-R99	2.6e-10	7.27	6.6e-12	8.09
Abnormal involuntary movements(781.0)	Significant (F and M)	R00-R99	5.2e-09	5.89	2.8e-12	4.94
Dysphagia, oropharyngeal phase	Significant (F and M)	R00-R99	8.8e-07	3.92	3.4e-07	2.7
Swelling, mass, or lump in chest	Not Significant	R00-R99	0.00033	2.53	0.39	1.21
Other general symptoms and signs	Significant (F and M)	R00-R99	3.2e-08	5.28	5.8e-09	5.59
Other specified retention of urine	Significant (F and M)	R00-R99	8.2e-06	3.58	1.7e-05	2.37
Proteinuria	Significant (Females)	R00-R99	4.1e-06	3.79	0.0022	1.86
Severe sepsis without septic shock (HCC)	Significant (F and M)	R00-R99, A00-B99	8.1e-20	8.96	5e-11	3.5
Injury, other and unspecified, unspecified site	Significant (F and M)	S00-T98	6.4e-55	7.91	1.1e-14	3.16
Closed fracture of unspecified part of neck of femur	Significant (Females)	S00-T98	6e-38	9.67	6.3e-05	2.6
Fracture	Significant (Females)	S00-T98	9.3e-34	8.07	5e-05	2.57
Unspecified injury of head, initial encounter	Significant (F and M)	S00-T98	6.1e-27	7.53	5.7e-22	5.26
Head injury, unspecified	Significant (F and M)	S00-T98	3.2e-22	5.84	1e-20	5.58
Allergic state	Significant (F and M)	S00-T98	6.1e-20	5.35	1.7e-07	2.62
Unspecified site of sprain and strain	Significant (F and M)	S00-T98	2.6e-15	4.71	6e-12	4.97
Contusion of face, scalp, and neck except eye(s)	Significant (F and M)	S00-T98	1.5e-17	6.39	1.2e-11	5.17
Head injury	Significant (F and M)	S00-T98	5.4e-15	7.3	1.8e-08	4.36
Open wound of scalp, without mention of complication	Significant (F and M)	S00-T98	7.5e-16	9.4	1.5e-08	3.67
Bruising	Significant (Females)	S00-T98	5.8e-06	2.69	0.0056	1.74
Open wound(s) (multiple) of unspecified site(s), without mention of complication	Significant (F and M)	S00-T98	1.1e-10	5.56	1.6e-06	3.55
Unspecified injury of neck, initial encounter	Significant (F and M)	S00-T98	4e-13	8.7	2.2e-09	6.06
Fall	Significant (F and M)	V01-Y98	1.5e-66	8.77	1.6e-32	4.94
Unspecified fall	Significant (F and M)	V01-Y98	7.8e-50	7.57	6e-33	5.68
Unspecified fall, initial encounter	Significant (F and M)	V01-Y98	1.4e-44	7.38	4.1e-29	5.05
Accidents occurring in residential institution	Significant (Females)	V01-Y98	7.8e-18	3.65	0.0043	1.47
Fall, initial encounter	Significant (F and M)	V01-Y98	2.9e-34	10.71	7.5e-22	7.43
Fall from other slipping, tripping, or stumbling	Significant (F and M)	V01-Y98	4e-21	6.53	4.9e-16	4.93
Place of occurrence, home	Significant (Females)	V01-Y98	2.5e-12	6.65	0.00014	2.43
Fall on same level, unspecified, initial encounter	Significant (Females)	V01-Y98	1e-11	7.08	8.4e-05	2.89
Unspecified place of occurrence	Significant (Females)	V01-Y98	8.1e-08	3.85	0.22	1.34
Place of occurrence, residential institution	Significant (Females)	V01-Y98	1.7e-07	4.96	0.035	1.54
Routine general medical examination at a health care facility	Significant (F and M)	Z00-Z99	1.1e-140	6.7	1.6e-66	3.58
No known drug allergy	Significant (F and M)	Z00-Z99	1.8e-112	5.37	1.5e-42	2.52
Do not resuscitate	Significant (F and M)	Z00-Z99	3.7e-130	7.4	4.6e-73	4.42
Need for prophylactic vaccination and inoculation against influenza	Significant (F and M)	Z00-Z99	9.9e-157	11.11	2.7e-71	5.06
Other specified counseling	Significant (F and M)	Z00-Z99	2e-113	10	4.1e-44	3.88
Encounter for immunization	Significant (F and M)	Z00-Z99	2.6e-98	9.5	2.1e-56	4.9
Need for prophylactic vaccination against Streptococcus pneumoniae (pneumococcus)	Significant (F and M)	Z00-Z99	7.8e-78	9.42	1.5e-36	4.35
Risk and functional assessment	Significant (F and M)	Z00-Z99	2.6e-85	16.34	2.2e-46	8.28
Encounter for general adult medical examination without abnormal findings	Significant (F and M)	Z00-Z99	1.3e-55	6.77	1.3e-30	3.79
Advanced directives, counseling/discussion	Significant (F and M)	Z00-Z99	1.4e-77	16.29	8.6e-35	6.32
Encounter for palliative care	Significant (F and M)	Z00-Z99	4.9e-19	2.57	4.2e-09	1.79
Healthcare maintenance	Significant (F and M)	Z00-Z99	4.9e-49	6.7	2.4e-24	3.51
Lens replaced by other means	Significant (F and M)	Z00-Z99	9.5e-33	4.21	4e-14	2.38
Other long term (current) drug therapy	Significant (F and M)	Z00-Z99	9.3e-38	5.55	5.2e-13	2.23
Personal history of other diseases of circulatory system	Significant (F and M)	Z00-Z99	5.8e-38	6.3	1.5e-11	2.25
Needs flu shot	Significant (F and M)	Z00-Z99	1.5e-46	9.59	1.4e-26	6.83
Personal history of transient ischemic attack (TIA), and cerebral infarction without residual deficits	Significant (F and M)	Z00-Z99	6e-34	5.61	1.3e-27	4.05
Advanced care planning/counseling discussion	Significant (F and M)	Z00-Z99	1.3e-41	8.34	1.2e-27	5.6
Need for influenza vaccination	Significant (F and M)	Z00-Z99	8.6e-43	9.61	3.1e-24	4.92
History of falling	Significant (F and M)	Z00-Z99	1.9e-40	8.82	1.2e-17	4.14
Pre-operative cardiovascular examination	Significant (Females)	Z00-Z99	4.9e-18	3.15	4.6e-05	1.52
DNR (do not resuscitate)	Significant (F and M)	Z00-Z99	8.6e-25	4.33	1.2e-10	2.46
Routine health maintenance	Significant (F and M)	Z00-Z99	2.1e-44	15.51	4.4e-27	8.67
Personal history of nicotine dependence	Significant (F and M)	Z00-Z99	4.1e-27	5.2	1.4e-16	2.22
Transient ischemic attack (TIA), and cerebral infarction without residual deficits(V12.54)	Significant (F and M)	Z00-Z99	7.8e-25	4.64	6.3e-10	2.33
Preventative health care	Significant (F and M)	Z00-Z99	1.9e-34	8.02	4.5e-14	3.59
Personal history of tobacco use	Significant (Females)	Z00-Z99	4e-12	2.51	0.00093	1.33
Do not resuscitate status	Significant (F and M)	Z00-Z99	4.2e-21	3.93	2.4e-13	2.58
Bed confinement status	Significant (F and M)	Z00-Z99	4.7e-35	9.11	2.7e-14	3.85
Screening for unspecified condition	Significant (F and M)	Z00-Z99	6e-33	7.93	3e-15	4.18
Follow-up examination, following other surgery	Significant (Females)	Z00-Z99	1.8e-13	2.78	0.00017	1.51
Need for pneumococcal vaccination	Significant (F and M)	Z00-Z99	1.2e-38	12.21	1.5e-24	7.06
No known allergies	Significant (Females)	Z00-Z99	1.4e-17	3.57	4.8e-05	1.82
Observation for unspecified suspected condition	Significant (F and M)	Z00-Z99	6.1e-27	6.18	5.3e-12	2.57
Encounter for long-term (current) use of aspirin	Significant (F and M)	Z00-Z99	7.8e-22	4.9	2e-12	2.22
Need for prophylactic vaccination with tetanus-diphtheria (Td)	Significant (F and M)	Z00-Z99	9.1e-25	6.05	6.5e-15	4.3
Long-term (current) use of anticoagulants	Significant (Females)	Z00-Z99	5.5e-19	4.27	6.2e-05	1.79
Personal history of fall	Significant (F and M)	Z00-Z99	1.2e-27	7.49	3.9e-27	6.54
Long term (current) use of aspirin	Significant (F and M)	Z00-Z99	1.7e-20	4.97	4.3e-10	2.29
Need for prophylactic vaccination with combined diphtheria-tetanus-pertussis (DTP) vaccine	Significant (F and M)	Z00-Z99	3.1e-26	7.58	2.7e-16	3.96
Encounter for long-term (current) use of other medications	Significant (F and M)	Z00-Z99	5.7e-17	4.01	1e-06	1.88
Presence of intraocular lens	Significant (F and M)	Z00-Z99	1.3e-22	5.9	1.7e-07	2.62
Personal history of other malignant neoplasm of skin	Significant (F and M)	Z00-Z99	8.5e-15	3.56	1.8e-08	1.98
Long term (current) use of anticoagulants	Significant (F and M)	Z00-Z99	3.7e-13	3.2	2.4e-07	1.86
Screening for malignant neoplasm of the rectum	Significant (F and M)	Z00-Z99	5e-15	3.72	4.9e-12	3.04
Screening examination for pulmonary tuberculosis	Significant (F and M)	Z00-Z99	1.2e-29	11.67	1.5e-29	10.27
Health care maintenance	Significant (F and M)	Z00-Z99	3.8e-32	15.58	1.4e-09	3.66
Health care home, active care coordination	Significant (F and M)	Z00-Z99	1.7e-33	18.7	3.6e-19	8.03
Other specified postprocedural states	Significant (Females)	Z00-Z99	9.4e-13	3.22	0.00032	1.63
Depression screening	Significant (F and M)	Z00-Z99	5.1e-18	4.66	1.7e-10	3.31
Unspecified general medical examination	Significant (F and M)	Z00-Z99	1.3e-19	5.39	2.8e-07	3
Cardiac pacemaker in situ	Significant (F and M)	Z00-Z99	8.3e-13	3.45	2.5e-07	2.03
Encounter for screening, unspecified	Significant (F and M)	Z00-Z99	1.8e-27	12.14	3.9e-12	5.84
History of fall	Significant (F and M)	Z00-Z99	2.4e-20	6.36	1.5e-13	4.31
Pacemaker	Significant (F and M)	Z00-Z99	1.7e-18	6.12	9e-07	2.16
Pseudophakia	Significant (F and M)	Z00-Z99	3.1e-14	4.24	1.3e-05	2.19
Encounter for observation for other suspected diseases and conditions ruled out	Significant (Females)	Z00-Z99	1.8e-21	8.39	4.3e-05	2.09
Flu vaccine need	Significant (F and M)	Z00-Z99	1.9e-24	12.42	3.5e-16	7.72
Personal history of pneumonia (recurrent)	Significant (F and M)	Z00-Z99	1.2e-16	5.85	3.1e-09	2.71
Follow-up examination, following unspecified surgery	Significant (Females)	Z00-Z99	7.1e-07	2.41	0.00043	1.64
Screening for ischemic heart disease	Significant (F and M)	Z00-Z99	2.7e-14	4.77	4.3e-07	2.52
Personal history of urinary (tract) infection	Significant (F and M)	Z00-Z99	1e-16	6.02	7.4e-11	4.47
Personal history of colonic polyps	Significant (F and M)	Z00-Z99	6.1e-11	3.66	1.1e-14	3.03
Personal history of urinary (tract) infections	Significant (F and M)	Z00-Z99	1.3e-16	6.74	4.8e-14	6.44
DNI (do not intubate)	Significant (Females)	Z00-Z99	1.6e-11	4.06	0.00023	2.15
Encounters for administrative purposes	Significant (F and M)	Z00-Z99	2.2e-16	7.17	2.8e-05	2.63
Screening for diabetes mellitus	Significant (F and M)	Z00-Z99	4.6e-15	6.31	5.4e-08	3.37
Examination of participant in clinical trial	Significant (F and M)	Z00-Z99	7.4e-11	3.99	1e-10	2.55
Immunization due	Significant (F and M)	Z00-Z99	2.4e-19	11.79	3.2e-07	3.53
Encounter for other preprocedural examination	Significant (Females)	Z00-Z99	8.9e-08	2.93	0.0044	1.54
Pseudophakia of both eyes	Significant (Females)	Z00-Z99	1.1e-14	6.2	6.3e-05	2.6
Personal history of other specified conditions	Significant (F and M)	Z00-Z99	1.2e-12	5.03	2.1e-09	3.07
Advance care planning	Significant (F and M)	Z00-Z99	3.3e-15	6.81	3.3e-06	3.46
Personal history of tobacco use, presenting hazards to health	Significant (F and M)	Z00-Z99	1.7e-13	5.68	1.7e-10	2.25
Presence of cardiac pacemaker	Significant (F and M)	Z00-Z99	7.3e-10	3.84	3.1e-06	2.21
Personal history of other diseases of the digestive system	Significant (Females)	Z00-Z99	3.6e-13	5.76	0.0062	1.95
Family history of ischemic heart disease and other diseases of the circulatory system	Significant (F and M)	Z00-Z99	1.2e-13	6.32	4.8e-07	2.92
Aortocoronary bypass status	Significant (Females)	Z00-Z99	1.4e-07	3.06	0.55	1.08
Dependence on supplemental oxygen	Not Significant	Z00-Z99	0.00081	1.94	0.011	1.47
Other specified aftercare following surgery	Significant (Females)	Z00-Z99	3e-11	4.92	5.6e-05	2.58
Surgery follow-up examination	Significant (Females)	Z00-Z99	1.7e-09	3.97	0.036	1.52
Other postprocedural status(V45.89)	Significant (Females)	Z00-Z99	3.5e-09	3.82	0.0046	1.59
Cataract extraction status	Significant (Females)	Z00-Z99	1.5e-06	2.78	0.0074	1.75
Personal history of other diseases of the circulatory system	Significant (Females)	Z00-Z99	1e-06	2.89	4.8e-05	2.17
Personal history of peptic ulcer disease	Significant (Females)	Z00-Z99	1e-11	5.51	0.012	1.68
Personal history of noncompliance with medical treatment, presenting hazards to health	Significant (F and M)	Z00-Z99	2.9e-12	6.34	2.4e-05	2.48
Encounter for removal of sutures	Significant (F and M)	Z00-Z99	1.4e-07	3.5	7.8e-12	3.38
Other specified pre-operative examination	Significant (Females)	Z00-Z99	1.3e-05	2.67	0.054	1.46
Percutaneous transluminal coronary angioplasty status	Significant (Females)	Z00-Z99	2.2e-05	2.59	0.0018	1.5
Fitting and adjustment of cardiac pacemaker	Significant (Females)	Z00-Z99	3.1e-07	3.47	0.0038	1.79
Goals of care, counseling/discussion	Significant (F and M)	Z00-Z99	1.1e-06	3.21	3.1e-07	2.58
General medical examination	Significant (F and M)	Z00-Z99	5.9e-10	5.31	2.6e-05	2.81
Allergy status to other drugs, medicaments and biological substances status	Significant (F and M)	Z00-Z99	1.8e-08	4.36	3.9e-07	3.83
Arthrodesis status	Not Significant	Z00-Z99	0.002	2.01	0.081	1.43
Unspecified conditions influencing health status	Not Significant	Z00-Z99	0.00047	2.32	0.095	1.41
Encounter for examination for normal comparison and control in clinical research program	Significant (F and M)	Z00-Z99	3.7e-10	6.4	3.1e-09	3.64
Long term (current) use of insulin (HCC)	Significant (Females)	Z00-Z99	9e-10	6.23	0.0039	2.01
Need for Tdap vaccination	Significant (F and M)	Z00-Z99	3.1e-10	6.79	8.4e-08	4.54
Encounter for fitting and adjustment of non-vascular catheter	Not Significant	Z00-Z99	0.0001	2.69	0.0029	1.78
Personal history of allergy to other specified medicinal agents	Significant (F and M)	Z00-Z99	8.8e-07	3.92	2.1e-06	3.14
Encounter for adjustment and management of vascular access device	Not Significant	Z00-Z99	0.0016	2.2	0.00043	2.02
Aftercare following joint replacement	Significant (F and M)	Z00-Z99	8.8e-07	3.92	8.4e-07	3.1
Encounter for long-term (current) use of insulin (HCC)	Significant (Females)	Z00-Z99	4e-05	2.94	0.017	1.74
Encounter for follow-up examination after completed treatment for conditions other than malignant neoplasm	Significant (F and M)	Z00-Z99	4e-05	2.94	1.3e-06	2.62
Personal history of other diseases of digestive system	Not Significant	Z00-Z99	7.6e-05	2.85	0.092	1.44
Encounter for preprocedural cardiovascular examination	Significant (Females)	Z00-Z99	1.9e-06	3.81	0.00073	1.91
Other follow-up examination(V67.59)	Not Significant	Z00-Z99	0.0034	2.14	0.0001	2.13
Long term (current) use of oral hypoglycemic drugs	Significant (Females)	Z00-Z99	4.1e-06	3.79	4.8e-05	3.02
Other specified health status	Significant (F and M)	Z00-Z99	1.6e-05	3.39	1.6e-06	3.55
Personal history of malignant neoplasm of large intestine	Not Significant	Z00-Z99	0.0049	2.07	0.097	1.43
Temperature	Significant (F and M)		4.4e-133	4.35	1.6e-24	1.81
Vaccination, influenza	Significant (F and M)		4e-170	9.93	2.2e-68	4.61
Dementia	Significant (F and M)		2.6e-176	59.39	5.1e-112	39.99
Occult blood in stool	Significant (F and M)		1.9e-78	5.74	6e-28	3.15
General symptoms NEC	Significant (F and M)		7.6e-103	12.97	9e-60	7.6
Colonoscopy	Significant (F and M)		4.9e-54	5.14	6.3e-25	2.67
Home accidents	Significant (F and M)		1.8e-56	6.9	1.6e-14	2.81
Pressure, intraocular	Significant (F and M)		1.1e-39	4.47	2.7e-05	1.59
Abnormal loss of weight and underweight	Significant (F and M)		1.1e-71	14.11	2.8e-16	4.04
Need vaccination-viral disease	Significant (F and M)		2.8e-67	14.07	1.1e-20	4.15
Pre-operative examination, unspecified	Significant (Females)		3.4e-16	2.75	0.0048	1.34
Escherichia coli (E. coli) infection in conditions classified elsewhere and of unspecified site	Significant (Females)		1.3e-34	6.07	5.4e-05	2.45
Diabetes mellitus without mention of complication	Significant (F and M)		1.1e-28	4.87	3.5e-12	2.79
Diabetes mellitus	Significant (F and M)		3.9e-24	4.07	6.2e-10	2.24
Contact dermatitis and other eczema, unspecified cause	Significant (F and M)		2.4e-20	3.58	1e-14	2.67
Infantile, juvenile, and presenile cataract	Significant (F and M)		7e-27	5.43	1.4e-08	2.67
Cataracts	Significant (F and M)		7e-24	4.87	8.4e-10	3.05
Fever and other physiologic disturbances of temperature regulation	Significant (F and M)		1.1e-19	4.07	2e-12	2.57
Peripheral vascular disease, unspecified	Significant (Females)		2.2e-21	4.47	7.6e-05	1.73
Other disorders of urethra and urinary tract	Significant (F and M)		7e-29	8.57	3.4e-07	3.6
Accidents occurring in unspecified place	Significant (F and M)		2.3e-22	5.4	3.7e-10	2.69
Nonspecific (abnormal) findings on radiological and other examination of lung field	Significant (Females)		2.1e-16	3.72	4.2e-05	1.83
Special screening for malignant neoplasms of colon	Significant (F and M)		6.1e-21	5.26	2.5e-08	2.34
Other abnormal clinical findings	Significant (F and M)		6.2e-16	4.08	3.2e-13	3.39
Ulcer, decubitus	Significant (Females)		9.1e-25	8.39	0.00054	2.33
Fall out	Significant (F and M)		1.1e-23	8.39	3.9e-15	6.54
Headache(784.0)	Significant (F and M)		6.9e-21	6.81	2.3e-07	2.95
Other Postprocedural Status	Significant (Females)		9.9e-13	3.54	0.00037	1.63
Hip joint replacement	Significant (Females)		5.3e-13	3.66	0.0022	1.81
Cellulitis and abscess of unspecified sites	Significant (F and M)		2.4e-18	5.68	2e-11	3.45
Cardiovascular disease, unspecified	Significant (F and M)		5.2e-15	4.91	1e-18	4.71
Care involving other physical therapy	Significant (F and M)		6.5e-21	8.92	6.4e-10	5.11
Other malignant neoplasm of skin of other and unspecified parts of face	Significant (Females)		6.2e-18	6.48	5e-05	1.92
Thyrotoxicosis without mention of goiter or other cause, and without mention of thyrotoxic crisis or storm	Significant (F and M)		1.3e-17	6.59	8.2e-08	4.71
Pain in chest	Significant (F and M)		7.1e-13	4.25	3e-06	2.42
Atrophic gastritis, without mention of hemorrhage	Significant (Females)		7.1e-13	4.25	0.0007	2.06
Non smoker	Significant (F and M)		6.1e-11	3.66	2.1e-06	2.29
Appendectomy	Significant (F and M)		1e-07	2.79	1.2e-05	3.15
Observation and evaluation for other specified suspected conditions	Significant (Females)		3.2e-12	4.51	0.00052	2.17
Conjunctivitis, unspecified	Significant (F and M)		1.3e-14	5.99	7.8e-07	3.65
Unspecified gastritis and gastroduodenitis, without mention of hemorrhage	Significant (Females)		7e-12	4.52	0.00027	2.06
*Unknown	Significant (F and M)		6.9e-16	7.98	7.8e-10	4.41
Failure, to thrive	Significant (F and M)		6.9e-16	7.98	1.8e-07	3.84
ERRONEOUS ENCOUNTER--DISREGARD	Significant (Females)		5.4e-15	7.3	0.00028	2.21
Tuberculin test reaction	Significant (F and M)		4.8e-14	6.44	7.5e-11	4.38
Pain, lower back	Significant (Females)		1.6e-09	3.83	0.0084	1.9
Pain back	Significant (Females)		7.7e-10	3.97	0.0001	2.69
Unspecified gastritis and gastroduodenitis	Significant (F and M)		1.6e-09	3.9	2.5e-07	3.32
Diabetes mellitus without mention of complication, type II or unspecified type, uncontrolled	Significant (Females)		1.4e-08	3.56	8.9e-05	2.5
Stroke	Significant (F and M)		2.8e-08	3.49	2.1e-06	2.85
Nonspecific abnormal findings in stool contents	Significant (Females)		6.7e-11	4.82	0.0016	2.06
Rhinitis allergic	Significant (Females)		6.4e-11	4.96	0.00024	2.37
Knee joint replacement	Significant (Females)		3.2e-08	3.59	0.0011	2.06
Disorders of lipoid metabolism	Significant (F and M)		1.3e-14	8.84	2.1e-07	2.76
Personal History of Venous Thrombosis and Embolism	Significant (Females)		7.6e-08	3.7	0.011	1.81
Sepsis(995.91)	Significant (Females)		7.9e-08	3.78	0.00061	2.06
Diabetes, adult onset	Significant (F and M)		1.3e-06	3.31	3.3e-06	3.46
Other malignant neoplasm of skin, site unspecified	Significant (Females)		7.5e-07	3.58	0.054	1.46
Peptic ulcer of unspecified site, unspecified as acute or chronic, without mention of hemorrhage or perforation, without mention of obstruction	Significant (Females)		3.9e-08	4.51	4.9e-05	2.35
Other Psoriasis	Significant (Females)		1.9e-07	4.27	0.68	1.12
Heart failure	Not Significant		0.0011	2.27	0.0038	1.79
Hemorrhagic disorder due to intrinsic circulating anticoagulants	Not Significant		0.00021	2.63	0.011	1.75
Angina unstable	Sigificant (Males)		4.4e-05	2.98	3.3e-06	2.61
Insufficiency, renal	Significant (F and M)		7.8e-08	4.9	3.5e-07	2.85
Convulsions	Significant (Females)		9.1e-07	4.3	0.002	2.21
Acute myocardial infarction of unspecified site, initial episode of care	Not Significant		0.0049	2.07	0.0038	1.88
Carcinoma, basal cell	Significant (Females)		2.9e-05	3.22	0.017	1.76

## Sheet: MS_AlzConL2Name
L2_Name	pvalue	OddsRatio	Category
Mycoses	2.52204e-255	7.31177	A00-B99
Other Bacterial Diseases	1.34591e-64	4.6529	A00-B99
Viral Infections Characterized By Skin And Mucous Membrane Lesions	2.70609e-46	4.15649	A00-B99
Bacterial And Viral Infectious Agents	9.25179e-20	3.33991	A00-B99
Intestinal Infectious Diseases	9.66409e-19	3.32615	A00-B99
Other Viral Diseases	5.10231e-08	2.38573	A00-B99
Viral Hepatitis	0.976561	0.979426	A00-B99
Infections With A Predominantly Sexual Mode Of Transmission	1.88295e-08	4.22272	A00-B99
Pediculosis Acariasis And Other Infestations	3.28786e-08	5.25505	A00-B99
Other Spirochetal Diseases	0.061789	1.82901	A00-B99
Human Immunodeficiency Virus HIV Disease	0.95537	1.0771	A00-B99
Other Infectious Diseases	0.0484759	2.86027	A00-B99
Tuberculosis	0.00402644	5.00672	A00-B99
Protozoal Diseases	0.019633	4.67098	A00-B99
Helminthiases	0.0178165	10.0076	A00-B99
Rickettsioses	0.604905	2.00034	A00-B99
Sequelae Of Infectious And Parasitic Diseases	0.604905	2.00034	A00-B99
Viral And Prion Infections Of The Central Nervous System	0.604905	2.00034	A00-B99
Certain Zoonotic Bacterial Diseases	1	0	A00-B99
Benign Neoplasms Except Benign Neuroendocrine Tumors	2.2568e-27	2.15547	C00-D48
Neoplasms Of Uncertain Behavior Polycythemia Vera And Myelodysplastic Syndromes	2.64492e-16	2.12301	C00-D48
Melanoma And Other Malignant Neoplasms Of Skin	4.2806e-19	2.53603	C00-D48
Malignant Neoplasms Of Breast	2.35552e-13	2.13566	C00-D48
Malignant Neoplasms Of Male Genital Organs	2.2686e-21	3.13385	C00-D48
Malignant Neoplasms Of Digestive Organs	0.0704746	1.25343	C00-D48
Neoplasms Of Unspecified Behavior	1.38445e-05	1.84569	C00-D48
Malignant Neoplasms Of Urinary Tract	7.92947e-09	2.52171	C00-D48
Malignant Neoplasms Of Lymphoid Hematopoietic And Related Tissue	0.0384748	1.38094	C00-D48
In Situ Neoplasms	0.0234514	1.49861	C00-D48
Malignant Neoplasms Of Ill Defined Other Secondary And Unspecified Sites	0.978811	0.983167	C00-D48
Malignant Neoplasms Of Respiratory And Intrathoracic Organs	0.695525	1.08963	C00-D48
Malignant Neoplasms Of Female Genital Organs	0.0686522	1.50329	C00-D48
Malignant Neoplasms Of Thyroid And Other Endocrine Glands	0.87421	1.10373	C00-D48
Malignant Neoplasms Of Mesothelial And Soft Tissue	0.560947	0.726906	C00-D48
Malignant Neoplasms Of Lip Oral Cavity And Pharynx	0.279947	0.582843	C00-D48
Malignant Neoplasms Of Bone And Articular Cartilage	0.492672	1.6004	C00-D48
Malignant Neoplasms Of Eye Brain And Other Parts Of Central Nervous System	0.692678	1.50025	C00-D48
Aplastic And Other Anemias And Other Bone Marrow Failure Syndromes	3.07871e-178	3.65362	D50-D89
Nutritional Anemias	8.6795e-109	4.01613	D50-D89
Other Disorders Of Blood And Blood Forming Organs	1.79702e-57	3.53129	D50-D89
Coagulation Defects Purpura And Other Hemorrhagic Conditions	3.22641e-28	2.81221	D50-D89
Certain Disorders Involving The Immune Mechanism	0.500541	1.17569	D50-D89
Hemolytic Anemias	0.0481542	1.64449	D50-D89
Metabolic Disorders	3.63536e-301	6.31182	E00-E90
Other Nutritional Deficiencies	3.63536e-301	7.93842	E00-E90
Diabetes Mellitus	6.87344e-164	3.47051	E00-E90
Disorders Of Thyroid Gland	3.48749e-174	3.77695	E00-E90
Overweight Obesity And Other Hyperalimentation	3.98519e-23	2.11876	E00-E90
Malnutrition	8.5358e-68	7.52071	E00-E90
Disorders Of Other Endocrine Glands	5.14742e-14	2.45282	E00-E90
Other Disorders Of Glucose Regulation And Pancreatic Internal Secretion	1.58452e-14	3.36087	E00-E90
Postprocedural Endocrine And Metabolic Complications And Disorders Not Elsewhere Classified	0.000480165	2.0503	E00-E90
Mental Disorders Due To Known Physiological Conditions	3.63536e-301	22578.7	F00-F99
Mood Affective Disorders	3.63536e-301	9.06149	F00-F99
Anxiety Dissociative Stress Related Somatoform And Other Nonpsychotic Mental Disorders	1.58361e-285	7.46071	F00-F99
Schizophrenia Schizotypal Delusional And Other Non Mood Psychotic Disorders	1.19795e-152	18.6026	F00-F99
Behavioral Syndromes Associated With Physiological Disturbances And Physical Factors	8.45028e-84	8.57177	F00-F99
Mental And Behavioral Disorders Due To Psychoactive Substance Use	1.60076e-18	2.5698	F00-F99
Behavioral And Emotional Disorders With Onset Usually Occurring In Childhood And Adolescence	2.14557e-10	7.81783	F00-F99
Disorders Of Adult Personality And Behavior	4.10208e-06	5.01685	F00-F99
Unspecified Mental Disorder	5.79704e-30	47.2096	F00-F99
Pervasive And Specific Developmental Disorders	0.000143813	7.01413	F00-F99
Intellectual Disabilities	0.00136944	48.2096	F00-F99
Episodic And Paroxysmal Disorders	3.63536e-301	5.49899	G00-G99
Other Disorders Of The Nervous System	1.2876e-194	4.45748	G00-G99
Extrapyramidal And Movement Disorders	5.48634e-128	6.66481	G00-G99
Polyneuropathies And Other Disorders Of The Peripheral Nervous System	1.90734e-20	2.3831	G00-G99
Nerve Nerve Root And Plexus Disorders	4.68615e-11	1.99734	G00-G99
Cerebral Palsy And Other Paralytic Syndromes	5.08253e-09	3.33704	G00-G99
Diseases Of Myoneural Junction And Muscle	0.013202	2.0879	G00-G99
Systemic Atrophies Primarily Affecting The Central Nervous System	0.287636	1.47963	G00-G99
Demyelinating Diseases Of The Central Nervous System	0.620373	1.33389	G00-G99
Other Degenerative Diseases Of The Nervous System	2.89852e-30	48.2096	G00-G99
Inflammatory Diseases Of The Central Nervous System	0.00339577	8.00941	G00-G99
Disorders Of Lens	3.92374e-80	3.18239	H00-H59
Disorders Of Eyelid Lacrimal System And Orbit	4.13072e-97	4.04637	H00-H59
Glaucoma	8.87568e-97	4.1457	H00-H59
Visual Disturbances And Blindness	4.44451e-102	4.39931	H00-H59
Disorders Of Choroid And Retina	8.17607e-46	3.07672	H00-H59
Disorders Of Conjunctiva	5.79388e-58	4.2806	H00-H59
Disorders Of Ocular Muscles Binocular Movement Accommodation And Refraction	5.3741e-22	2.78087	H00-H59
Other Disorders Of Eye And Adnexa	1.0596e-39	5.36257	H00-H59
Disorders Of Vitreous Body And Globe	1.89485e-18	2.72128	H00-H59
Disorders Of Sclera Cornea Iris And Ciliary Body	2.10537e-16	2.7724	H00-H59
Disorders Of Optic Nerve And Visual Pathways	0.0109758	1.9424	H00-H59
Intraoperative And Postprocedural Complications And Disorders Of Eye And Adnexa Not Elsewhere Classified	0.250324	2.00134	H00-H59
Other Disorders Of Ear	5.31899e-164	4.38778	H60-H95
Diseases Of External Ear	2.57758e-166	5.53456	H60-H95
Diseases Of Inner Ear	7.52498e-10	2.0838	H60-H95
Diseases Of Middle Ear And Mastoid	3.62251e-07	2.36088	H60-H95
Hypertensive Diseases	3.63536e-301	6.14375	I00-I99
Other Forms Of Heart Disease	5.57419e-202	3.14862	I00-I99
Ischemic Heart Diseases	3.79033e-71	2.26792	I00-I99
Cerebrovascular Diseases	1.56139e-148	3.99677	I00-I99
Diseases Of Arteries Arterioles And Capillaries	2.36559e-63	2.5224	I00-I99
Diseases Of Veins Lymphatic Vessels And Lymph Nodes Not Elsewhere Classified	1.2625e-64	2.76029	I00-I99
Other And Unspecified Disorders Of The Circulatory System	2.41319e-128	5.68947	I00-I99
Pulmonary Heart Disease And Diseases Of Pulmonary Circulation	1.60524e-19	2.42752	I00-I99
Chronic Rheumatic Heart Diseases	6.84449e-09	1.91486	I00-I99
Acute Rheumatic Fever	0.433719	2.00084	I00-I99
Influenza And Pneumonia	2.3784e-177	4.80422	J00-J99
Chronic Lower Respiratory Diseases	6.06076e-107	3.14087	J00-J99
Other Diseases Of Upper Respiratory Tract	2.64072e-65	2.67746	J00-J99
Acute Upper Respiratory Infections	6.20101e-85	3.27035	J00-J99
Other Diseases Of The Respiratory System	3.701e-29	2.67308	J00-J99
Other Acute Lower Respiratory Infections	1.2715e-41	3.94264	J00-J99
Lung Diseases Due To External Agents	6.23534e-54	9.40826	J00-J99
Other Diseases Of The Pleura	1.45083e-10	2.27496	J00-J99
Other Respiratory Diseases Principally Affecting The Interstitium	7.49953e-09	2.36343	J00-J99
Intraoperative And Postprocedural Complications And Disorders Of Respiratory System Not Elsewhere Classified	0.487197	1.50076	J00-J99
Suppurative And Necrotic Conditions Of The Lower Respiratory Tract	0.126884	3.33529	J00-J99
Other Diseases Of Intestines	3.63536e-301	6.33389	K00-K93
Diseases Of Esophagus Stomach And Duodenum	1.67897e-170	3.7463	K00-K93
Diseases Of Oral Cavity And Salivary Glands	2.62967e-88	5.29855	K00-K93
Other Diseases Of The Digestive System	2.12875e-50	3.31452	K00-K93
Hernia	6.02604e-26	2.56278	K00-K93
Noninfective Enteritis And Colitis	2.16065e-28	3.1131	K00-K93
Disorders Of Gallbladder Biliary Tract And Pancreas	1.26832e-14	2.12884	K00-K93
Diseases Of Liver	3.84205e-05	1.64442	K00-K93
Diseases Of Peritoneum And Retroperitoneum	0.024636	2.50379	K00-K93
Diseases Of Appendix	0.110506	2.00219	K00-K93
Other Disorders Of The Skin And Subcutaneous Tissue	3.63536e-301	6.41805	L00-L99
Dermatitis And Eczema	9.10164e-123	4.23553	L00-L99
Infections Of The Skin And Subcutaneous Tissue	5.74051e-120	4.18728	L00-L99
Disorders Of Skin Appendages	3.12995e-89	4.31542	L00-L99
Radiation Related Disorders Of The Skin And Subcutaneous Tissue	1.73303e-10	2.02813	L00-L99
Urticaria And Erythema	1.97831e-08	2.67507	L00-L99
Papulosquamous Disorders	9.66157e-08	2.75772	L00-L99
Bullous Disorders	4.30945e-06	3.89004	L00-L99
Intraoperative And Postprocedural Complications Of Skin And Subcutaneous Tissue	0.407352	2.0005	L00-L99
Other Joint Disorders	7.27072e-301	4.67606	M00-M99
Osteoarthritis	1.89066e-262	4.55058	M00-M99
Other Soft Tissue Disorders	1.39331e-218	3.95673	M00-M99
Disorders Of Bone Density And Structure	5.77069e-256	4.78225	M00-M99
Other Dorsopathies	1.20631e-162	3.28605	M00-M99
Spondylopathies	2.08598e-51	2.65886	M00-M99
Inflammatory Polyarthropathies	5.15453e-36	2.80032	M00-M99
Disorders Of Muscles	6.23653e-30	2.99569	M00-M99
Other Osteopathies	4.16199e-14	2.34297	M00-M99
Deforming Dorsopathies	6.69122e-17	2.75917	M00-M99
Disorders Of Synovium And Tendon	6.60965e-11	2.31635	M00-M99
Systemic Connective Tissue Disorders	5.56222e-08	2.07526	M00-M99
Chondropathies	0.0029623	1.75298	M00-M99
Dentofacial Anomalies Including Malocclusion And Other Disorders Of Jaw	0.116907	1.63196	M00-M99
Infectious Arthropathies	0.0026066	4.00707	M00-M99
Other Disorders Of The Musculoskeletal System And Connective Tissue	0.0799663	2.50252	M00-M99
Biomechanical Lesions Not Elsewhere Classified	0.784103	1.33367	M00-M99
Intraoperative And Postprocedural Complications And Disorders Of Musculoskeletal System Not Elsewhere Classified	0.785603	0.72709	M00-M99
Other Diseases Of The Urinary System	3.63536e-301	5.98957	N00-N99
Acute Kidney Failure And Chronic Kidney Disease	2.08008e-171	3.91478	N00-N99
Diseases Of Male Genital Organs	7.18659e-99	3.91201	N00-N99
Noninflammatory Disorders Of Female Genital Tract	5.62515e-40	2.44911	N00-N99
Other Disorders Of Kidney And Ureter	2.09304e-25	2.37837	N00-N99
Disorders Of Breast	4.56379e-25	2.88176	N00-N99
Renal Tubulo Interstitial Diseases	1.28168e-22	2.84484	N00-N99
Urolithiasis	6.72135e-08	2.0968	N00-N99
Inflammatory Diseases Of Female Pelvic Organs	6.41113e-13	2.93486	N00-N99
Glomerular Diseases	0.545517	1.22305	N00-N99
Intraoperative And Postprocedural Complications And Disorders Of Genitourinary System Not Elsewhere Classified	0.123092	2.22428	N00-N99
Other Maternal Disorders Predominantly Related To Pregnancy	0.00267603	4.34062	O00-O99
Complications Of Labor And Delivery	0.1001	4.00202	O00-O99
Maternal Care Related To The Fetus And Amniotic Cavity And Possible Delivery Problems	0.692678	1.50025	O00-O99
Complications Predominantly Related To The Puerperium	0.111099	48.2096	O00-O99
Edema Proteinuria And Hypertensive Disorders In Pregnancy Childbirth And The Puerperium	1	2.00017	O00-O99
Pregnancy With Abortive Outcome	1	0	O00-O99
Disorders Of Newborn Related To Length Of Gestation And Fetal Growth	0.341499	3.00101	P00-P96
Hemorrhagic And Hematological Disorders Of Newborn	0.333333	48.2096	P00-P96
Abnormal Findings On Neonatal Screening	0.333333	48.2096	P00-P96
Respiratory And Cardiovascular Disorders Specific To The Perinatal Period	0.333333	48.2096	P00-P96
Other Disorders Originating In The Perinatal Period	0.333333	48.2096	P00-P96
Congenital Malformations Of The Circulatory System	0.000319493	2.38383	Q00-Q99
Other Congenital Malformations	2.53729e-05	3.10291	Q00-Q99
Congenital Malformations Of Eye Ear Face And Neck	4.93482e-08	9.63478	Q00-Q99
Congenital Malformations And Deformations Of The Musculoskeletal System	0.0016795	3.08392	Q00-Q99
Congenital Malformations Of The Urinary System	0.0799663	2.50252	Q00-Q99
Other Congenital Malformations Of The Digestive System	0.291425	1.80121	Q00-Q99
Chromosomal Abnormalities Not Elsewhere Classified	0.000456174	48.2096	Q00-Q99
Congenital Malformations Of Genital Organs	1	0.499916	Q00-Q99
Congenital Malformations Of The Respiratory System	1	0.499916	Q00-Q99
Cleft Lip And Cleft Palate	0.333333	48.2096	Q00-Q99
Congenital Malformations Of The Nervous System	1	1	Q00-Q99
General Symptoms And Signs	3.63536e-301	8.08402	R00-R99
Symptoms And Signs Involving Cognition Perception Emotional State And Behavior	3.63536e-301	11.7228	R00-R99
Symptoms And Signs Involving The Circulatory And Respiratory Systems	3.63536e-301	4.59025	R00-R99
Symptoms And Signs Involving The Nervous And Musculoskeletal Systems	3.63536e-301	9.03014	R00-R99
Symptoms And Signs Involving The Genitourinary System	3.63536e-301	6.53308	R00-R99
Symptoms And Signs Involving The Digestive System And Abdomen	3.63536e-301	4.81823	R00-R99
Abnormal Findings On Examination Of Blood Without Diagnosis	1.37595e-223	4.06067	R00-R99
Symptoms And Signs Involving The Skin And Subcutaneous Tissue	2.73444e-185	4.48942	R00-R99
Abnormal Findings On Diagnostic Imaging And In Function Studies Without Diagnosis	6.97694e-75	2.52754	R00-R99
Abnormal Findings On Examination Of Urine Without Diagnosis	8.18328e-66	3.88013	R00-R99
Symptoms And Signs Involving Speech And Voice	1.51136e-39	3.43548	R00-R99
Abnormal Tumor Markers	1.49889e-10	2.40182	R00-R99
Abnormal Findings On Examination Of Other Body Fluids Substances And Tissues Without Diagnosis	0.000556819	1.93849	R00-R99
Ill Defined And Unknown Cause Of Mortality	1	2.00017	R00-R99
Injuries To The Head	3.22226e-119	4.28263	S00-T98
Injury Of Unspecified Body Region	2.91084e-80	5.57771	S00-T98
Injuries To The Knee And Lower Leg	1.04927e-56	3.8426	S00-T98
Injuries To The Hip And Thigh	5.63004e-58	4.24143	S00-T98
Injuries To The Shoulder And Upper Arm	1.70857e-50	4.03732	S00-T98
Injuries To The Abdomen Lower Back Lumbar Spine Pelvis And External Genitals	4.56179e-36	3.41505	S00-T98
Injuries To The Ankle And Foot	2.99222e-42	4.01864	S00-T98
Complications Of Surgical And Medical Care Not Elsewhere Classified	8.19823e-19	2.45328	S00-T98
Injuries To The Wrist Hand And Fingers	1.15154e-25	3.23804	S00-T98
Injuries To The Thorax	1.04406e-21	2.9771	S00-T98
Poisoning By Adverse Effects Of And Underdosing Of Drugs Medicaments And Biological Substances	7.13247e-20	2.90106	S00-T98
Injuries To The Elbow And Forearm	2.84752e-25	3.99387	S00-T98
Other And Unspecified Effects Of External Causes	2.08844e-17	3.02482	S00-T98
Effects Of Foreign Body Entering Through Natural Orifice	2.25103e-30	6.85889	S00-T98
Injuries To The Neck	8.19887e-05	2.12184	S00-T98
Injuries Involving Multiple Body Regions	4.40013e-05	3.72618	S00-T98
Certain Early Complications Of Trauma	2.1623e-05	4.18001	S00-T98
Burns And Corrosions Of Multiple And Unspecified Body Regions	0.000773396	3.1508	S00-T98
Burns And Corrosions Of External Body Surface Specified By Site	0.0420639	2.12822	S00-T98
Toxic Effects Of Substances Chiefly Nonmedicinal As To Source	0.00791627	2.91423	S00-T98
Frostbite	0.333333	48.2096	S00-T98
Burns And Corrosions Confined To Eye And Internal Organs	1	0	S00-T98
Slipping Tripping Stumbling And Falls	3.89681e-298	6.58144	V01-Y98
Pedestrian Injured In Transport Accident	5.44615e-174	6.29755	V01-Y98
Supplementary Factors Related To Causes Of Morbidity Classified Elsewhere	1.74556e-62	6.453	V01-Y98
Bus Occupant Injured In Transport Accident	2.14374e-17	3.14197	V01-Y98
Occupant Of Pick Up Truck Or Van Injured In Transport Accident	1.44346e-07	2.5009	V01-Y98
Exposure To Animate Mechanical Forces	0.000459284	1.86206	V01-Y98
Car Occupant Injured In Transport Accident	1.89277e-06	2.64909	V01-Y98
Pedal Cycle Rider Injured In Transport Accident	0.024636	2.50379	V01-Y98
Other Land Transport Accidents	1	1	V01-Y98
Accidental Exposure To Other Specified Factors	0.00136944	48.2096	V01-Y98
Medical Devices Associated With Adverse Incidents In Diagnostic And Therapeutic Use	0.00411062	48.2096	V01-Y98
Surgical And Other Medical Procedures As The Cause Of Abnormal Reaction Of The Patient Or Of Later Complication Without Mention Of Misadventure At The Time Of The Procedure	0.1001	4.00202	V01-Y98
Exposure To Forces Of Nature	1	1.2001	V01-Y98
Assault	1	1.2001	V01-Y98
Motorcycle Rider Injured In Transport Accident	0.111099	48.2096	V01-Y98
Contact With Heat And Hot Substances	0.111099	48.2096	V01-Y98
Exposure To Smoke Fire And Flames	0.333333	48.2096	V01-Y98
Occupant Of Heavy Transport Vehicle Injured In Transport Accident	1	2.00017	V01-Y98
Exposure To Inanimate Mechanical Forces	1	0	V01-Y98
Exposure To Electric Current Radiation And Extreme Ambient Air Temperature And Pressure	1	0	V01-Y98
Persons With Potential Health Hazards Related To Communicable Diseases	3.63536e-301	8.99027	Z00-Z99
Persons With Potential Health Hazards Related To Family And Personal History And Certain Conditions Influencing Health Status	3.63536e-301	3.83977	Z00-Z99
Persons Encountering Health Services For Examinations	3.63536e-301	4.59377	Z00-Z99
Persons Encountering Health Services In Other Circumstances	9.13292e-271	8.42459	Z00-Z99
Encounters For Other Specific Health Care	8.41432e-81	3.22723	Z00-Z99
Persons With Potential Health Hazards Related To Socioeconomic And Psychosocial Circumstances	2.59152e-68	7.36079	Z00-Z99
Do Not Resuscitate Status	2.96065e-21	22.1957	Z00-Z99
Estrogen Receptor Status	1.99428e-05	2.56766	Z00-Z99
Body Mass Index BMI	0.00208537	1.96148	Z00-Z99
Resistance To Antimicrobial Drugs	5.61037e-06	48.2096	Z00-Z99
Persons Encountering Health Services In Circumstances Related To Reproduction	0.231747	2.66779	Z00-Z99
Genetic Carrier And Genetic Susceptibility To Disease	1	1.2001	Z00-Z99
Retained Foreign Body Fragments	1	0.666611	Z00-Z99

## Sheet: MS_AlzConMFL2Name
L2_Name	pvalue_M	pvalue_F	OddsRatio_M	OddsRatio_F	SigSex	Category
Mycoses	1.31455e-18	3.25109e-26	3.39392	3.30978	Significant (F and M)	A00-B99
Other Bacterial Diseases	1.06751e-07	2.64281e-05	2.61748	2.30211	Significant (F and M)	A00-B99
Viral Infections Characterized By Skin And Mucous Membrane Lesions	0.00316716	0.00562706	1.93313	1.68882	Not Significant	A00-B99
Bacterial And Viral Infectious Agents	0.105695	0.0374265	1.74302	1.71542	Not Significant	A00-B99
Intestinal Infectious Diseases	0.402396	0.15039	1.38976	1.44407	Not Significant	A00-B99
Other Viral Diseases	0.570806	0.822849	1.34059	1.11433	Not Significant	A00-B99
Viral Hepatitis	0.000838714	0.0298899	0.433745	0.429243	Not Significant	A00-B99
Pediculosis Acariasis And Other Infestations	0.759909	0.0356105	1.29906	3.26385	Not Significant	A00-B99
Infections With A Predominantly Sexual Mode Of Transmission	0.102586	0.0854006	2.89503	2.82554	Not Significant	A00-B99
Other Spirochetal Diseases	0.880502	0.461158	1.02289	2.16667	Not Significant	A00-B99
Other Infectious Diseases	0.599898	0.69209	0.43238	1.73238	Not Significant	A00-B99
Tuberculosis	1	0.0298481	0.865237	9542.18	Not Significant	A00-B99
Sequelae Of Infectious And Parasitic Diseases	1	1	0.865311	0.865311	Not Significant	A00-B99
Protozoal Diseases	1	0.310315	0.865237	9542.18	Not Significant	A00-B99
Human Immunodeficiency Virus HIV Disease	0.0576283	0.102546	0.368798	0.172622	Not Significant	A00-B99
Rickettsioses	0.215146	0.310315	0	9542.18	Not Significant	A00-B99
Viral And Prion Infections Of The Central Nervous System	1	0.0759684	9618.13	0	Not Significant	A00-B99
Helminthiases	0.502457	0.275687	9618.13	0	Not Significant	A00-B99
Benign Neoplasms Except Benign Neuroendocrine Tumors	0.329876	0.321704	1.16141	0.870368	Not Significant	C00-D48
Malignant Neoplasms Of Breast	0.502457	0.307667	9618.13	1.19831	Not Significant	C00-D48
Neoplasms Of Uncertain Behavior Polycythemia Vera And Myelodysplastic Syndromes	0.953948	0.402114	0.996669	0.84668	Not Significant	C00-D48
Melanoma And Other Malignant Neoplasms Of Skin	0.152243	0.464999	1.31196	0.843874	Not Significant	C00-D48
Malignant Neoplasms Of Digestive Organs	5.77474e-05	0.270493	0.433857	0.752451	Sigificant (Males)	C00-D48
Neoplasms Of Unspecified Behavior	0.601929	0.519553	0.862514	1.25893	Not Significant	C00-D48
In Situ Neoplasms	0.846031	0.338438	0.864341	0.753418	Not Significant	C00-D48
Malignant Neoplasms Of Lymphoid Hematopoietic And Related Tissue	0.00385521	0.909845	0.481727	1.08287	Not Significant	C00-D48
Malignant Neoplasms Of Ill Defined Other Secondary And Unspecified Sites	0.000198487	0.0265439	0.344149	0.508693	Sigificant (Males)	C00-D48
Malignant Neoplasms Of Urinary Tract	0.568912	0.902104	1.16638	1.11376	Not Significant	C00-D48
Malignant Neoplasms Of Respiratory And Intrathoracic Organs	0.0350224	0.197714	0.514428	0.602713	Not Significant	C00-D48
Malignant Neoplasms Of Thyroid And Other Endocrine Glands	0.31828	0.147392	0.431756	0.463914	Not Significant	C00-D48
Malignant Neoplasms Of Mesothelial And Soft Tissue	0.0164687	0.155768	0.172167	0.287679	Not Significant	C00-D48
Malignant Neoplasms Of Lip Oral Cavity And Pharynx	0.0492502	0.342757	0.331002	0.28807	Not Significant	C00-D48
Malignant Neoplasms Of Eye Brain And Other Parts Of Central Nervous System	0.668209	0.275687	0.576458	0	Not Significant	C00-D48
Malignant Neoplasms Of Male Genital Organs	0.0162497	0.275687	1.37719	0	Not Significant	C00-D48
Malignant Neoplasms Of Bone And Articular Cartilage	1	0.275687	0.865162	0	Not Significant	C00-D48
Aplastic And Other Anemias And Other Bone Marrow Failure Syndromes	2.63883e-05	4.64762e-11	1.4578	1.8312	Significant (F and M)	D50-D89
Nutritional Anemias	5.18556e-08	6.25683e-09	2.03594	2.05872	Significant (F and M)	D50-D89
Other Disorders Of Blood And Blood Forming Organs	0.0037547	0.000135712	1.62427	1.79073	Significant (Females)	D50-D89
Coagulation Defects Purpura And Other Hemorrhagic Conditions	0.171985	0.140919	1.27138	1.33852	Not Significant	D50-D89
Certain Disorders Involving The Immune Mechanism	0.726315	0.339459	1.30006	0.646709	Not Significant	D50-D89
Hemolytic Anemias	0.122025	0.880502	0.391685	0.864491	Not Significant	D50-D89
Metabolic Disorders	7.2237e-28	8.20794e-45	2.16214	2.6945	Significant (F and M)	E00-E90
Other Nutritional Deficiencies	7.3595e-47	9.8703e-50	3.73332	3.31071	Significant (F and M)	E00-E90
Disorders Of Thyroid Gland	2.49988e-06	1.22521e-07	1.71467	1.60955	Significant (F and M)	E00-E90
Diabetes Mellitus	2.5105e-05	0.000163481	1.45997	1.41458	Significant (F and M)	E00-E90
Overweight Obesity And Other Hyperalimentation	0.376193	0.483275	1.16279	0.898738	Not Significant	E00-E90
Malnutrition	6.25619e-06	1.9055e-09	3.54545	4.34247	Significant (F and M)	E00-E90
Disorders Of Other Endocrine Glands	0.228052	0.40206	1.41515	1.21825	Not Significant	E00-E90
Other Disorders Of Glucose Regulation And Pancreatic Internal Secretion	0.0721392	0.288572	1.79935	1.46727	Not Significant	E00-E90
Postprocedural Endocrine And Metabolic Complications And Disorders Not Elsewhere Classified	1	0.966375	1.08196	0.961111	Not Significant	E00-E90
Mood Affective Disorders	2.55473e-44	6.10686e-45	5.63592	3.8214	Significant (F and M)	F00-F99
Anxiety Dissociative Stress Related Somatoform And Other Nonpsychotic Mental Disorders	7.75363e-26	1.31023e-29	4.72208	3.3309	Significant (F and M)	F00-F99
Schizophrenia Schizotypal Delusional And Other Non Mood Psychotic Disorders	2.56201e-16	6.82912e-17	12.748	5.74626	Significant (F and M)	F00-F99
Behavioral Syndromes Associated With Physiological Disturbances And Physical Factors	1.58699e-10	2.04461e-07	5.98851	3.00898	Significant (F and M)	F00-F99
Mental And Behavioral Disorders Due To Psychoactive Substance Use	0.864233	0.436961	1.04587	1.25547	Not Significant	F00-F99
Disorders Of Adult Personality And Behavior	0.0756979	0.76735	6.07722	1.38631	Not Significant	F00-F99
Mental Disorders Due To Known Physiological Conditions	3.64711e-06	3.33115e-05	9617.13	9541.18	Significant (F and M)	F00-F99
Unspecified Mental Disorder	0.000431784	6.6623e-05	14.8408	17.4889	Significant (Females)	F00-F99
Behavioral And Emotional Disorders With Onset Usually Occurring In Childhood And Adolescence	1.37974e-05	0.401853	9618.13	1.734	Sigificant (Males)	F00-F99
Pervasive And Specific Developmental Disorders	0.0655774	0.69209	9618.13	1.73238	Not Significant	F00-F99
Intellectual Disabilities	0.128688	0.310315	9618.13	9542.18	Not Significant	F00-F99
Episodic And Paroxysmal Disorders	1.03571e-20	2.04504e-22	2.44405	2.38286	Significant (F and M)	G00-G99
Other Disorders Of The Nervous System	6.5015e-12	2.78815e-10	2.07208	1.86865	Significant (F and M)	G00-G99
Extrapyramidal And Movement Disorders	4.87296e-18	8.21927e-11	4.03209	2.85938	Significant (F and M)	G00-G99
Polyneuropathies And Other Disorders Of The Peripheral Nervous System	0.0140172	0.927706	1.55121	1.03152	Not Significant	G00-G99
Nerve Nerve Root And Plexus Disorders	0.994023	0.406762	0.980215	0.826185	Not Significant	G00-G99
Cerebral Palsy And Other Paralytic Syndromes	0.26936	0.749794	1.65103	1.2002	Not Significant	G00-G99
Demyelinating Diseases Of The Central Nervous System	1	0.929573	0.865162	0.865014	Not Significant	G00-G99
Systemic Atrophies Primarily Affecting The Central Nervous System	0.810052	0.810052	0.720386	0.720386	Not Significant	G00-G99
Other Degenerative Diseases Of The Nervous System	3.64711e-06	3.33115e-05	9618.13	9542.18	Significant (F and M)	G00-G99
Inflammatory Diseases Of The Central Nervous System	0.463918	0.0298481	0	9542.18	Not Significant	G00-G99
Diseases Of Myoneural Junction And Muscle	0.585563	0.31828	1.40917	0.431756	Not Significant	G00-G99
Disorders Of Lens	0.000200175	0.0133125	1.61705	1.33696	Sigificant (Males)	H00-H59
Glaucoma	3.77932e-07	1.84751e-05	2.14347	1.71869	Significant (F and M)	H00-H59
Disorders Of Eyelid Lacrimal System And Orbit	6.93065e-08	9.16799e-05	2.42183	1.64394	Significant (F and M)	H00-H59
Visual Disturbances And Blindness	1.77507e-08	4.59492e-05	2.48595	1.71181	Significant (F and M)	H00-H59
Disorders Of Choroid And Retina	0.00353161	0.0422038	1.71312	1.35408	Not Significant	H00-H59
Disorders Of Conjunctiva	3.47494e-06	0.00777705	2.62139	1.57316	Sigificant (Males)	H00-H59
Disorders Of Ocular Muscles Binocular Movement Accommodation And Refraction	0.000742742	0.578828	2.39251	1.12667	Not Significant	H00-H59
Other Disorders Of Eye And Adnexa	1.88735e-05	0.00297781	4.41127	2.02199	Sigificant (Males)	H00-H59
Disorders Of Vitreous Body And Globe	0.0805257	0.756668	1.57931	1.08942	Not Significant	H00-H59
Disorders Of Sclera Cornea Iris And Ciliary Body	0.0545633	0.999083	1.70816	1.02543	Not Significant	H00-H59
Disorders Of Optic Nerve And Visual Pathways	0.929573	0.862677	0.865014	1.00969	Not Significant	H00-H59
Intraoperative And Postprocedural Complications And Disorders Of Eye And Adnexa Not Elsewhere Classified	0.189345	0.342757	3.03668	0.28807	Not Significant	H00-H59
Other Disorders Of Ear	1.77077e-15	4.34289e-08	2.51795	1.7646	Significant (F and M)	H60-H95
Diseases Of External Ear	2.62226e-11	5.52137e-13	2.46299	2.42629	Significant (F and M)	H60-H95
Diseases Of Inner Ear	0.482765	0.214717	1.26337	0.759453	Not Significant	H60-H95
Diseases Of Middle Ear And Mastoid	0.911569	0.928624	1.0183	1.07246	Not Significant	H60-H95
Hypertensive Diseases	5.46632e-17	9.99637e-42	1.79716	2.58943	Significant (F and M)	I00-I99
Other Forms Of Heart Disease	0.0560917	0.00333992	1.1545	1.25288	Not Significant	I00-I99
Cerebrovascular Diseases	3.81744e-14	1.3229e-07	2.22677	1.76789	Significant (F and M)	I00-I99
Ischemic Heart Diseases	0.437828	0.78026	0.937401	0.968569	Not Significant	I00-I99
Diseases Of Veins Lymphatic Vessels And Lymph Nodes Not Elsewhere Classified	0.225969	0.0146264	1.17901	1.31122	Not Significant	I00-I99
Diseases Of Arteries Arterioles And Capillaries	0.764793	0.130227	1.03539	1.19077	Not Significant	I00-I99
Other And Unspecified Disorders Of The Circulatory System	2.59766e-12	2.76369e-10	2.67945	2.61304	Significant (F and M)	I00-I99
Pulmonary Heart Disease And Diseases Of Pulmonary Circulation	0.685277	0.0251877	1.1191	1.52573	Not Significant	I00-I99
Chronic Rheumatic Heart Diseases	0.319623	0.180235	0.778339	0.738042	Not Significant	I00-I99
Chronic Lower Respiratory Diseases	0.000306871	6.64004e-07	1.50225	1.65116	Significant (Females)	J00-J99
Influenza And Pneumonia	5.26678e-19	2.02236e-11	2.80739	2.09788	Significant (F and M)	J00-J99
Other Diseases Of Upper Respiratory Tract	0.0473872	0.155225	1.27426	1.17051	Not Significant	J00-J99
Acute Upper Respiratory Infections	6.14095e-06	0.00186797	1.8432	1.42288	Sigificant (Males)	J00-J99
Other Diseases Of The Respiratory System	0.758422	0.0407962	1.06632	1.43081	Not Significant	J00-J99
Other Acute Lower Respiratory Infections	0.00356728	0.0658724	1.93786	1.43621	Not Significant	J00-J99
Lung Diseases Due To External Agents	1.97083e-06	1.41506e-07	3.50277	7.38701	Significant (F and M)	J00-J99
Other Respiratory Diseases Principally Affecting The Interstitium	0.65577	0.708609	1.20474	1.14494	Not Significant	J00-J99
Other Diseases Of The Pleura	0.0841081	0.663656	1.53693	0.863128	Not Significant	J00-J99
Intraoperative And Postprocedural Complications And Disorders Of Respiratory System Not Elsewhere Classified	0.711102	0.69209	0.648459	1.73238	Not Significant	J00-J99
Suppurative And Necrotic Conditions Of The Lower Respiratory Tract	0.668209	0.0962592	0.576458	9542.18	Not Significant	J00-J99
Other Diseases Of Intestines	8.08148e-31	7.27339e-34	2.82696	2.62964	Significant (F and M)	K00-K93
Diseases Of Esophagus Stomach And Duodenum	1.06926e-05	2.06699e-10	1.58497	1.80526	Significant (F and M)	K00-K93
Diseases Of Oral Cavity And Salivary Glands	1.43817e-07	4.53332e-08	3.04275	2.48277	Significant (F and M)	K00-K93
Other Diseases Of The Digestive System	0.0110215	0.00128362	1.53494	1.70308	Not Significant	K00-K93
Noninfective Enteritis And Colitis	0.375393	0.00809754	1.28839	1.68095	Not Significant	K00-K93
Hernia	0.075646	0.943027	1.31358	1.00286	Not Significant	K00-K93
Disorders Of Gallbladder Biliary Tract And Pancreas	0.542398	0.653404	1.14211	0.905378	Not Significant	K00-K93
Diseases Of Liver	0.118493	0.219749	0.686099	0.746947	Not Significant	K00-K93
Diseases Of Peritoneum And Retroperitoneum	1	0.355785	0.865088	2.02317	Not Significant	K00-K93
Diseases Of Appendix	1	0.711102	1.08196	0.648459	Not Significant	K00-K93
Other Disorders Of The Skin And Subcutaneous Tissue	3.12303e-20	5.7136e-34	2.51324	2.96339	Significant (F and M)	L00-L99
Dermatitis And Eczema	5.88451e-08	9.40489e-07	2.11693	1.78163	Significant (F and M)	L00-L99
Infections Of The Skin And Subcutaneous Tissue	4.23312e-06	3.15169e-09	1.78553	2.07859	Significant (F and M)	L00-L99
Disorders Of Skin Appendages	1.58425e-10	0.000273795	3.06969	1.63928	Sigificant (Males)	L00-L99
Radiation Related Disorders Of The Skin And Subcutaneous Tissue	0.600159	0.494173	1.12442	0.841983	Not Significant	L00-L99
Urticaria And Erythema	0.34344	0.329609	1.56326	1.44847	Not Significant	L00-L99
Papulosquamous Disorders	0.139692	0.946661	1.8198	1.03885	Not Significant	L00-L99
Bullous Disorders	0.915312	0.0725744	1.15487	3.90861	Not Significant	L00-L99
Intraoperative And Postprocedural Complications Of Skin And Subcutaneous Tissue	1	0.310315	1.73157	9542.18	Not Significant	L00-L99
Other Joint Disorders	2.2736e-13	1.96747e-22	1.99573	2.19823	Significant (F and M)	M00-M99
Disorders Of Bone Density And Structure	1.16217e-11	2.21104e-22	3.02429	2.24665	Significant (F and M)	M00-M99
Osteoarthritis	5.36471e-11	2.56712e-18	2.03111	2.04471	Significant (F and M)	M00-M99
Other Soft Tissue Disorders	1.22959e-08	4.67548e-09	1.73936	1.63977	Significant (F and M)	M00-M99
Other Dorsopathies	2.38491e-08	0.00132937	1.69952	1.30859	Sigificant (Males)	M00-M99
Spondylopathies	0.00823625	0.412414	1.44007	1.11141	Not Significant	M00-M99
Inflammatory Polyarthropathies	0.232136	0.0230435	1.2152	1.47358	Not Significant	M00-M99
Disorders Of Muscles	0.0964987	0.0499943	1.43543	1.44592	Not Significant	M00-M99
Other Osteopathies	0.228335	0.783616	1.38736	1.07937	Not Significant	M00-M99
Deforming Dorsopathies	0.00192412	0.728823	2.63386	1.10043	Not Significant	M00-M99
Disorders Of Synovium And Tendon	0.424452	0.169434	0.762532	1.43264	Not Significant	M00-M99
Systemic Connective Tissue Disorders	0.962061	0.504794	1.03064	1.20522	Not Significant	M00-M99
Chondropathies	0.157853	0.505471	2.60409	0.798514	Not Significant	M00-M99
Dentofacial Anomalies Including Malocclusion And Other Disorders Of Jaw	1	0.969003	1.29857	1.21236	Not Significant	M00-M99
Infectious Arthropathies	0.0756979	0.731908	6.07722	1.44353	Not Significant	M00-M99
Other Disorders Of The Musculoskeletal System And Connective Tissue	0.711102	1	0.648459	1.73157	Not Significant	M00-M99
Intraoperative And Postprocedural Complications And Disorders Of Musculoskeletal System Not Elsewhere Classified	0.668209	0.342757	0.576458	0.28807	Not Significant	M00-M99
Other Diseases Of The Urinary System	1.30977e-24	5.57249e-32	2.61144	2.61609	Significant (F and M)	N00-N99
Acute Kidney Failure And Chronic Kidney Disease	5.02146e-10	4.805e-08	1.7595	1.73728	Significant (F and M)	N00-N99
Noninflammatory Disorders Of Female Genital Tract	1	0.227958	9618.13	1.14731	Not Significant	N00-N99
Disorders Of Breast	0.0281159	0.0253418	2.90556	1.48296	Not Significant	N00-N99
Other Disorders Of Kidney And Ureter	0.0885104	0.22937	1.29273	1.23682	Not Significant	N00-N99
Urolithiasis	0.53259	0.842413	0.86166	1.10298	Not Significant	N00-N99
Renal Tubulo Interstitial Diseases	0.0525702	0.822849	1.32702	1.11433	Not Significant	N00-N99
Glomerular Diseases	0.226099	0.135562	0.530481	0.430816	Not Significant	N00-N99
Diseases Of Male Genital Organs	4.10314e-15	1	1.84871	1.73157	Sigificant (Males)	N00-N99
Intraoperative And Postprocedural Complications And Disorders Of Genitourinary System Not Elsewhere Classified	0.711102	0.599898	0.648459	0.43238	Not Significant	N00-N99
Other Maternal Disorders Predominantly Related To Pregnancy	0.298708	0.461158	2.60143	2.16667	Not Significant	O00-O99
Maternal Care Related To The Fetus And Amniotic Cavity And Possible Delivery Problems	0.463918	0.0962592	0	9542.18	Not Significant	O00-O99
Complications Of Labor And Delivery	0.502457	0.310315	9618.13	9542.18	Not Significant	O00-O99
Edema Proteinuria And Hypertensive Disorders In Pregnancy Childbirth And The Puerperium	0.463918	0.310315	0	9542.18	Not Significant	O00-O99
Disorders Of Newborn Related To Length Of Gestation And Fetal Growth	1	0.0962592	0.865311	9542.18	Not Significant	P00-P96
Congenital Malformations Of The Circulatory System	0.279263	0.884667	1.73725	0.961326	Not Significant	Q00-Q99
Other Congenital Malformations	0.585563	0.943525	1.40917	0.864716	Not Significant	Q00-Q99
Congenital Malformations And Deformations Of The Musculoskeletal System	0.298708	0.810052	2.60143	1.03859	Not Significant	Q00-Q99
Congenital Malformations Of Eye Ear Face And Neck	0.225653	0.0245304	4.33609	7.8222	Not Significant	Q00-Q99
Congenital Malformations Of The Urinary System	0.69209	0.711102	1.73238	0.648459	Not Significant	Q00-Q99
Chromosomal Abnormalities Not Elsewhere Classified	0.128688	0.0298481	9618.13	9542.18	Not Significant	Q00-Q99
Other Congenital Malformations Of The Digestive System	1	0.668209	0.865162	0.576458	Not Significant	Q00-Q99
Congenital Malformations Of Genital Organs	0.215146	1	0	0.865311	Not Significant	Q00-Q99
General Symptoms And Signs	3.22113e-56	1.00814e-50	3.12847	2.87957	Significant (F and M)	R00-R99
Symptoms And Signs Involving Cognition Perception Emotional State And Behavior	2.09183e-114	3.32196e-85	6.88037	4.49556	Significant (F and M)	R00-R99
Symptoms And Signs Involving The Circulatory And Respiratory Systems	5.68461e-13	1.79442e-15	1.66847	1.74659	Significant (F and M)	R00-R99
Symptoms And Signs Involving The Nervous And Musculoskeletal Systems	3.16468e-60	3.29787e-52	4.23317	3.42618	Significant (F and M)	R00-R99
Symptoms And Signs Involving The Digestive System And Abdomen	4.86452e-23	1.65454e-18	2.38612	1.97763	Significant (F and M)	R00-R99
Symptoms And Signs Involving The Genitourinary System	1.51209e-30	4.09182e-41	2.53883	3.15658	Significant (F and M)	R00-R99
Abnormal Findings On Examination Of Blood Without Diagnosis	1.15791e-16	2.94805e-11	2.15348	1.78608	Significant (F and M)	R00-R99
Symptoms And Signs Involving The Skin And Subcutaneous Tissue	8.65974e-13	4.92196e-10	2.37795	1.84672	Significant (F and M)	R00-R99
Abnormal Findings On Diagnostic Imaging And In Function Studies Without Diagnosis	0.310487	0.0338681	1.11655	1.23019	Not Significant	R00-R99
Abnormal Findings On Examination Of Urine Without Diagnosis	1.24913e-05	0.000997551	2.22544	1.6565	Sigificant (Males)	R00-R99
Symptoms And Signs Involving Speech And Voice	0.000678761	0.0430992	1.81131	1.48832	Not Significant	R00-R99
Abnormal Findings On Examination Of Other Body Fluids Substances And Tissues Without Diagnosis	0.440719	0.721381	0.726339	1.22809	Not Significant	R00-R99
Abnormal Tumor Markers	0.824004	1	1.04502	1.15419	Not Significant	R00-R99
Injuries To The Head	2.67437e-10	6.14818e-07	2.37485	1.86479	Significant (F and M)	S00-T98
Injury Of Unspecified Body Region	1.42844e-05	1.57979e-07	2.4309	2.45943	Significant (F and M)	S00-T98
Injuries To The Knee And Lower Leg	0.0625019	0.000630383	1.49805	1.72616	Not Significant	S00-T98
Injuries To The Hip And Thigh	0.00253801	4.15539e-05	2.06606	2.01218	Significant (Females)	S00-T98
Injuries To The Shoulder And Upper Arm	0.0654011	5.2677e-05	1.50768	2.01904	Significant (Females)	S00-T98
Injuries To The Ankle And Foot	0.000984007	1.59253e-05	2.49378	2.15889	Significant (Females)	S00-T98
Injuries To The Abdomen Lower Back Lumbar Spine Pelvis And External Genitals	0.0406559	0.105919	1.65719	1.33673	Not Significant	S00-T98
Injuries To The Wrist Hand And Fingers	0.0950563	0.114929	1.52866	1.4122	Not Significant	S00-T98
Poisoning By Adverse Effects Of And Underdosing Of Drugs Medicaments And Biological Substances	0.382022	0.0286722	1.2627	1.69239	Not Significant	S00-T98
Injuries To The Thorax	0.0760002	0.388855	1.63284	1.22728	Not Significant	S00-T98
Other And Unspecified Effects Of External Causes	0.39785	0.0460334	1.35156	1.65291	Not Significant	S00-T98
Complications Of Surgical And Medical Care Not Elsewhere Classified	0.0781619	0.878658	1.36802	1.05691	Not Significant	S00-T98
Injuries To The Elbow And Forearm	0.00133907	0.1586	3.50559	1.45352	Not Significant	S00-T98
Effects Of Foreign Body Entering Through Natural Orifice	0.0139856	0.0110634	2.13367	2.71875	Not Significant	S00-T98
Injuries To The Neck	0.852179	0.560617	1.15521	0.755329	Not Significant	S00-T98
Burns And Corrosions Of Multiple And Unspecified Body Regions	1	0.593162	1.15419	1.56046	Not Significant	S00-T98
Injuries Involving Multiple Body Regions	0.00437298	0.413018	10.4469	0.539601	Not Significant	S00-T98
Burns And Corrosions Of External Body Surface Specified By Site	0.668209	0.157853	0.576458	2.60409	Not Significant	S00-T98
Certain Early Complications Of Trauma	0.102586	0.118014	2.89503	3.47241	Not Significant	S00-T98
Toxic Effects Of Substances Chiefly Nonmedicinal As To Source	0.593162	1	1.56046	1.29857	Not Significant	S00-T98
Slipping Tripping Stumbling And Falls	1.38926e-32	3.98314e-19	4.50409	2.36256	Significant (F and M)	V01-Y98
Pedestrian Injured In Transport Accident	3.01715e-10	1.13888e-16	2.99465	2.80778	Significant (F and M)	V01-Y98
Supplementary Factors Related To Causes Of Morbidity Classified Elsewhere	8.09164e-05	1.94818e-05	3.11941	2.4025	Significant (F and M)	V01-Y98
Bus Occupant Injured In Transport Accident	0.298708	0.00680017	2.60143	1.84468	Not Significant	V01-Y98
Occupant Of Pick Up Truck Or Van Injured In Transport Accident	0.686554	0.62803	1.21401	1.19821	Not Significant	V01-Y98
Exposure To Animate Mechanical Forces	0.339459	0.224436	0.646709	1.60562	Not Significant	V01-Y98
Car Occupant Injured In Transport Accident	0.749794	0.749794	1.2002	1.2002	Not Significant	V01-Y98
Other Land Transport Accidents	0.261042	0.365177	0.345435	0.493392	Not Significant	V01-Y98
Pedal Cycle Rider Injured In Transport Accident	0.00889755	0.711102	9618.13	0.648459	Not Significant	V01-Y98
Exposure To Forces Of Nature	1	1	0.865311	0.865311	Not Significant	V01-Y98
Medical Devices Associated With Adverse Incidents In Diagnostic And Therapeutic Use	1	0.310315	9618.13	9542.18	Not Significant	V01-Y98
Surgical And Other Medical Procedures As The Cause Of Abnormal Reaction Of The Patient Or Of Later Complication Without Mention Of Misadventure At The Time Of The Procedure	1	0.310315	1.73157	9542.18	Not Significant	V01-Y98
Assault	0.599898	0.0759684	0.43238	0	Not Significant	V01-Y98
Exposure To Inanimate Mechanical Forces	0.463918	0.275687	0	0	Not Significant	V01-Y98
Persons With Potential Health Hazards Related To Communicable Diseases	2.18572e-57	2.63005e-75	3.62627	3.90024	Significant (F and M)	Z00-Z99
Persons Encountering Health Services For Examinations	5.78503e-16	3.36719e-21	1.88026	2.00542	Significant (F and M)	Z00-Z99
Persons With Potential Health Hazards Related To Family And Personal History And Certain Conditions Influencing Health Status	1.22314e-05	6.70855e-08	1.36878	1.47447	Significant (F and M)	Z00-Z99
Persons Encountering Health Services In Other Circumstances	5.01351e-21	1.74811e-25	3.80966	3.45189	Significant (F and M)	Z00-Z99
Encounters For Other Specific Health Care	0.580121	0.00126989	1.07871	1.47718	Not Significant	Z00-Z99
Persons With Potential Health Hazards Related To Socioeconomic And Psychosocial Circumstances	3.53207e-08	1.16928e-07	4.97818	3.22543	Significant (F and M)	Z00-Z99
Body Mass Index BMI	0.811842	0.444109	0.988962	0.700989	Not Significant	Z00-Z99
Do Not Resuscitate Status	7.29421e-06	0.0141999	9618.13	3.70313	Sigificant (Males)	Z00-Z99
Resistance To Antimicrobial Drugs	0.128688	0.0298481	9618.13	9542.18	Not Significant	Z00-Z99
Persons Encountering Health Services In Circumstances Related To Reproduction	1	1	0.865311	0.865237	Not Significant	Z00-Z99
Genetic Carrier And Genetic Susceptibility To Disease	1	0.599898	9618.13	0.43238	Not Significant	Z00-Z99

## Sheet: MS_AlzConL3Name
L3_name	pvalue	OddsRatio	Category
Dermatophytosis	2.41e-179	7.63507	A00-B99
Candidiasis	3.58e-102	7.61604	A00-B99
Other sepsis	9.34e-57	4.80875	A00-B99
Other superficial mycoses	8.46e-42	8.4062	A00-B99
Zoster [herpes zoster]	4.66e-39	4.96247	A00-B99
Oth bacterial agents as the cause of diseases classd elswhr	1.36e-14	4.80266	A00-B99
Other bacterial intestinal infections	8.74e-14	3.40714	A00-B99
Other infestations	2.81e-10	48.2096	A00-B99
Bacterial infection of unspecified site	4.5e-10	6.03294	A00-B99
Other and unspecified syphilis	3.03e-08	20.064	A00-B99
Viral agents as the cause of diseases classified elsewhere	1.47e-07	2.58412	A00-B99
Viral warts	1.64e-07	3.60211	A00-B99
Viral infection of unspecified site	1.32e-06	2.36035	A00-B99
Unspecified mycosis	0.00016411	3.25986	A00-B99
Viral and other specified intestinal infections	0.00023103	4.0101	A00-B99
Herpesviral [herpes simplex] infections	0.00025056	2.27234	A00-B99
Infectious gastroenteritis and colitis, unspecified	0.00099173	2.78527	A00-B99
Viral conjunctivitis	0.00791627	2.91423	A00-B99
Respiratory tuberculosis	0.0139285	4.5053	A00-B99
Pneumocystosis	0.0178165	10.0076	A00-B99		d
Oth predominantly sexually transmitted diseases, NEC	0.0264182	4.00403	A00-B99
Other and unspecified infectious diseases	0.0484759	2.86027	A00-B99
Other spirochetal infections	0.061789	1.82901	A00-B99
Scabies	0.104988	2.20222	A00-B99
Pediculosis and phthiriasis	0.111086	6.00252	A00-B99
Erysipelas	0.111099	48.2096	A00-B99
Cryptococcosis	0.111099	48.2096	A00-B99
Strongyloidiasis	0.111099	48.2096	A00-B99
Late syphilis	0.126884	3.33529	A00-B99
Anogenital herpesviral [herpes simplex] infections	0.144722	2.25189	A00-B99
Strep as the cause of diseases classified elsewhere	0.170724	2.28744	A00-B99
Other acute viral hepatitis	0.187855	0	A00-B99
Oth bacterial foodborne intoxications, NEC	0.259247	4.00101	A00-B99
Whooping cough	0.259247	4.00101	A00-B99
Infection due to other mycobacteria	0.307069	1.60121	A00-B99
Tuberculosis of other organs	0.333333	48.2096	A00-B99
Meningococcal infection	0.333333	48.2096	A00-B99
Gonococcal infection	0.333333	48.2096	A00-B99
Q fever	0.333333	48.2096	A00-B99
Atypical virus infections of central nervous system	0.333333	48.2096	A00-B99
Acute hepatitis B	0.333333	48.2096	A00-B99
Other viral diseases, not elsewhere classified	0.333333	48.2096	A00-B99
Unspecified malaria	0.333333	48.2096	A00-B99
Taeniasis	0.333333	48.2096	A00-B99
Other helminthiases	0.333333	48.2096	A00-B99
Streptococcal sepsis	0.341499	3.00101	A00-B99
Oth viral infect with skin and mucous membrane lesions, NEC	0.555518	0	A00-B99
Sequelae of poliomyelitis	0.604905	2.00034	A00-B99
Unspecified viral hepatitis	0.630926	0.87441	A00-B99
Chronic viral hepatitis	0.654333	1.1184	A00-B99
Human immunodeficiency virus [HIV] disease	0.95537	1.0771	A00-B99
Other protozoal intestinal diseases	1	0	A00-B99
Other zoonotic bacterial diseases, not elsewhere classified	1	0	A00-B99
Actinomycosis	1	2.00017	A00-B99
Other bacterial diseases, not elsewhere classified	1	1	A00-B99
Early syphilis	1	2.00017	A00-B99
Unspecified sexually transmitted disease	1	1	A00-B99
Spotted fever [tick-borne rickettsioses]	1	1	A00-B99
Acute poliomyelitis	1	1	A00-B99
Varicella [chickenpox]	1	1	A00-B99
Unsp viral infection with skin and mucous membrane lesions	1	0	A00-B99
Acute hepatitis A	1	0	A00-B99
Cytomegaloviral disease	1	0.666611	A00-B99
Infectious mononucleosis	1	0	A00-B99
Histoplasmosis	1	2.00017	A00-B99
Aspergillosis	1	1	A00-B99
Toxoplasmosis	1	2.00017	A00-B99
Other protozoal diseases, not elsewhere classified	1	0	A00-B99
Cysticercosis	1	2.00017	A00-B99
Myiasis	1	0	A00-B99
Unspecified parasitic disease	1	0	A00-B99
Malignant neoplasm of prostate	2.68e-21	3.15437	C00-D48
Malignant neoplasm of prph nerves and autonomic nervous sys	2.03e-18	2.57651	C00-D48
Other and unspecified malignant neoplasm of skin	2.03e-18	2.57651	C00-D48
Kaposi's sarcoma	2.03e-18	2.57651	C00-D48
Mesothelioma	2.03e-18	2.57651	C00-D48
Malignant neoplasm of breast	2.36e-13	2.13566	C00-D48
Melanocytic nevi	3.13e-10	2.28784	C00-D48
Neoplasm of uncertain behavior of other and unsp sites	5.65e-10	2.11627	C00-D48
Benign lipomatous neoplasm	5.42e-09	3.37567	C00-D48
Benign neoplasm of meninges	1.71e-07	3.671	C00-D48
Malignant neoplasm of bladder	5.27e-07	2.61225	C00-D48
Oth neoplm of uncrt behav of lymphoid, hematpoetc & rel tiss	1.7e-06	2.37235	C00-D48
Neoplasms of unspecified behavior	1.38e-05	1.84569	C00-D48
Malignant neoplasm of colon	1.78e-05	2.01292	C00-D48
Malignant neoplasm of liver and intrahepatic bile ducts	0.00312709	0.325625	C00-D48
Benign neoplasm of colon, rectum, anus and anal canal	0.00387159	1.8431	C00-D48
Malignant melanoma of skin	0.00493048	2.67228	C00-D48
Neoplasm of uncertain behavior of urinary organs	0.00593437	4.00605	C00-D48
Benign neoplasm of other and unspecified endocrine glands	0.006018	2.00557	C00-D48
Malignant neoplasm of cervix uteri	0.00826694	7.00706	C00-D48
Carcinoma in situ of skin	0.013202	2.0879	C00-D48
Malignant neoplasm of kidney, except renal pelvis	0.0248054	2.00388	C00-D48
Hemangioma and lymphangioma, any site	0.0262887	1.81647	C00-D48
Other benign neoplasms of skin	0.0279672	1.43656	C00-D48
Mature T/NK-cell lymphomas	0.0370246	48.2096	C00-D48
Myelodysplastic syndromes	0.0444815	2.0032	C00-D48
Leukemia of unspecified cell type	0.0452352	5.00336	C00-D48
Carcinoma in situ of other and unspecified sites	0.0683684	4.00302	C00-D48
Benign neoplasm of and ill-defined parts of digestive system	0.0683684	4.00302	C00-D48
Lymphoid leukemia	0.0827594	1.81211	C00-D48
Benign neoplasm of other and unspecified sites	0.105647	1.68241	C00-D48
Neoplasm of uncertain behavior of meninges	0.111086	6.00252	C00-D48
Malig neoplasm of sites in the lip, oral cavity and pharynx	0.111099	48.2096	C00-D48
Benign neuroendocrine tumors	0.111099	48.2096	C00-D48
Benign neoplasm of brain and oth prt central nervous system	0.170724	2.28744	C00-D48
Benign neoplasm of mouth and pharynx	0.176895	0	C00-D48
Other benign neoplasms of connective and other soft tissue	0.195784	1.66835	C00-D48
Benign neoplasm of ovary	0.231747	2.66779	C00-D48
Malignant neoplasm of larynx	0.242098	0.363423	C00-D48
Benign neoplasm of middle ear and respiratory system	0.243142	0.499664	C00-D48
Follicular lymphoma	0.250324	2.00134	C00-D48
Malignant neoplasm of tonsil	0.259247	4.00101	C00-D48
Malignant neoplasm of anus and anal canal	0.259247	4.00101	C00-D48
Benign neoplasm of bone and articular cartilage	0.259247	4.00101	C00-D48
Malignant neoplasm of parotid gland	0.308584	0	C00-D48
Malignant neoplasm of gallbladder	0.308584	0	C00-D48
Malignant neoplasm of retroperitoneum and peritoneum	0.308584	0	C00-D48
Malignant neoplasm of prph nerves and autonomic nervous sys	0.308584	0	C00-D48
Merkel cell carcinoma	0.308584	0	C00-D48
Carcinoma in situ of other and unspecified digestive organs	0.308584	0	C00-D48
Benign neuroendocrine tumors	0.308584	0	C00-D48
Malignant neuroendocrine tumors	0.32463	0.713565	C00-D48
Secondary malignant neoplasm of other and unspecified sites	0.32463	0.713565	C00-D48
Malignant neoplasm of vagina	0.333333	48.2096	C00-D48
Neoplasm of uncertain behavior of brain and cnsl	0.333333	48.2096	C00-D48
Malignant neoplasm of floor of mouth	0.341499	3.00101	C00-D48
Carcinoma in situ of middle ear and respiratory system	0.341499	3.00101	C00-D48
Malignant neoplasm of bronchus and lung	0.35162	1.21216	C00-D48
Malignant neoplasm of other and ill-defined sites	0.356046	0.444258	C00-D48
Secondary and unspecified malignant neoplasm of lymph nodes	0.356046	0.444258	C00-D48
Secondary malignant neoplasm of resp and digestive organs	0.356046	0.444258	C00-D48
Benign neoplasm of eye and adnexa	0.376278	1.42965	C00-D48
Malignant neoplasm of brain	0.407352	2.0005	C00-D48
Benign neoplasm of major salivary glands	0.407352	2.0005	C00-D48
Benign neoplasm of urinary organs	0.407352	2.0005	C00-D48
Non-follicular lymphoma	0.41208	0.499748	C00-D48
Carcinoma in situ of breast	0.433167	1.27885	C00-D48
Malignant neoplasm of bone/artic cartl of and unsp sites	0.492672	1.6004	C00-D48
Polycythemia vera	0.535919	1.55621	C00-D48
Malignant neoplasm of base of tongue	0.555518	0	C00-D48
Malignant neoplasm of nasopharynx	0.555518	0	C00-D48
Hodgkin lymphoma	0.555518	0	C00-D48
Monocytic leukemia	0.555518	0	C00-D48
Malignant neoplasm of corpus uteri	0.557187	1.26	C00-D48
Melanoma in situ	0.593919	1.66723	C00-D48
Malignant neoplasm of other and ill-defined digestive organs	0.604905	2.00034	C00-D48
Malignant neoplasm of renal pelvis	0.604905	2.00034	C00-D48
Malignant neoplasm of ureter	0.604905	2.00034	C00-D48
Malignant neoplasm of adrenal gland	0.604905	2.00034	C00-D48
Malignant neoplasm of uterus, part unspecified	0.627168	0.736533	C00-D48
Malignant neoplasm of stomach	0.684912	0.714046	C00-D48
Oth and unspecified types of non-Hodgkin lymphoma	0.72331	1.16178	C00-D48
Malignant neoplasm of other and unspecified parts of tongue	0.726802	0.571285	C00-D48
Malignant neoplasm of other and unsp parts of biliary tract	0.726802	0.571285	C00-D48
Malignant neoplasm of other and unspecified urinary organs	0.726802	0.571285	C00-D48
Multiple myeloma and malignant plasma cell neoplasms	0.744806	1.13561	C00-D48
Benign neoplasm of breast	0.80249	1.27305	C00-D48
Malignant neoplasm of rectum	0.82848	0.823322	C00-D48
Malignant neoplasm without specification of site	0.895934	0.933098	C00-D48
Benign neuroendocrine tumors	0.931633	1.091	C00-D48
Neoplm of uncrt behav of mid ear & resp and intrathorac org	0.931633	1.091	C00-D48
Neoplasm of uncertain behavior of female genital organs	0.931633	1.091	C00-D48
Secondary malignant neoplasm of resp and digestive organs	0.93532	0.922999	C00-D48
Secondary malignant neoplasm of other and unspecified sites	0.93532	0.922999	C00-D48
Myeloid leukemia	0.93532	1.16686	C00-D48
Neoplasm of uncrt behavior of oral cavity and dgstv organs	0.936952	0.856999	C00-D48
Neoplm of uncrt behav of mid ear & resp and intrathorac org	0.936952	0.856999	C00-D48
Merkel cell carcinoma	0.939877	0.933255	C00-D48
Malignant neoplasm of ovary	0.941195	1.06676	C00-D48
Malignant neoplasm of pancreas	0.952299	0.916513	C00-D48
Malignant neoplasm of thyroid gland	0.95537	1.0771	C00-D48
Malignant neuroendocrine tumors	0.968972	0.964123	C00-D48
Secondary neuroendocrine tumors	0.968972	0.964123	C00-D48
Malignant neoplasm of gum	1	2.00017	C00-D48
Malignant neoplasm of other and unspecified parts of mouth	1	0.799933	C00-D48
Malignant neoplasm of other and unsp major salivary glands	1	0	C00-D48
Malignant neoplasm of oropharynx	1	0.799933	C00-D48
Malignant neoplasm of esophagus	1	1.14295	C00-D48
Malignant neoplasm of small intestine	1	1	C00-D48
Malignant neoplasm of rectosigmoid junction	1	0.799933	C00-D48
Malignant neoplasm of nasal cavity and middle ear	1	0	C00-D48
Malignant neoplasm of accessory sinuses	1	0	C00-D48
Malignant neoplasm of trachea	1	2.00017	C00-D48
Malignant neoplasm of retroperitoneum and peritoneum	1	2.00017	C00-D48
Malignant neoplasm of other connective and soft tissue	1	2.00017	C00-D48
Malignant neoplasm of vulva	1	1	C00-D48
Malignant neoplasm of other and unsp female genital organs	1	2.00017	C00-D48
Malignant neoplasm of penis	1	2.00017	C00-D48
Malignant neoplasm of testis	1	2.00017	C00-D48
Malignant neoplasm of eye and adnexa	1	0	C00-D48
Malignant neoplasm of endo glands and related structures	1	0	C00-D48
Secondary malignant neoplasm of other and unspecified sites	1	1	C00-D48
Secondary malignant neoplasm of resp and digestive organs	1	1	C00-D48
Malig immunoproliferative dis and certain oth B-cell lymph	1	0.799933	C00-D48
Carcinoma in situ of oral cavity, esophagus and stomach	1	0	C00-D48
Carcinoma in situ of cervix uteri	1	1	C00-D48
Carcinoma in situ of other and unspecified genital organs	1	2.00017	C00-D48
Benign neoplasm of other and unsp intrathoracic organs	1	0.799933	C00-D48
Leiomyoma of uterus	1	1	C00-D48
Other benign neoplasms of uterus	1	0	C00-D48
Benign neoplasm of thyroid gland	1	1.14295	C00-D48
Neoplasm of uncertain behavior of endocrine glands	1	0.666611	C00-D48
Other anemias	1.56e-173	3.90221	D50-D89
Iron deficiency anemia	4.23e-80	3.6356	D50-D89
Other disorders of white blood cells	1.11e-56	4.09198	D50-D89
Purpura and other hemorrhagic conditions	1.15e-25	3.07091	D50-D89
Vitamin B12 deficiency anemia	1.09e-22	4.79409	D50-D89
Anemia in chronic diseases classified elsewhere	5.68e-18	2.83373	D50-D89
Other nutritional anemias	1.51e-12	6.1675	D50-D89
Other and unsp diseases of blood and blood-forming organs	1.69e-06	2.52575	D50-D89
Acute posthemorrhagic anemia	5.75e-06	1.78821	D50-D89
Other coagulation defects	0.00048658	1.93987	D50-D89
Oth aplastic anemias and other bone marrow failure syndromes	0.0234154	1.64443	D50-D89
Acquired hemolytic anemia	0.0447569	0.153704	D50-D89
Other hereditary hemolytic anemias	0.0659878	2.15656	D50-D89
Sickle-cell disorders	0.126884	3.33529	D50-D89
Oth disorders involving the immune mechanism, NEC	0.168865	1.68605	D50-D89
Neutropenia	0.232609	1.4392	D50-D89
Folate deficiency anemia	0.24081	2.40141	D50-D89
Thalassemia	0.246882	1.81956	D50-D89
Anemia due to enzyme disorders	0.259247	4.00101	D50-D89
Diseases of spleen	0.259247	4.00101	D50-D89
Oth disord of bld/bld-frm organs in diseases classd elswhr	0.333333	48.2096	D50-D89
Other immunodeficiencies	0.670727	0.399899	D50-D89
Acquired pure red cell aplasia [erythroblastopenia]	1	2.00017	D50-D89
Disseminated intravascular coagulation	1	0.499916	D50-D89
Hereditary factor VIII deficiency	1	2.00017	D50-D89
Immunodeficiency with predominantly antibody defects	1	1	D50-D89
Common variable immunodeficiency	1	0.666611	D50-D89
Sarcoidosis	1	1	D50-D89
Deficiency of other B group vitamins	1e-273	10.2261	E00-E90
Other hypothyroidism	9.95e-163	4.13793	E00-E90
Type 2 diabetes mellitus	4.71e-158	3.44896	E00-E90
Other disorders of fluid, electrolyte and acid-base balance	2.21e-151	4.09707	E00-E90
Volume depletion	4.52e-85	5.93377	E00-E90
Protein-calorie malnutrition of moderate and mild degree	1.98e-31	8.78105	E00-E90
Diabetes mellitus due to underlying condition	3.72e-27	3.32613	E00-E90
Disorders of mineral metabolism	3.01e-26	2.84156	E00-E90
Unspecified severe protein-calorie malnutrition	1.63e-23	5.14561	E00-E90
Overweight and obesity	5.55e-22	2.08698	E00-E90
Other vitamin deficiencies	8.59e-20	7.85836	E00-E90
Unspecified protein-calorie malnutrition	4.77e-15	7.63041	E00-E90
Other disorders of pancreatic internal secretion	1.58e-14	3.36087	E00-E90
Thiamine deficiency	3.78e-14	13.4167	E00-E90
Thyrotoxicosis [hyperthyroidism]	2.12e-13	3.02044	E00-E90
Other and unspecified metabolic disorders	7.03e-13	3.29313	E00-E90
Other nontoxic goiter	1.51e-11	2.09195	E00-E90
Other specified diabetes mellitus	1.62e-10	3.77798	E00-E90
Type 1 diabetes mellitus	4.84e-10	3.06699	E00-E90
Other nutritional deficiencies	8.47e-10	13.5569	E00-E90
Deficiency of other nutrient elements	3.62e-08	2.55315	E00-E90
Other disorders of carbohydrate metabolism	6.58e-08	8.36423	E00-E90
Hypofunction and other disorders of the pituitary gland	1.01e-07	11.0371	E00-E90
Hyperparathyroidism and other disorders of parathyroid gland	1.13e-07	2.48511	E00-E90
Other disorders of thyroid	3.64e-07	2.68362	E00-E90
Thyroiditis	3.37e-05	2.40177	E00-E90
Hyperfunction of pituitary gland	0.00033934	6.51203	E00-E90
Other hyperalimentation	0.00045617	48.2096	E00-E90
Postproc endocrine and metabolic comp and disorders, NEC	0.00048017	2.0503	E00-E90
Lactose intolerance	0.00118177	4.29401	E00-E90
Nutritional marasmus	0.0370246	48.2096	E00-E90
Other disorders of amino-acid metabolism	0.0424739	2.75324	E00-E90
Disorders of aromatic amino-acid metabolism	0.0452445	8.0047	E00-E90
Testicular dysfunction	0.0484759	2.86027	E00-E90
Disorders of porphyrin and bilirubin metabolism	0.0659878	2.15656	E00-E90
Hypoparathyroidism	0.1001	4.00202	E00-E90
Vitamin A deficiency	0.111099	48.2096	E00-E90
Ascorbic acid deficiency	0.111099	48.2096	E00-E90
Disord of branched-chain amino-acid metab & fatty-acid metab	0.111099	48.2096	E00-E90
Disorders of glycoprotein metabolism	0.111099	48.2096	E00-E90
Other disorders of adrenal gland	0.116907	1.63196	E00-E90
Subclinical iodine-deficiency hypothyroidism	0.129377	2.00202	E00-E90
Hyperaldosteronism	0.259247	4.00101	E00-E90
Drug or chemical induced diabetes mellitus	0.291425	1.80121	E00-E90
Disorders of purine and pyrimidine metabolism	0.307069	1.60121	E00-E90
Polyglandular dysfunction	0.333333	48.2096	E00-E90
Marasmic kwashiorkor	0.333333	48.2096	E00-E90
Ovarian dysfunction	0.555518	0	E00-E90
Localized adiposity	0.670727	0.399899	E00-E90
Other endocrine disorders	0.742509	1.22263	E00-E90
Amyloidosis	0.82848	1.2003	E00-E90
Iodine-deficiency related thyroid disorders and allied cond	0.921858	1.25021	E00-E90
Cushing's syndrome	1	0.799933	E00-E90
Adrenogenital disorders	1	0	E00-E90
Disorders of endocrine glands in diseases classd elswhr	1	0	E00-E90
Disord of sphingolipid metab and oth lipid storage disorders	1	0.666611	E00-E90
Vitamin D deficiency	2.4847207229394e-311	6.90993	E00-E90
Disorders of lipoprotein metabolism and other lipidemias	2.4847207229394e-311	5.45832	E00-E90
Vascular dementia	3.72e-274	33.6323	F00-F99
Other anxiety disorders	4.56e-227	7.01368	F00-F99
Unsp mental disorder due to known physiological condition	9.57e-146	20.677	F00-F99
Delusional disorders	1.25e-132	40.7781	F00-F99
Major depressive disorder, recurrent	7.37e-95	7.41205	F00-F99
Delirium due to known physiological condition	6.42e-88	16.7917	F00-F99
Sleep disorders not due to a substance or known physiol cond	1.12e-84	9.25296	F00-F99
Reaction to severe stress, and adjustment disorders	1.15e-57	5.69256	F00-F99
Unsp psychosis not due to a substance or known physiol cond	1.14e-36	13.7308	F00-F99
Unspecified mood [affective] disorder	3.03e-30	10.363	F00-F99
Mental disorder, not otherwise specified	5.8e-30	47.2096	F00-F99
Persistent mood [affective] disorders	5.02e-26	8.10979	F00-F99
Personality & behavrl disorders due to known physiol cond	2.06e-18	16.7993	F00-F99
Other mental disorders due to known physiological condition	3.96e-18	9.75186	F00-F99
Schizophrenia	1.89e-13	5.64365	F00-F99
Alcohol related disorders	4.18e-12	3.36509	F00-F99
Bipolar disorder	2.54e-11	5.36853	F00-F99
Other nonpsychotic mental disorders	1.85e-10	25.1011	F00-F99
Conduct disorders	4.17e-07	12.704	F00-F99
Nicotine dependence	7.05e-06	1.94983	F00-F99
Somatoform disorders	1.35e-05	7.21879	F00-F99
Obsessive-compulsive disorder	4.62e-05	9.35296	F00-F99
Schizoaffective disorders	0.0002192	5.345	F00-F99
Phobic anxiety disorders	0.00098491	3.4624	F00-F99
Specific developmental disorders of speech and language	0.00164171	6.67619	F00-F99
Oth psych disorder not due to a sub or known physiol cond	0.00258582	14.0153	F00-F99
Unspecified intellectual disabilities	0.00411062	48.2096	F00-F99
Dissociative and conversion disorders	0.00612029	4.40629	F00-F99
Sedative, hypnotic, or anxiolytic related disorders	0.00684904	12.0111	F00-F99
Impulse disorders	0.00684904	12.0111	F00-F99
Schizotypal disorder	0.0123374	48.2096	F00-F99
Brief psychotic disorder	0.0123374	48.2096	F00-F99
Other disorders of adult personality and behavior	0.0123374	48.2096	F00-F99
Unspecified disorder of adult personality and behavior	0.0123374	48.2096	F00-F99
Attention-deficit hyperactivity disorders	0.0178165	10.0076	F00-F99
Oth behav/emotn disord w onset usly occur in chldhd and adol	0.0264182	4.00403	F00-F99
Other psychoactive substance related disorders	0.0330125	2.28918	F00-F99
Specific developmental disorders of scholastic skills	0.0370246	48.2096	F00-F99
Manic episode	0.0683684	4.00302	F00-F99
Specific personality disorders	0.0688614	2.44712	F00-F99
Amnestic disorder due to known physiological condition	0.111099	48.2096	F00-F99
Emotional disorders with onset specific to childhood	0.111099	48.2096	F00-F99
Opioid related disorders	0.129377	2.00202	F00-F99
Eating disorders	0.24081	2.40141	F00-F99
Sexual dysfnct not due to a substance or known physiol cond	0.259247	4.00101	F00-F99
Cannabis related disorders	0.333333	48.2096	F00-F99
Paraphilias	0.333333	48.2096	F00-F99
Moderate intellectual disabilities	0.333333	48.2096	F00-F99
Tic disorder	0.604905	2.00034	F00-F99
Cocaine related disorders	1	0.499916	F00-F99
Hallucinogen related disorders	1	0	F00-F99
Psych & behavrl factors assoc w disord or dis classd elswhr	1	0	F00-F99
Pervasive developmental disorders	1	2.00017	F00-F99
Dementia in other diseases classified elsewhere	2.4847207229394e-311	129785	F00-F99
Unspecified dementia	2.4847207229394e-311	31.0488	F00-F99
Major depressive disorder, single episode	2.4847207229394e-311	8.85943	F00-F99
Oth degenerative diseases of nervous system, NEC	7.18e-285	18.1679	G00-G99
Sleep disorders	4.98e-263	6.49961	G00-G99
Pain, not elsewhere classified	9.2e-101	3.5301	G00-G99
Other disorders of brain	4.87e-92	7.04842	G00-G99
Parkinson's disease	2.21e-66	6.7149	G00-G99
Epilepsy and recurrent seizures	1.79e-55	7.4694	G00-G99
Other extrapyramidal and movement disorders	3.26e-52	5.79485	G00-G99
Transient cerebral ischemic attacks and related syndromes	1.35e-31	2.83824	G00-G99
Alzheimer's disease	2.9e-30	48.2096	G00-G99
Hydrocephalus	1.73e-27	8.98173	G00-G99
Secondary parkinsonism	3.62e-21	26.7289	G00-G99
Other and unspecified polyneuropathies	1.31e-16	2.45504	G00-G99
Other headache syndromes	1.3e-14	2.88535	G00-G99
Dystonia	3.02e-12	4.90628	G00-G99
Hereditary and idiopathic neuropathy	1.33e-08	2.43211	G00-G99
Hemiplegia and hemiparesis	9e-07	3.90596	G00-G99
Other degenerative diseases of basal ganglia	1.68e-05	24.0464	G00-G99
Mononeuropathies of lower limb	4.02e-05	2.52555	G00-G99
Migraine	0.00019804	2.00983	G00-G99
Mononeuropathies of upper limb	0.00257638	1.5576	G00-G99
Facial nerve disorders	0.00298795	2.53249	G00-G99
Disorders of trigeminal nerve	0.00384677	2.59412	G00-G99
Paraplegia (paraparesis) and quadriplegia (quadriparesis)	0.00403629	3.09689	G00-G99
Disorders of autonomic nervous system	0.00796112	2.17178	G00-G99
Oth degeneratv disord of nervous sys in dis classd elswhr	0.0123374	48.2096	G00-G99
Other and unspecified myopathies	0.0186958	2.43266	G00-G99
Other disorders of nervous system not elsewhere classified	0.0370246	48.2096	G00-G99
Encephalitis, myelitis and encephalomyelitis	0.0452445	8.0047	G00-G99
Toxic encephalopathy	0.0452445	8.0047	G00-G99
Other paralytic syndromes	0.0623524	3.20296	G00-G99
Other disorders of central nervous system	0.0938259	3.00202	G00-G99
Oth disorders of nervous system in diseases classd elswhr	0.0938259	3.00202	G00-G99
Bacterial meningitis, not elsewhere classified	0.111099	48.2096	G00-G99
Huntington's disease	0.111099	48.2096	G00-G99
Other and unspecified diseases of spinal cord	0.116907	1.63196	G00-G99
Other acute disseminated demyelination	0.333333	48.2096	G00-G99
Other demyelinating diseases of central nervous system	0.333333	48.2096	G00-G99
Other mononeuropathies	0.345328	1.77882	G00-G99
Postpolio syndrome	0.453642	2.00067	G00-G99
Inflammatory polyneuropathy	0.492672	1.6004	G00-G99
Myasthenia gravis and other myoneural disorders	0.569983	1.45516	G00-G99
Vascular syndromes of brain in cerebrovascular diseases	0.604905	2.00034	G00-G99
Cerebral palsy	0.604905	2.00034	G00-G99
Hereditary ataxia	0.692469	1.33378	G00-G99
Nerve root and plexus disorders	0.92469	1.1112	G00-G99
Multiple sclerosis	0.941195	1.06676	G00-G99
Meningitis due to other and unspecified causes	1	2.00017	G00-G99
Intracranial and intraspinal abscess and granuloma	1	2.00017	G00-G99
Spinal muscular atrophy and related syndromes	1	0.749874	G00-G99
Disorders of other cranial nerves	1	1.33345	G00-G99
Polyneuropathy in diseases classified elsewhere	1	1	G00-G99
Glaucoma	8.88e-97	4.1457	H00-H59
Blindness and low vision	5.71e-67	5.85967	H00-H59
Other cataract	3.46e-59	3.34222	H00-H59
Disorders of lacrimal system	3.09e-53	3.68587	H00-H59
Conjunctivitis	2.94e-51	4.80908	H00-H59
Visual disturbances	2.86e-45	3.36636	H00-H59
Other retinal disorders	7.19e-45	3.20865	H00-H59
Other disorders of eye and adnexa	8.02e-40	5.50937	H00-H59
Age-related cataract	1.03e-36	2.7653	H00-H59
Other inflammation of eyelid	1.87e-29	3.78243	H00-H59
Other disorders of eyelid	4.02e-23	3.06338	H00-H59
Disorders of refraction and accommodation	5.92e-20	2.83158	H00-H59
Disorders of vitreous body	5.64e-13	2.42041	H00-H59
Hordeolum and chalazion	1.48e-12	4.75721	H00-H59
Other disorders of cornea	6.95e-11	2.76281	H00-H59
Other disorders of conjunctiva	1.35e-10	2.97227	H00-H59
Disorders of globe	4.7e-09	6.21156	H00-H59
Keratitis	7.54e-06	2.94193	H00-H59
Other disorders of choroid	1.92e-05	3.63784	H00-H59
Other disorders of lens	8.17e-05	12.0222	H00-H59
Other disorders of binocular movement	0.00068781	7.34505	H00-H59
Iridocyclitis	0.00444242	3.20592	H00-H59
Retinal vascular occlusions	0.00750562	2.07667	H00-H59
Other disorders of optic [2nd] nerve and visual pathways	0.0186079	2.00421	H00-H59
Retinal detachments and breaks	0.0214247	2.23925	H00-H59
Other disorders of iris and ciliary body	0.0484759	2.86027	H00-H59
Disorders of orbit	0.0551321	3.00303	H00-H59
Paralytic strabismus	0.144722	2.25189	H00-H59
Intraop and postproc comp and disord of eye and adnexa, NEC	0.250324	2.00134	H00-H59
Corneal scars and opacities	0.291425	1.80121	H00-H59
Other strabismus	0.326832	1.66779	H00-H59
Cataract in diseases classified elsewhere	0.333333	48.2096	H00-H59
Chorioretinal inflammation	0.333333	48.2096	H00-H59
Glaucoma in diseases classified elsewhere	0.333333	48.2096	H00-H59
Nystagmus and other irregular eye movements	0.407352	2.0005	H00-H59
Disorders of sclera	0.739812	1.33356	H00-H59
Optic neuritis	0.784103	1.33367	H00-H59
Other disorders of external ear	2.14e-172	6.53494	H60-H95
Other and unspecified hearing loss	1.95e-164	7.16187	H60-H95
Conductive and sensorineural hearing loss	2.68e-60	3.23847	H60-H95
Otalgia and effusion of ear	4.06e-14	3.17571	H60-H95
Disorders of vestibular function	2.63e-10	2.18801	H60-H95
Other disorders of ear, not elsewhere classified	7.46e-09	2.1734	H60-H95
Otitis externa	4.18e-07	1.98193	H60-H95
Suppurative and unspecified otitis media	4.2e-07	4.01824	H60-H95
Mastoiditis and related conditions	0.00136944	48.2096	H60-H95
Perforation of tympanic membrane	0.00179969	5.50832	H60-H95
Other disorders of middle ear mastoid	0.0452352	5.00336	H60-H95
Other diseases of inner ear	0.168865	1.68605	H60-H95
Cholesteatoma of middle ear	0.231747	2.66779	H60-H95
Other and unspecified disorders of Eustachian tube	0.436769	0.691842	H60-H95
Nonsuppurative otitis media	0.859544	1.13072	H60-H95
Disorders of external ear in diseases classified elsewhere	1	0	H60-H95
Otitis media in diseases classified elsewhere	1	2.00017	H60-H95
Otosclerosis	1	0.666611	H60-H95
Hypotension	2.08e-124	6.22156	I00-I99
Cerebral infarction	6.27e-95	4.34843	I00-I99
Heart failure	1.16e-73	2.81378	I00-I99
Atrial fibrillation and flutter	1.93e-70	2.56838	I00-I99
Chronic ischemic heart disease	2.24e-65	2.27036	I00-I99
Other cardiac arrhythmias	7.48e-56	3.18646	I00-I99
Other peripheral vascular diseases	8.6e-45	2.61356	I00-I99
Other cerebrovascular diseases	6.19e-44	6.60281	I00-I99
Other disorders of veins	2.99e-34	2.88518	I00-I99
Nonrheumatic aortic valve disorders	4.45e-31	2.40235	I00-I99
Other venous embolism and thrombosis	4.64e-31	3.2361	I00-I99
Sequelae of cerebrovascular disease	1.65e-27	5.59328	I00-I99
Complications and ill-defined descriptions of heart disease	2.33e-23	3.01711	I00-I99
Hypertensive heart disease	4.04e-21	3.59163	I00-I99
Atrioventricular and left bundle-branch block	8.28e-18	2.58668	I00-I99
Pulmonary embolism	5.62e-17	3.34176	I00-I99
Occls and stenosis of precerb art, not rslt in cereb infrc	2.08e-16	2.1531	I00-I99
Varicose veins of lower extremities	7.42e-16	2.23169	I00-I99
Atherosclerosis	1.29e-13	2.20425	I00-I99
STEMI & NSTEMI mocard infrc	8.3e-10	2.17654	I00-I99
Other conduction disorders	1.24e-09	2.53751	I00-I99
Other and unspecified nontraumatic intracranial hemorrhage	1.73e-08	3.15612	I00-I99
Other pulmonary heart diseases	2.59e-08	1.99133	I00-I99
Secondary hypertension	4.84e-08	2.43745	I00-I99
Nontraumatic intracerebral hemorrhage	8.19e-08	3.75904	I00-I99
Paroxysmal tachycardia	1.29e-07	1.87256	I00-I99
Hypertensive chronic kidney disease	1.62e-07	2.84725	I00-I99
Other disorders of arteries and arterioles	1.85e-07	2.60603	I00-I99
Nontraumatic subarachnoid hemorrhage	3.53e-07	5.29363	I00-I99
Arterial embolism and thrombosis	4.26e-07	4.26865	I00-I99
Hypertensive heart and chronic kidney disease	1.46e-06	6.02022	I00-I99
Cardiac arrest	1.76e-06	3.61581	I00-I99
Nonrheumatic mitral valve disorders	4.55e-06	1.55982	I00-I99
Angina pectoris	7.36e-06	1.82844	I00-I99
Cardiomyopathy	1.46e-05	1.90717	I00-I99
Other aneurysm	1.61e-05	3.38121	I00-I99
Rheumatic mitral valve diseases	2.95e-05	1.86541	I00-I99
Rheumatic tricuspid valve diseases	3.08e-05	2.25177	I00-I99
Occls and stenosis of cereb art, not rslt in cerebral infrc	5.42e-05	3.05868	I00-I99
Aortic aneurysm and dissection	6.51e-05	1.7365	I00-I99
Other and unspecified disorders of circulatory system	0.00038512	2.54703	I00-I99
Gangrene, not elsewhere classified	0.00070235	2.67454	I00-I99
Cerebrovascular disorders in diseases classified elsewhere	0.00136737	9.0121	I00-I99
Endocarditis, valve unspecified	0.0069197	2.0054	I00-I99
Phlebitis and thrombophlebitis	0.00692295	2.16528	I00-I99
Multiple valve diseases	0.0214247	2.23925	I00-I99
Other diseases of pericardium	0.0389377	1.7179	I00-I99
Other acute ischemic heart diseases	0.0872868	1.483	I00-I99
Diseases of capillaries	0.0872868	1.483	I00-I99
Nonspecific lymphadenitis	0.0938259	3.00202	I00-I99
Subsequent STEMI & NSTEMI mocard infrc	0.111099	48.2096	I00-I99
Oth noninfective disorders of lymphatic vessels and nodes	0.132646	1.457	I00-I99
Portal vein thrombosis	0.176895	0	I00-I99
Disord of art, arterioles and capilare in dis classd elswhr	0.259247	4.00101	I00-I99
Esophageal varices	0.298428	2.00118	I00-I99
Other diseases of pulmonary vessels	0.333333	48.2096	I00-I99
Other heart disorders in diseases classified elsewhere	0.333333	48.2096	I00-I99
Rheumatic fever without heart involvement	0.407352	2.0005	I00-I99
Acute pericarditis	0.407352	2.0005	I00-I99
Varicose veins of other sites	0.436577	0.333221	I00-I99
Nonrheumatic tricuspid valve disorders	0.481706	1.2581	I00-I99
Nonrheumatic pulmonary valve disorders	0.492672	1.6004	I00-I99
Pericarditis in diseases classified elsewhere	0.555518	0	I00-I99
Rheumatic aortic valve diseases	0.560947	1.33401	I00-I99
Other rheumatic heart diseases	0.593919	1.66723	I00-I99
Rheumatic fever with heart involvement	0.604905	2.00034	I00-I99
Intraop and postproc comp and disorders of circ sys, NEC	0.692678	1.50025	I00-I99
Certain crnt comp fol STEMI & NSTEMI mocard infrc <= 28 day	1	0	I00-I99
Acute and subacute endocarditis	1	1	I00-I99
Acute myocarditis	1	0	I00-I99
Cardiomyopathy in diseases classified elsewhere	1	0.888814	I00-I99
Atheroembolism	1	1	I00-I99
Essential (primary) hypertension	2.4847207229394e-311	6.0924	I00-I99
Pneumonia, unspecified organism	2.05e-155	4.95051	J00-J99
Acute upper resp infections of multiple and unsp sites	5.12e-71	3.45852	J00-J99
Vasomotor and allergic rhinitis	6.87e-63	3.68638	J00-J99
Pneumonitis due to solids and liquids	1.04e-59	14.9061	J00-J99
Bronchitis, not specified as acute or chronic	3e-50	3.9417	J00-J99
Asthma	2.79e-39	2.77105	J00-J99
Acute bronchitis	1.5e-37	3.89645	J00-J99
Other chronic obstructive pulmonary disease	9.04e-32	2.53019	J00-J99
Bacterial pneumonia, not elsewhere classified	5.11e-30	3.95794	J00-J99
Simple and mucopurulent chronic bronchitis	2e-20	5.06481	J00-J99
Respiratory failure, not elsewhere classified	3.66e-17	2.83811	J00-J99
Influenza due to unidentified influenza virus	4.13e-17	5.29618	J00-J99
Other respiratory disorders	2.5e-15	2.6045	J00-J99
Other and unspecified disorders of nose and nasal sinuses	1.43e-14	2.59178	J00-J99
Emphysema	3.03e-14	2.80123	J00-J99
Influenza due to other identified influenza virus	2.2e-12	6.96815	J00-J99
Pleural effusion, not elsewhere classified	6.5e-12	2.49526	J00-J99
Chronic rhinitis, nasopharyngitis and pharyngitis	1.42e-11	1.9393	J00-J99
Acute pharyngitis	3.9e-11	2.33499	J00-J99
Acute nasopharyngitis [common cold]	4.5e-10	6.03294	J00-J99
Other interstitial pulmonary diseases	7.59e-06	2.46785	J00-J99
Unspecified chronic bronchitis	2.47e-05	2.47341	J00-J99
Unspecified acute lower respiratory infection	0.00023043	4.86818	J00-J99
Pulmonary edema	0.00032606	2.28663	J00-J99
Pneumonia due to Streptococcus pneumoniae	0.00035436	18.0257	J00-J99
Acute bronchiolitis	0.00267603	4.34062	J00-J99
Acute sinusitis	0.0085985	1.51662	J00-J99
Chronic sinusitis	0.0121706	1.4219	J00-J99
Other diseases of upper respiratory tract	0.0123523	2.3575	J00-J99
Bronchiectasis	0.0185451	1.60487	J00-J99
Acute laryngitis and tracheitis	0.0567164	2.14574	J00-J99
Influenza due to certain identified influenza viruses	0.111099	48.2096	J00-J99
Pulmonary eosinophilia, not elsewhere classified	0.111099	48.2096	J00-J99
Abscess of lung and mediastinum	0.111099	48.2096	J00-J99
Pleural plaque	0.170775	2.50126	J00-J99
Chronic diseases of tonsils and adenoids	0.176895	0	J00-J99
Diseases of vocal cords and larynx, not elsewhere classified	0.177145	1.3357	J00-J99
Pleural effusion in conditions classified elsewhere	0.242098	0.363423	J00-J99
Acute tonsillitis	0.259247	4.00101	J00-J99
Respiratory disorders in diseases classified elsewhere	0.259247	4.00101	J00-J99
Chronic laryngitis and laryngotracheitis	0.287791	0.249874	J00-J99
Acute obstructive laryngitis [croup] and epiglottitis	0.333333	48.2096	J00-J99
Pneumonia in diseases classified elsewhere	0.333333	48.2096	J00-J99
Airway disease due to specific organic dust	0.333333	48.2096	J00-J99
Other pleural conditions	0.341499	3.00101	J00-J99
Pyothorax	0.407352	2.0005	J00-J99
Resp cond d/t inhalation of chemicals, gas, fumes and vapors	0.433719	2.00084	J00-J99
Respiratory conditions due to other external agents	0.433719	2.00084	J00-J99
Viral pneumonia, not elsewhere classified	0.453027	1.60081	J00-J99
Intraop and postproc comp and disorders of resp sys, NEC	0.487197	1.50076	J00-J99
Nasal polyp	0.939877	0.933255	J00-J99
Pneumonia due to oth infectious organisms, NEC	1	0.666611	J00-J99
Pneumoconiosis due to asbestos and other mineral fibers	1	0.499916	J00-J99
Pneumoconiosis due to dust containing silica	1	0	J00-J99
Unspecified pneumoconiosis	1	2.00017	J00-J99
Hypersensitivity pneumonitis due to organic dust	1	0	J00-J99
Acute respiratory distress syndrome	1	1	J00-J99
Pneumothorax and air leak	1	1.14295	J00-J99
Gastro-esophageal reflux disease	6.73e-140	3.71932	K00-K93
Other diseases of anus and rectum	1.82e-50	3.6652	K00-K93
Hemorrhoids and perianal venous thrombosis	2.27e-49	4.1946	K00-K93
Other diseases of digestive system	5.9e-44	3.34083	K00-K93
Other disorders of teeth and supporting structures	1.83e-31	5.34129	K00-K93
Other and unsp noninfective gastroenteritis and colitis	5.81e-31	3.66075	K00-K93
Peptic ulcer, site unspecified	4.2e-21	6.63759	K00-K93
Paralytic ileus and intestinal obstruction without hernia	5.66e-20	3.75335	K00-K93
Diverticular disease of intestine	2.52e-19	2.4994	K00-K93
Gastritis and duodenitis	2.53e-19	2.81001	K00-K93
Diseases of salivary glands	1.6e-15	4.36957	K00-K93
Inguinal hernia	6.42e-14	2.9697	K00-K93
Diseases of pulp and periapical tissues	5.8e-13	10.0608	K00-K93
Other diseases of lip and oral mucosa	7.78e-13	4.3701	K00-K93
Diaphragmatic hernia	1.86e-12	3.11708	K00-K93
Cholelithiasis	3.06e-12	2.91383	K00-K93
Dental caries	2.77e-11	5.19237	K00-K93
Gingivitis and periodontal diseases	1.52e-09	9.70906	K00-K93
Unspecified abdominal hernia	1.8e-09	4.40726	K00-K93
Complications of artificial openings of the digestive system	3.52e-09	4.85002	K00-K93
Irritable bowel syndrome	5.89e-09	2.74929	K00-K93
Disorders of tooth development and eruption	8.5e-09	15.3889	K00-K93
Other diseases of esophagus	1.77e-06	2.26529	K00-K93
Stomatitis and related lesions	2.01e-06	4.0162	K00-K93
Other disorders of gingiva and edentulous alveolar ridge	4.1e-06	5.01685	K00-K93
Other diseases of stomach and duodenum	9.44e-06	2.32686	K00-K93
Gastric ulcer	1.17e-05	2.81278	K00-K93
Cholecystitis	5.6e-05	2.75162	K00-K93
Esophagitis	0.00021375	3.67655	K00-K93
Other diseases of biliary tract	0.00034061	2.52723	K00-K93
Other diseases of liver	0.00047196	1.78435	K00-K93
Functional dyspepsia	0.00070537	3.07468	K00-K93
Diseases of tongue	0.00078926	2.70774	K00-K93
Other diseases of intestine	0.00085614	1.56696	K00-K93
Other diseases of pancreas	0.00380178	1.72545	K00-K93
Ventral hernia	0.00538503	1.67801	K00-K93
Acute pancreatitis	0.0112631	1.89065	K00-K93
Disorders of retroperitoneum	0.0123374	48.2096	K00-K93
Other diseases of hard tissues of teeth	0.0452352	5.00336	K00-K93
Intestinal malabsorption	0.0959058	1.80242	K00-K93
Femoral hernia	0.1001	4.00202	K00-K93
Abscess of anal and rectal regions	0.108059	2.66891	K00-K93
Other inflammatory liver diseases	0.115423	1.54533	K00-K93
Crohn's disease [regional enteritis]	0.125956	1.71645	K00-K93
Umbilical hernia	0.12798	1.58848	K00-K93
Peritonitis	0.170724	2.28744	K00-K93
Duodenal ulcer	0.174882	1.75177	K00-K93
Unspecified appendicitis	0.231747	2.66779	K00-K93
Ulcerative colitis	0.233972	1.54702	K00-K93
Fissure and fistula of anal and rectal regions	0.238161	1.71573	K00-K93
Chronic hepatitis, not elsewhere classified	0.246882	1.81956	K00-K93
Hepatic failure, not elsewhere classified	0.250324	2.00134	K00-K93
Vascular disorders of intestine	0.251385	1.50152	K00-K93
Other diseases of appendix	0.259247	4.00101	K00-K93
Toxic liver disease	0.259247	4.00101	K00-K93
Cysts of oral region, not elsewhere classified	0.333333	48.2096	K00-K93
Gastrojejunal ulcer	0.333333	48.2096	K00-K93
Other diseases of gallbladder	0.539985	1.37569	K00-K93
Other disorders of peritoneum	0.739812	1.33356	K00-K93
Acute appendicitis	0.929537	1.2002	K00-K93
Other appendicitis	1	2.00017	K00-K93
Other abdominal hernia	1	1.33345	K00-K93
Alcoholic liver disease	1	0.857071	K00-K93
Fibrosis and cirrhosis of liver	1	1	K00-K93
Intraop and postproc comp and disorders of dgstv sys, NEC	1	0.888814	K00-K93
Other functional intestinal disorders	2.4847207229394e-311	8.49984	K00-K93
Pressure ulcer	4.9e-257	15.8493	L00-L99
Oth disorders of skin, subcu, not elsewhere classified	7.39e-132	6.75154	L00-L99
Other epidermal thickening	8.57e-112	6.07785	L00-L99
Cellulitis and acute lymphangitis	1.61e-87	3.96625	L00-L99
Nail disorders	9.06e-79	6.87301	L00-L99
Other and unspecified dermatitis	1.28e-66	4.46926	L00-L99
Cutaneous abscess, furuncle and carbuncle	2.01e-58	4.73044	L00-L99
Pruritus	6.92e-44	4.38411	L00-L99
Non-pressure chronic ulcer of lower limb, NEC	2.5e-32	3.36842	L00-L99
Diaper dermatitis	1.95e-24	39.0369	L00-L99
Corns and callosities	2.09e-24	5.56924	L00-L99
Other local infections of skin and subcutaneous tissue	1.4e-22	3.97588	L00-L99
Seborrheic keratosis	1.48e-17	2.37523	L00-L99
Seborrheic dermatitis	8.57e-13	3.3671	L00-L99
Atrophic disorders of skin	2.41e-10	2.508	L00-L99
Follicular cysts of skin and subcutaneous tissue	3.88e-10	2.53178	L00-L99
Skin changes due to chronic expsr to nonionizing radiation	1.54e-09	1.97554	L00-L99
Other disorders of pigmentation	6.32e-09	2.14888	L00-L99
Lichen simplex chronicus and prurigo	8.92e-08	4.12572	L00-L99
Other follicular disorders	1.64e-07	3.07695	L00-L99
Atopic dermatitis	1.84e-07	3.82851	L00-L99
Psoriasis	5.06e-07	2.73084	L00-L99
Pemphigoid	4.1e-06	5.01685	L00-L99
Other erythematous conditions	3.97e-05	3.5118	L00-L99
Hypertrophic disorders of skin	0.0001136	2.23745	L00-L99
Eccrine sweat disorders	0.00021155	11.0185	L00-L99
Urticaria	0.00036926	2.21389	L00-L99
Dermatitis due to substances taken internally	0.0007734	3.1508	L00-L99
Impetigo	0.00115495	4.00808	L00-L99
Unspecified contact dermatitis	0.00117855	1.82049	L00-L99
Other nonscarring hair loss	0.00428028	1.91088	L00-L99
Allergic contact dermatitis	0.00540692	2.2664	L00-L99
Granulomatous disorders of skin and subcutaneous tissue	0.0139285	4.5053	L00-L99
Lichen planus	0.0196387	6.00504	L00-L99
Irritant contact dermatitis	0.0214636	2.46547	L00-L99
Rosacea	0.034243	1.92022	L00-L99
Sunburn	0.0370246	48.2096	L00-L99
Other localized connective tissue disorders	0.0683684	4.00302	L00-L99
Other acantholytic disorders	0.0938259	3.00202	L00-L99
Vitiligo	0.0938259	3.00202	L00-L99
Hair color and hair shaft abnormalities	0.111099	48.2096	L00-L99
Acne	0.129193	1.77987	L00-L99
Acute lymphadenitis	0.333333	48.2096	L00-L99
Parapsoriasis	0.333333	48.2096	L00-L99
Nail disorders in diseases classified elsewhere	0.333333	48.2096	L00-L99
Vasculitis limited to skin, not elsewhere classified	0.333333	48.2096	L00-L99
Pilonidal cyst and sinus	0.341499	3.00101	L00-L99
Other bullous disorders	0.341499	3.00101	L00-L99
Radiodermatitis	0.341499	3.00101	L00-L99
Intraop and postprocedural complications of skin, subcu	0.407352	2.0005	L00-L99
Pemphigus	0.604905	2.00034	L00-L99
Androgenic alopecia	0.604905	2.00034	L00-L99
Lupus erythematosus	0.692678	1.50025	L00-L99
Pityriasis rosea	1	0	L00-L99
Erythema multiforme	1	1.33345	L00-L99
Erythema nodosum	1	0	L00-L99
Other acute skin changes due to ultraviolet radiation	1	1	L00-L99
Alopecia areata	1	0.499916	L00-L99
Cicatricial alopecia [scarring hair loss]	1	1	L00-L99
Hypertrichosis	1	1	L00-L99
Pyoderma gangrenosum	1	0	L00-L99
Other joint disorder, not elsewhere classified	2.25e-271	4.50211	M00-M99
Oth and unsp soft tissue disorders, not elsewhere classified	2.36e-207	4.13187	M00-M99
Osteoporosis without current pathological fracture	1.9e-201	4.79818	M00-M99
Chronic gout	5.99e-173	4.47343	M00-M99
Dorsalgia	1.35e-161	3.36074	M00-M99
Chronic gout	2.03e-91	5.70345	M00-M99
Chronic gout	1.35e-78	3.54402	M00-M99
Other disorders of bone density and structure	1.95e-68	3.49443	M00-M99
Other spondylopathies	2.29e-37	2.84453	M00-M99
Other disorders of muscle	3.61e-30	3.06585	M00-M99
Other specific joint derangements	4.27e-24	8.73808	M00-M99
Spondylosis	7.54e-24	2.35573	M00-M99
Shoulder lesions	8.11e-18	2.47296	M00-M99
Acquired deformities of fingers and toes	4.27e-17	3.27283	M00-M99
Chronic gout	2.36e-16	2.67579	M00-M99
Other acquired deformities of limbs	5.15e-15	3.09376	M00-M99
Other and unspecified arthropathy	6.39e-13	2.31548	M00-M99
Other arthritis	6.39e-13	2.31548	M00-M99
Scoliosis	1.2e-12	3.54485	M00-M99
Other rheumatoid arthritis	2.02e-11	2.82319	M00-M99
Disorder of continuity of bone	9.37e-10	2.38011	M00-M99
Rheumatoid arthritis with rheumatoid factor	1.44e-09	5.15358	M00-M99
Osteoporosis with current pathological fracture	1.8e-09	4.40726	M00-M99
Other disorders of bone	3.07e-09	2.18868	M00-M99
Other and unspecified dorsopathies, not elsewhere classified	8.13e-09	2.4114	M00-M99
Soft tissue disorders related to use, overuse and pressure	4.84e-08	2.43745	M00-M99
Other arthritis	1.78e-07	3.74617	M00-M99
Osteoarthritis of first carpometacarpal joint	1.78e-07	3.74617	M00-M99
Osteoarthritis of knee	1.78e-07	3.74617	M00-M99
Osteoarthritis of hip	1.78e-07	3.74617	M00-M99
Arthropathies in other diseases classified elsewhere	1.78e-07	3.74617	M00-M99
Polyosteoarthritis	1.78e-07	3.74617	M00-M99
Other enthesopathies	4.18e-07	2.58822	M00-M99
Thoracic, thoracolum, and lumbosacral intvrt disc disorders	7.71e-07	1.94652	M00-M99
Chronic gout	4.69e-06	3.09096	M00-M99
Other and unspecified osteoarthritis	4.69e-06	3.09096	M00-M99
Osteoarthritis of first carpometacarpal joint	4.69e-06	3.09096	M00-M99
Other systemic involvement of connective tissue	6.4e-06	2.20733	M00-M99
Other bursopathies	8.46e-06	2.74042	M00-M99
Synovitis and tenosynovitis	9.19e-06	2.06767	M00-M99
Other disorders of synovium and tendon	1.93e-05	2.4512	M00-M99
Other inflammatory spondylopathies	7.31e-05	2.61054	M00-M99
Kyphosis and lordosis	7.74e-05	2.84386	M00-M99
Adult osteomalacia	9.24e-05	5.68002	M00-M99
Other and unspecified arthropathy	0.00016109	2.43387	M00-M99
Gout	0.00016109	2.43387	M00-M99
Other crystal arthropathies	0.00016109	2.43387	M00-M99
Osteomyelitis	0.00016195	2.79223	M00-M99
Other deforming dorsopathies	0.00018301	2.13471	M00-M99
Cervical disc disorders	0.00070246	2.16592	M00-M99
Fibroblastic disorders	0.00082308	2.25019	M00-M99
Osteitis deformans [Paget's disease of bone]	0.00179969	5.50832	M00-M99
Pyogenic arthritis	0.00267637	4.80767	M00-M99
Other disorders of cartilage	0.0029623	1.75298	M00-M99
Other necrotizing vasculopathies	0.00524052	2.15376	M00-M99
Chronic gout	0.0117503	2.62001	M00-M99
Chronic gout	0.0217942	3.00404	M00-M99
Enthesopathies, lower limb, excluding foot	0.0434922	1.67921	M00-M99
Internal derangement of knee	0.0768931	2.16922	M00-M99
Oth acquired deformities of ms sys and connective tissue	0.0799663	2.50252	M00-M99
Dermatopolymyositis	0.0929319	2.57381	M00-M99
Dentofacial anomalies [including malocclusion]	0.0942442	1.74162	M00-M99
Ankylosing spondylitis	0.1001	4.00202	M00-M99
Spontaneous rupture of synovium and tendon	0.1001	4.00202	M00-M99
Systemic sclerosis [scleroderma]	0.170775	2.50126	M00-M99
Direct infect of joint in infec/parastc dis classd elswhr	0.259247	4.00101	M00-M99
Juvenile arthritis	0.333333	48.2096	M00-M99
Myositis	0.667959	1.40047	M00-M99
Osteonecrosis	0.667959	1.40047	M00-M99
Systemic lupus erythematosus (SLE)	0.723488	0.777516	M00-M99
Biomechanical lesions, not elsewhere classified	0.784103	1.33367	M00-M99
Intraop and postproc comp and disorders of ms sys, NEC	0.785603	0.72709	M00-M99
Postinfective and reactive arthropathies	1	0	M00-M99
Enteropathic arthropathies	1	0	M00-M99
Chronic gout	1	1	M00-M99
Disorder of patella	1	1	M00-M99
Other diseases of jaws	1	1	M00-M99
Osteopathies in diseases classified elsewhere	1	0	M00-M99
Other juvenile osteochondrosis	1	0	M00-M99
Cystitis	9.09e-139	5.11396	N00-N99
Chronic kidney disease (CKD)	1.27e-136	3.80027	N00-N99
Enlarged prostate	1.4e-91	4.05653	N00-N99
Acute kidney failure	6.14e-52	3.26462	N00-N99
Other noninflammatory disorders of vagina	9.96e-25	4.82273	N00-N99
Oth disorders of kidney and ureter, not elsewhere classified	1.85e-22	2.41186	N00-N99
Other disorders of bladder	4.32e-16	2.75951	N00-N99
Obstructive and reflux uropathy	2.23e-15	2.59987	N00-N99
Unspecified lump in breast	1.92e-14	2.92672	N00-N99
Menopausal and other perimenopausal disorders	1.99e-13	2.0107	N00-N99
Other inflammation of vagina and vulva	5.79e-13	3.04909	N00-N99
Other and unspecified disorders of male genital organs	2.15e-10	5.8908	N00-N99
Other disorders of breast	8.22e-10	2.73413	N00-N99
Female genital prolapse	2.87e-09	2.41815	N00-N99
Other abnormal uterine and vaginal bleeding	2.75e-08	2.71243	N00-N99
Calculus of kidney and ureter	7.83e-08	2.20117	N00-N99
Urethritis and urethral syndrome	8.94e-08	4.24291	N00-N99
Pain and oth cond assoc w fem gntl org and menstrual cycle	8.58e-07	2.82675	N00-N99
Unspecified kidney failure	4.55e-06	2.80179	N00-N99
Neuromuscular dysfunction of bladder, NEC	1.19e-05	3.14339	N00-N99
Urethral stricture	1.35e-05	7.21879	N00-N99
Acute tubulo-interstitial nephritis	1.95e-05	5.26503	N00-N99
Other disorders of penis	1.95e-05	5.26503	N00-N99
Other and unspecified disorders of prostate	4.7e-05	4.01213	N00-N99
Disorders resulting from impaired renal tubular function	7.29e-05	2.04329	N00-N99
Tubulo-interstitial nephritis, not spcf as acute or chronic	0.00016195	2.79223	N00-N99
Male erectile dysfunction	0.00016308	2.04572	N00-N99
Noninflammatory disord of ovary, fallop and broad ligament	0.00100282	2.52918	N00-N99
Hydrocele and spermatocele	0.00234475	3.56244	N00-N99
Inflammatory disorders of breast	0.00880484	5.33916	N00-N99
Other noninflammatory disorders of uterus, except cervix	0.0139775	2.20445	N00-N99
Other disorders of urethra	0.014182	2.3794	N00-N99
Diseases of Bartholin's gland	0.0178165	10.0076	N00-N99
Other noninflammatory disorders of vulva and perineum	0.0262887	1.81647	N00-N99
Hypertrophy of breast	0.0371311	2.67003	N00-N99
Benign mammary dysplasia	0.0446432	1.70933	N00-N99
Unspecified contracted kidney	0.0452445	8.0047	N00-N99
Disorders of prepuce	0.0799663	2.50252	N00-N99
Inflammatory diseases of prostate	0.094585	2.00236	N00-N99
Inflammatory disorders of male genital organs, NEC	0.111086	6.00252	N00-N99
Isolated proteinuria with specified morphological lesion	0.111099	48.2096	N00-N99
Bladder disorders in diseases classified elsewhere	0.111099	48.2096	N00-N99
Other male sexual dysfunction	0.111099	48.2096	N00-N99
Endometriosis	0.111099	48.2096	N00-N99
Erosion and ectropion of cervix uteri	0.111099	48.2096	N00-N99
Intraop and postproc comp and disorders of GU sys, NEC	0.123092	2.22428	N00-N99
Unspecified nephritic syndrome	0.170775	2.50126	N00-N99
Calculus of lower urinary tract	0.195784	1.66835	N00-N99
Drug- & heavy-metal-induced tubulo-interstitial & tublr cond	0.259247	4.00101	N00-N99
Fistulae involving female genital tract	0.308584	0	N00-N99
Recurrent and persistent hematuria	0.333333	48.2096	N00-N99
Male infertility	0.333333	48.2096	N00-N99
Nephrotic syndrome	0.341499	3.00101	N00-N99
Excessive, frequent and irregular menstruation	0.341499	3.00101	N00-N99
Orchitis and epididymitis	0.535919	1.55621	N00-N99
Dysplasia of cervix uteri	0.593919	1.66723	N00-N99
Other female pelvic inflammatory diseases	0.604905	2.00034	N00-N99
Polyp of female genital tract	0.750655	0.817907	N00-N99
Chronic nephritic syndrome	0.779614	0.856855	N00-N99
Unspecified renal colic	0.929537	0.909015	N00-N99
Acute nephritic syndrome	1	0	N00-N99
Rapidly progressive nephritic syndrome	1	0	N00-N99
Hereditary nephropathy, not elsewhere classified	1	0	N00-N99
Glomerular disorders in diseases classified elsewhere	1	0	N00-N99
Chronic tubulo-interstitial nephritis	1	2.00017	N00-N99
Other renal tubulo-interstitial diseases	1	2.00017	N00-N99
Urethral disorders in diseases classified elsewhere	1	0	N00-N99
Noninflammatory disorders of testis	1	0	N00-N99
Salpingitis and oophoritis	1	1.33345	N00-N99
Other noninflammatory disorders of cervix uteri	1	1	N00-N99
Absent, scanty and rare menstruation	1	1	N00-N99
Other disorders of urinary system	2.4847207229394e-311	5.98725	N00-N99
Venous complications and hemorrhoids in pregnancy	0.0136713	4.00504	O00-O99
Diabetes in pregnancy, childbirth, and the puerperium	0.259247	4.00101	O00-O99
Abnormalities of forces of labor	0.259247	4.00101	O00-O99
Gestational edema and proteinuria without hypertension	0.333333	48.2096	O00-O99
Maternal care for oth conditions predom related to pregnancy	0.333333	48.2096	O00-O99
Maternal care for known or suspected fetal abnlt and damage	0.333333	48.2096	O00-O99
Obstructed labor due to maternal pelvic abnormality	0.333333	48.2096	O00-O99
Postpartum hemorrhage	0.333333	48.2096	O00-O99
Other puerperal infections	0.333333	48.2096	O00-O99
Complications of anesthesia during the puerperium	0.333333	48.2096	O00-O99
Spontaneous abortion	1	0	O00-O99
Pre-existing hypertension compl preg/chldbrth	1	0	O00-O99
Maternal care for abnormality of pelvic organs	1	1.33345	O00-O99
Maternal care for other fetal problems	1	0	O00-O99
Labor and delivery complicated by umbilical cord comp	1	0	O00-O99
Abnormal findings on neonatal screening	0.333333	48.2096	P00-P96
Respiratory distress of newborn	0.333333	48.2096	P00-P96
Intracranial nontraumatic hemorrhage of newborn	0.333333	48.2096	P00-P96
Convulsions of newborn	0.333333	48.2096	P00-P96
Disord of NB related to slow fetal growth and fetal malnut	0.341499	3.00101	P00-P96
Other congenital malformations of eye	1.87e-06	48.2096	Q00-Q99
Down syndrome	0.00045617	48.2096	Q00-Q99
Congenital ichthyosis	0.00068781	7.34505	Q00-Q99
Other congenital malformations of peripheral vascular system	0.00179969	5.50832	Q00-Q99
Other congenital malformations of circulatory system	0.00258582	14.0153	Q00-Q99
Renal agenesis and other reduction defects of kidney	0.0123374	48.2096	Q00-Q99
Congen malform syndromes due to known exogenous causes, NEC	0.0123374	48.2096	Q00-Q99
Other congenital malformations of integument	0.0178165	10.0076	Q00-Q99
Congenital malformations of posterior segment of eye	0.019633	4.67098	Q00-Q99
Other osteochondrodysplasias	0.0370246	48.2096	Q00-Q99
Congenital malformations of esophagus	0.0452445	8.0047	Q00-Q99
Congenital malformations of spine and bony thorax	0.0452445	8.0047	Q00-Q99
Congenital lens malformations	0.111099	48.2096	Q00-Q99
Congenital malformations of anterior segment of eye	0.111099	48.2096	Q00-Q99
Other congenital malformations of skull and face bones	0.111099	48.2096	Q00-Q99
Other congenital musculoskeletal deformities	0.259247	4.00101	Q00-Q99
Encephalocele	0.333333	48.2096	Q00-Q99
Anophthalmos, microphthalmos and macrophthalmos	0.333333	48.2096	Q00-Q99
Cleft palate	0.333333	48.2096	Q00-Q99
Congen defects of renal pelvis and congen malform of ureter	0.333333	48.2096	Q00-Q99
Congenital ms deformities of head, face, spine and chest	0.333333	48.2096	Q00-Q99
Other congenital malformations of limb(s)	0.333333	48.2096	Q00-Q99
Congenital malformations of breast	0.333333	48.2096	Q00-Q99
Phakomatoses, not elsewhere classified	0.333333	48.2096	Q00-Q99
Congenital malformations of cardiac septa	0.357634	1.57249	Q00-Q99
Congenital malformations of aortic and mitral valves	0.453642	2.00067	Q00-Q99
Other congenital malformations of skin	0.59752	1.3852	Q00-Q99
Congenital malform of gallbladder, bile ducts and liver	0.604905	2.00034	Q00-Q99
Other congenital malformations of urinary system	0.604905	2.00034	Q00-Q99
Congenital malformations of musculoskeletal system, NEC	0.604905	2.00034	Q00-Q99
Oth congenital malform syndromes affecting multiple systems	0.604905	2.00034	Q00-Q99
Other congenital malformations of heart	0.759385	1.42893	Q00-Q99
Congenital deformities of feet	0.921858	1.25021	Q00-Q99
Other congenital malformations of brain	1	0	Q00-Q99
Other congenital malformations of spinal cord	1	0	Q00-Q99
Congenital malform of eyelid, lacrimal apparatus and orbit	1	0	Q00-Q99
Other congenital malformations of ear	1	2.00017	Q00-Q99
Congenital malformations of great arteries	1	1.33345	Q00-Q99
Congenital malformations of great veins	1	0	Q00-Q99
Congenital malformations of larynx	1	1	Q00-Q99
Congenital malformations of trachea and bronchus	1	0	Q00-Q99
Other congenital malformations of respiratory system	1	0	Q00-Q99
Other congenital malformations of tongue, mouth and pharynx	1	0	Q00-Q99
Other congenital malformations of upper alimentary tract	1	1	Q00-Q99
Other congenital malformations of digestive system	1	1	Q00-Q99
Congenital malformations of uterus and cervix	1	2.00017	Q00-Q99
Other congenital malformations of female genitalia	1	0	Q00-Q99
Hypospadias	1	0	Q00-Q99
Cystic kidney disease	1	1.2001	Q00-Q99
Other congenital malformations of kidney	1	2.00017	Q00-Q99
Congenital deformities of hip	1	0	Q00-Q99
Epidermolysis bullosa	1	0	Q00-Q99
Other congenital malformations, not elsewhere classified	1	0.666611	Q00-Q99
Unspecified urinary incontinence	5.97e-263	11.5308	R00-R99
Symptoms and signs involving emotional state	1.39e-186	17.0127	R00-R99
Rash and other nonspecific skin eruption	1.73e-167	6.37963	R00-R99
Polyuria	2.21e-153	4.57229	R00-R99
Aphagia and dysphagia	6.79e-153	7.31544	R00-R99
Edema, not elsewhere classified	1.97e-142	4.0701	R00-R99
Oth symptoms and signs involving the nervous and ms systems	1.54e-134	6.03278	R00-R99
Oth symptoms and signs involving the circ and resp sys	9.76e-133	4.15284	R00-R99
Elevated blood glucose level	1.01e-129	3.84957	R00-R99
Syncope and collapse	3.17e-126	4.31232	R00-R99
Abnormalities of breathing	4.36e-124	2.71967	R00-R99
Oth symptoms and signs involving the dgstv sys and abdomen	2.36e-121	4.31353	R00-R99
Dizziness and giddiness	4.24e-121	3.71359	R00-R99
Abnormalities of heart beat	6.47e-121	3.75363	R00-R99
Abdominal and pelvic pain	5.86e-120	3.30723	R00-R99
Lack of expected normal physiol dev in childhood and adults	4.91e-114	8.43738	R00-R99
Oth and unsp symptoms and signs involving the GU sys	8.59e-104	5.44762	R00-R99
Fever of other and unknown origin	5.31e-103	7.27718	R00-R99
Other abnormal findings of blood chemistry	2.72e-86	3.51013	R00-R99
Pain, unspecified	3.47e-77	5.86883	R00-R99
Other general symptoms and signs	2.14e-76	5.0412	R00-R99
Convulsions, not elsewhere classified	7.63e-76	7.07666	R00-R99
Pain associated with micturition	4.44e-75	4.02452	R00-R99
Fecal incontinence	2.53e-70	10.2318	R00-R99
Hematuria	3.37e-66	3.54519	R00-R99
Nausea and vomiting	1e-64	3.76971	R00-R99
Oth symptoms and signs w general sensations and perceptions	2.78e-64	17.6457	R00-R99
Pain in throat and chest	3.27e-62	2.33748	R00-R99
Other and unspecified abnormal findings in urine	1.82e-61	4.61919	R00-R99
Abnormal involuntary movements	9.19e-60	4.66391	R00-R99
Headache	9.54e-52	3.44614	R00-R99
Symptoms and signs involving appearance and behavior	1.43e-50	29.279	R00-R99
Retention of urine	2.62e-50	3.89827	R00-R99
Age-related physical debility	5.8e-50	9.05299	R00-R99
Somnolence, stupor and coma	3.38e-48	7.37219	R00-R99
Other skin changes	2.03e-42	5.32729	R00-R99
Abnormal results of function studies	1.76e-41	2.51768	R00-R99
Speech disturbances, not elsewhere classified	1.51e-36	5.27345	R00-R99
Cardiac murmurs and other cardiac sounds	2.24e-30	3.09115	R00-R99
Hemorrhage, not elsewhere classified	3.19e-29	5.58871	R00-R99
Abnormal blood-pressure reading, without diagnosis	5.3e-28	3.92095	R00-R99
Abnormal serum enzyme levels	6.02e-28	3.42375	R00-R99
Other lack of coordination	6.76e-26	5.78139	R00-R99
Flatulence and related conditions	2.71e-23	3.106	R00-R99
Abnormal findings on diagnostic imaging of lung	9.13e-23	2.36208	R00-R99
Localized swelling, mass and lump of skin, subcu	1.94e-22	2.81971	R00-R99
Abnormal findings on diagnostic imaging of body structures	6.55e-20	2.70158	R00-R99
Symp and signs specifically assoc w sys inflam and infct	7.88e-20	3.52169	R00-R99
Hemorrhage from respiratory passages	3.15e-15	2.61401	R00-R99
Proteinuria	5.29e-12	2.63539	R00-R99
Abnormal tumor markers	1.5e-10	2.40182	R00-R99
Anuria and oliguria	8.08e-10	8.89824	R00-R99
Find of drugs and oth substnc, not normally found in blood	3.94e-09	4.02437	R00-R99
Dyslexia and oth symbolic dysfunctions, NEC	4.01e-09	6.63119	R00-R99
Cachexia	4.7e-09	6.21156	R00-R99
Disturbances of skin sensation	1.28e-08	1.86441	R00-R99
Heartburn	1.61e-08	3.65144	R00-R99
Other abnormal immunological findings in serum	1.7e-08	2.44337	R00-R99
Abnormal findings on diagnostic imaging of cnsl	1.01e-07	11.0371	R00-R99
Abnormal and inconclusive findings on dx imaging of breast	8.26e-07	1.82352	R00-R99
Voice and resonance disorders	1.15e-06	1.99656	R00-R99
Abnormality of red blood cells	9.14e-06	3.76392	R00-R99
Elev erythro sedim and abnormality of plasma viscosity	1.72e-05	3.45723	R00-R99
Unspecified jaundice	4.07e-05	2.92799	R00-R99
Disturbances of smell and taste	4.24e-05	5.44274	R00-R99
Enlarged lymph nodes	0.00016005	2.13233	R00-R99
Other abnormalities of plasma proteins	0.00023043	4.86818	R00-R99
Generalized hyperhidrosis	0.00070235	2.67454	R00-R99
Abnormal findings in specimens from oth org/tiss	0.0015866	1.9638	R00-R99
Urethral discharge	0.00411062	48.2096	R00-R99
Illness, unspecified	0.00982592	3.11608	R00-R99
Sexual dysfunction, unspecified	0.111099	48.2096	R00-R99
Ascites	0.263294	1.42091	R00-R99
Abnormal findings in specimens from resp org/thrx	0.333333	48.2096	R00-R99
Abnormal findings in specimens from dgstv org/abd cav	0.407352	2.0005	R00-R99
Hepatomegaly and splenomegaly, not elsewhere classified	0.523274	1.25084	R00-R99
Abnormal findings in specimens from female genital organs	0.569983	1.45516	R00-R99
Shock, not elsewhere classified	1	1	R00-R99
Glycosuria	1	0.799933	R00-R99
Ill-defined and unknown cause of mortality	1	2.00017	R00-R99
Abnormalities of gait and mobility	2.4847207229394e-311	9.80605	R00-R99
Oth symptoms and signs w cognitive functions and awareness	2.4847207229394e-311	16.7192	R00-R99
Malaise and fatigue	2.4847207229394e-311	5.508	R00-R99
Symptoms and signs concerning food and fluid intake	2.4847207229394e-311	10.3976	R00-R99
Cough	4.969441445879e-311	5.94739	R00-R99
Injury of unspecified body region	2.91e-80	5.57771	S00-T98
Other and unspecified injuries of head	4.99e-60	4.43483	S00-T98
Fracture of femur	1.46e-44	4.25174	S00-T98
Open wound of head	1.72e-39	4.4983	S00-T98
Open wound of knee and lower leg	3.03e-34	5.40343	S00-T98
Foreign body in respiratory tract	1.61e-30	15.8507	S00-T98
Fracture of shoulder and upper arm	6.67e-24	4.13103	S00-T98
Superficial injury of head	1.29e-23	3.90385	S00-T98
Fracture of lumbar spine and pelvis	7.86e-23	3.5881	S00-T98
Intracranial injury	1.51e-20	4.05957	S00-T98
Superficial injury of ankle, foot and toes	8.53e-18	6.23631	S00-T98
Open wound of elbow and forearm	9.87e-18	8.20712	S00-T98
Complications of genitourinary prosth dev/grft	1.07e-17	5.02509	S00-T98
Superficial injury of knee and lower leg	8.6e-17	3.48335	S00-T98
Open wound of ankle, foot and toes	8.76e-17	5.33961	S00-T98
Superficial injury of shoulder and upper arm	1.08e-15	5.12053	S00-T98
Opn wnd abdomen, lower back, pelvis and external genitals	3.89e-15	9.66985	S00-T98
Diuretics and oth and unsp drug/meds/biol subst	3.62e-14	4.20704	S00-T98
Fracture of rib(s), sternum and thoracic spine	4.06e-13	2.9906	S00-T98
Fracture of lower leg, including ankle	1.2e-12	3.54485	S00-T98
Fracture of skull and facial bones	1.48e-12	4.75721	S00-T98
Open wound of shoulder and upper arm	2.2e-12	6.96815	S00-T98
Fracture at wrist and hand level	5.86e-12	3.55555	S00-T98
Superficial injury of hip and thigh	2.3e-11	5.56543	S00-T98
Fracture of forearm	1.26e-10	3.50139	S00-T98
Superficial injury of wrist, hand and fingers	7.56e-08	3.61979	S00-T98
Hypothermia	6.14e-07	17.0458	S00-T98
Other and unspecified injuries of ankle and foot	6.47e-07	3.37675	S00-T98
Injury of eye and orbit	1.91e-06	3.79372	S00-T98
Open wound of wrist, hand and fingers	2.96e-06	2.71711	S00-T98
Disloc & sprain of joints & ligaments at ankl, ft & toe lev	2.96e-06	2.91771	S00-T98
Superfic inj abdomen, low back, pelvis and external genitals	3.63e-06	3.51477	S00-T98
Other and unspecified injuries of hip and thigh	4.1e-06	9.02424	S00-T98
Effects of other deprivation	4.17e-06	3.77964	S00-T98
Foreign body in ear	5.37e-06	7.62111	S00-T98
Superficial injury of thorax	5.46e-06	2.53749	S00-T98
Other and unspecified injuries of wrist, hand and finger(s)	9.68e-06	4.01417	S00-T98
Psychotropic drugs, not elsewhere classified	1.68e-05	24.0464	S00-T98
Other and unspecified injuries of shoulder and upper arm	1.95e-05	5.26503	S00-T98
Fracture of cervical vertebra and other parts of neck	2.13e-05	4.01315	S00-T98
Certain early complications of trauma, NEC	2.16e-05	4.18001	S00-T98
Fracture of foot and toe, except ankle	2.17e-05	2.74534	S00-T98
Adverse effects, not elsewhere classified	3.22e-05	2.11029	S00-T98
Unspecified multiple injuries	4.4e-05	3.72618	S00-T98
Open wound of hip and thigh	5.06e-05	48.2096	S00-T98
Complications of internal prosth dev/grft	0.00032671	3.13395	S00-T98
Burn and corrosion, body region unspecified	0.00041653	3.39345	S00-T98
Injury of muscle, fascia and tendon at shldr/up arm	0.00081789	2.35255	S00-T98
Hormones and their synthetic substitutes and antag, NEC	0.00084371	3.23866	S00-T98
Effects of heat and light	0.00136737	9.0121	S00-T98
Open wound of thorax	0.00267603	4.34062	S00-T98
Other and unspecified injuries of lower leg	0.00274327	2.33963	S00-T98
Complications of procedures, not elsewhere classified	0.00300863	2.00642	S00-T98
Antiepileptic, sedative- hypnotic and antiparkinsonism drugs	0.00411062	48.2096	S00-T98
Toxic effect of other and unspecified substances	0.00411062	48.2096	S00-T98
Disloc and sprain of joints and ligaments of shoulder girdle	0.00750562	2.07667	S00-T98
Drugs primarily affecting the autonomic nervous system	0.0123374	48.2096	S00-T98
Superficial injury of elbow and forearm	0.0123523	2.3575	S00-T98
Adult and child abuse, neglect and oth maltreat, confirmed	0.0139285	4.5053	S00-T98
Dislocation and sprain of joints and ligaments at neck level	0.0151581	2.73163	S00-T98
Toxic effect of metals	0.0196387	6.00504	S00-T98
Oth complications of surgical and medical care, NEC	0.0282667	2.54909	S00-T98
Complications of cardiac and vascular prosth dev/grft	0.0290498	1.70402	S00-T98
Agents primarily affecting the cardiovascular system	0.0420639	2.12822	S00-T98
Traumatic amputation of ankle and foot	0.0452352	5.00336	S00-T98
Burn and corrosion of lower limb, except ankle and foot	0.0452445	8.0047	S00-T98
Dislocation and sprain of joints and ligaments of knee	0.0614424	1.90288	S00-T98
Foreign body in alimentary tract	0.0683684	4.00302	S00-T98
Systemic antibiotics	0.0683684	4.00302	S00-T98
Oth & unsp injuries of abd, low back, pelv & extrn genitals	0.0714799	1.82094	S00-T98
Other and unspecified injuries of thorax	0.0799663	2.50252	S00-T98
Injury of urinary and pelvic organs	0.1001	4.00202	S00-T98
Burn and corrosion of head, face, and neck	0.111086	6.00252	S00-T98
Adult and child abuse, neglect and oth maltreat, suspected	0.111086	6.00252	S00-T98
Other specified and unspecified injuries of neck	0.126884	3.33529	S00-T98
Dislocation and sprain of joints and ligaments at wrs/hnd lv	0.129193	1.77987	S00-T98
Injury of muscle, fascia and tendon at lower leg level	0.129377	2.00202	S00-T98
Complications of internal orthopedic prosth dev/grft	0.168865	1.68605	S00-T98
Injury of muscle, fascia and tendon at hip and thigh level	0.178715	2.00168	S00-T98
Dislocation and sprain of joints and ligaments of head	0.202232	2.3349	S00-T98
Narcotics and psychodysleptics	0.209819	1.83487	S00-T98
Injury of other and unspecified intrathoracic organs	0.231747	2.66779	S00-T98
Other and unspecified injuries of elbow and forearm	0.231747	2.66779	S00-T98
Dislocation and sprain of joints and ligaments of elbow	0.259247	4.00101	S00-T98
Burns classified accord extent body involv	0.259247	4.00101	S00-T98
Agents prim act on smooth and skeletal musc and the resp sys	0.259247	4.00101	S00-T98
Toxic effect of contact with venomous animals and plants	0.282927	0.285594	S00-T98
Complications peculiar to reattachment and amputation	0.308584	0	S00-T98
Crushing injury of shoulder and upper arm	0.333333	48.2096	S00-T98
Crushing injury of wrist, hand and fingers	0.333333	48.2096	S00-T98
Traumatic amputation of wrist, hand and fingers	0.333333	48.2096	S00-T98
Superficial frostbite	0.333333	48.2096	S00-T98
Frostbite with tissue necrosis	0.333333	48.2096	S00-T98
Toxic effect of other gases, fumes and vapors	0.333333	48.2096	S00-T98
Asphyxiation	0.333333	48.2096	S00-T98
Toxic effect of corrosive substances	0.341499	3.00101	S00-T98
Inj lower spinl cord and nrv at abd, low back and pelv level	0.407352	2.0005	S00-T98
Burn and corrosion of wrist and hand	0.433719	2.00084	S00-T98
Comp following infusion, transfusion and theraputc injection	0.433719	2.00084	S00-T98
Nonopioid analgesics, antipyretics and antirheumatics	0.492672	1.6004	S00-T98
Disloc & sprain of joints & ligaments of lumbar spin & pelv	0.539985	1.37569	S00-T98
Injury of blood vessels at hip and thigh level	0.555518	0	S00-T98
Dislocation and sprain of joints and ligaments of thorax	0.593919	1.66723	S00-T98
Burn and corrosion of trunk	0.604905	2.00034	S00-T98
Other and unspecified effects of other external causes	0.604905	2.00034	S00-T98
Traumatic amputation of lower leg	0.670727	0.399899	S00-T98
Injury of muscle and tendon at ankle and foot level	0.692678	1.50025	S00-T98
Injury of muscle, fascia and tendon at neck level	0.859544	1.13072	S00-T98
Dislocation and sprain of joint and ligaments of hip	0.921858	1.25021	S00-T98
Foreign body in genitourinary tract	0.929537	0.909015	S00-T98
Complications of transplanted organs and tissue	0.943589	1.12519	S00-T98
Primarily systemic and hematological agents, NEC	0.964124	1.02448	S00-T98
Injury of cranial nerve	1	2.00017	S00-T98
Superficial injury of neck	1	0.499916	S00-T98
Injury of nerves and spinal cord at neck level	1	0.666611	S00-T98
Injury of intra-abdominal organs	1	0	S00-T98
Injury of nerves at forearm level	1	0	S00-T98
Injury of muscle, fascia and tendon at forearm level	1	0	S00-T98
Injury of muscle, fascia and tendon at wrist and hand level	1	0	S00-T98
Traumatic amputation of hip and thigh	1	1.33345	S00-T98
Injury of nerves at lower leg level	1	0	S00-T98
Crushing injury of lower leg	1	2.00017	S00-T98
Injury of blood vessels at ankle and foot level	1	2.00017	S00-T98
Crushing injury of ankle and foot	1	2.00017	S00-T98
Foreign body on external eye	1	0.799933	S00-T98
Burn and corrosion of shldr/up lmb, except wrist and hand	1	1.2001	S00-T98
Burn and corrosion of ankle and foot	1	1	S00-T98
Burn and corrosion confined to eye and adnexa	1	0	S00-T98
Burn and corrosion of other internal organs	1	0	S00-T98
Radiation sickness, unspecified	1	0.799933	S00-T98
Unspecified fall	3.84e-292	6.62026	V01-Y98
Pedestrian injured in collision w hv veh	1.25e-172	6.34795	V01-Y98
Place of occurrence of the external cause	4.11e-60	6.53628	V01-Y98
Bus occupant injured in collision with oth nonmotor vehicle	1.36e-15	3.1496	V01-Y98
Fall from bed	2.08e-07	7.16874	V01-Y98
Pedestrian injured in collision w car, pick-up truck or van	2.49e-07	6.52411	V01-Y98
Other slipping, tripping and stumbling and falls	1.35e-05	7.21879	V01-Y98
Fall on and from stairs and steps	3.85e-05	6.01515	V01-Y98
Occupant of pk-up/van injured in collision w statnry object	4e-05	2.26143	V01-Y98
Car occupant injured in other and unsp transport accidents	0.00054158	10.0151	V01-Y98
Car occupant injured pick-up truck, pick-up truck or van	0.00105096	3.60788	V01-Y98
Exposure to other specified factors	0.00136944	48.2096	V01-Y98
Activity codes	0.00164171	6.67619	V01-Y98
Nosocomial condition	0.00402644	5.00672	V01-Y98
Bit/stung by nonvenom insect and oth nonvenomous arthropods	0.0044594	1.78409	V01-Y98
Fall on same level from slipping, tripping and stumbling	0.0048554	3.33922	V01-Y98
Oth and unsp medical devices associated w adverse incidents	0.0123374	48.2096	V01-Y98
Pedal cycle rider injured in collision w 2/3-whl mv	0.0136713	4.00504	V01-Y98
Fall from wheelchr/nonmotor scoot	0.0178165	10.0076	V01-Y98
Occupant of pk-up/van injured in nonclsn transport accident	0.0243771	3.14682	V01-Y98
Bus occupant injured in collision w 2/3-whl mv	0.0270567	3.33726	V01-Y98
Occupant of pk-up/van injured in collision w hv veh	0.0452352	5.00336	V01-Y98
Contact with other mammals	0.0938259	3.00202	V01-Y98
Car occupant injured in collision w hv veh	0.111086	6.00252	V01-Y98
Occupant of pk-up/van injured in collision w 2/3-whl mv	0.111086	6.00252	V01-Y98
Fall from chair	0.111086	6.00252	V01-Y98
Surg op & oth surg proc cause abn react/compl, w/o misadvnt	0.111086	6.00252	V01-Y98
External cause status	0.111086	6.00252	V01-Y98
Bus occupant injured in collision w hv veh	0.111099	48.2096	V01-Y98
Fall from other furniture	0.111099	48.2096	V01-Y98
Car occupant injured in collision w rail trn/veh	0.112087	1.87721	V01-Y98
Bus occupant injured in collision w statnry object	0.21107	2.00151	V01-Y98
Pedestrian injured in collision w rail trn/veh	0.231747	2.66779	V01-Y98
Pedestrian injured in collision with pedal cycle	0.333333	48.2096	V01-Y98
Pedal cycle rider injured in noncollision transport accident	0.333333	48.2096	V01-Y98
Motorcycle rider injured in collision w pedestrian or animal	0.333333	48.2096	V01-Y98
Motorcycle rider injured in collision w 2/3-whl mv	0.333333	48.2096	V01-Y98
Car occupant injured in collision with pedestrian or animal	0.333333	48.2096	V01-Y98
Occupant of hv veh injured in collision w 2/3-whl mv	0.333333	48.2096	V01-Y98
Fall on and from ladder	0.333333	48.2096	V01-Y98
Fall from cliff	0.333333	48.2096	V01-Y98
Contact with rodent	0.333333	48.2096	V01-Y98
Exposure to uncontrolled fire in building or structure	0.333333	48.2096	V01-Y98
Contact with other hot fluids	0.333333	48.2096	V01-Y98
Contact with hot household appliances	0.333333	48.2096	V01-Y98
Assault by blunt object	0.333333	48.2096	V01-Y98
Cardiovascular devices associated with adverse incidents	0.333333	48.2096	V01-Y98
Evidence of alcohol involv determined by blood alcohol level	0.333333	48.2096	V01-Y98
Contact with dog	0.384238	1.63733	V01-Y98
Pedal cycle rider injured in collision w rail trn/veh	0.453642	2.00067	V01-Y98
Pedal cycle rider injured pick-up truck, pk-up/van	0.555518	0	V01-Y98
Motor- or nonmotor-vehicle accident, type of vehicle unsp	0.82848	1.2003	V01-Y98
Car occupant injured in collision w 2/3-whl mv	0.936952	1.07701	V01-Y98
Pedestrian injured in other and unsp transport accidents	1	0	V01-Y98
Occupant of hv veh injured in collision w rail trn/veh	1	0	V01-Y98
Bus occupant injured in collision with pedestrian or animal	1	0	V01-Y98
Occupant of rail trn/veh injured in transport accident	1	0	V01-Y98
Traf of spcf type but victim's mode of transport unknown	1	0.666555	V01-Y98
Fall due to ice and snow	1	1	V01-Y98
Other fall from one level to another	1	0	V01-Y98
Acc rifle, shotgun and larger firearm discharge and malfunct	1	0	V01-Y98
Acc disch and malfunct from oth and unsp firearms and guns	1	0	V01-Y98
Exposure to ionizing radiation	1	0	V01-Y98
Exposure to sunlight	1	1.2001	V01-Y98
Assault by unspecified means	1	0.799933	V01-Y98
Oth medical procedures cause abn react/compl, w/o misadvnt	1	2.00017	V01-Y98
Encntr for general exam w/o complaint, susp or reprtd dx	7.37e-217	4.26639	Z00-Z99
Persons encntr health serv for oth cnsl and med advice, NEC	1.21e-200	9.47516	Z00-Z99
Encounter for screening for other diseases and disorders	7.79e-140	4.7711	Z00-Z99
Personal risk factors, not elsewhere classified	8.9e-118	5.64921	Z00-Z99
Problems related to care provider dependency	2.38e-109	12.5128	Z00-Z99
Long term (current) drug therapy	7.1e-109	3.40206	Z00-Z99
Encounter for screening for malignant neoplasms	8.53e-70	2.67354	Z00-Z99
Encounter for screening for infec/parastc diseases	6.74e-56	4.25041	Z00-Z99
Encntr for oth sp exam w/o complaint, suspected or reprtd dx	2.8e-53	2.2215	Z00-Z99
Oth prob rel to prim support group, inc family circumstances	6.32e-51	8.86789	Z00-Z99
[truncated: 67 more rows]

## Sheet: MS_AlzConMFL3Name
L3_Name	pvalue_M	pvalue_F	OddsRatio_M	OddsRatio_F	SigSex	Category
[truncated: 947 more rows]

[truncated: 2 more sheets: MS_AlzConDiagnosisName, MS_AlzConMFDiagnosisName]
