# Supplementary material for: Deep phenotyping of Alzheimer’s disease leveraging electronic medical records identifies sex-specific clinical associations
Source: Nat Commun. 2022 Feb 3;13:675. doi: 10.1038/s41467-022-28273-0 (PMC8814236; doi:10.1038/s41467-022-28273-0)
Supplement: Supplementary file 5 — Supplementary Data 2 [file 41467_2022_28273_MOESM5_ESM.xlsx]

## Sheet: AlzConL2Name
l2_name	Category	pvalue	OddsRatio
Mycoses (B35-B49)	A00-B99	1.6e-15	1.41
Other bacterial diseases (A30-A49)	A00-B99	0.00045	1.18
Bacterial and viral infectious agents (B95-B97)	A00-B99	0.0062	1.15
Viral hepatitis (B15-B19)	A00-B99	0.0065	0.78
Infections with a predominantly sexual mode of transmission (A50-A64)	A00-B99	0.0089	1.39
Viral infections characterized by skin and mucous membrane lesions (B00-B09)	A00-B99	0.051	1.12
Other infectious diseases (B99)	A00-B99	0.35	1.12
Tuberculosis (A15-A19)	A00-B99	0.69	0.94
Intestinal infectious diseases (A00-A09)	A00-B99	0.84	1.02
Other viral diseases (B25-B34)	A00-B99	0.93	0.98
Malignant neoplasms of ill-defined, other secondary and unspecified sites (C76-C80)	C00-D48	1.9e-63	0.42
Malignant neoplasms of digestive organs (C15-C26)	C00-D48	4.4e-21	0.51
Malignant neoplasms of respiratory and intrathoracic organs (C30-C39)	C00-D48	3.1e-17	0.44
Malignant neoplasms of eye, brain and other parts of central nervous system (C69-C72)	C00-D48	9.2e-16	0.38
Malignant neoplasms of lymphoid, hematopoietic and related tissue (C81-C96)	C00-D48	1.8e-11	0.57
Malignant neoplasms of urinary tract (C64-C68)	C00-D48	1.1e-09	0.56
Malignant neoplasms of female genital organs (C51-C58)	C00-D48	4.2e-07	0.59
Neoplasms of unspecified behavior (D49)	C00-D48	6.5e-07	0.71
Malignant neoplasms of mesothelial and soft tissue (C45-C49)	C00-D48	1.8e-06	0.52
In situ neoplasms (D00-D09)	C00-D48	0.0036	0.81
Malignant neoplasms of male genital organs (C60-C63)	C00-D48	0.021	0.86
Melanoma and other malignant neoplasms of skin (C43-C44)	C00-D48	0.023	0.86
Malignant neoplasms of breast (C50)	C00-D48	0.086	0.88
Neoplasms of uncertain behavior, polycythemia vera and myelodysplastic syndromes (D37-D48)	C00-D48	0.14	0.93
Benign neoplasms, except benign neuroendocrine tumors (D10-D36)	C00-D48	0.86	0.99
Nutritional anemias (D50-D53)	D50-D89	3.6e-10	1.35
Certain disorders involving the immune mechanism (D80-D89)	D50-D89	1.7e-05	0.62
Aplastic and other anemias and other bone marrow failure syndromes (D60-D64)	D50-D89	0.0002	1.13
Coagulation defects, purpura and other hemorrhagic conditions (D65-D69)	D50-D89	0.00027	0.82
Hemolytic anemias (D55-D59)	D50-D89	0.078	0.77
Other disorders of blood and blood-forming organs (D70-D77)	D50-D89	0.68	1.02
Other nutritional deficiencies (E50-E64)	E00-E90	4.8e-80	2.33
Metabolic disorders (E70-E88)	E00-E90	2.2e-63	1.67
Disorders of thyroid gland (E00-E07)	E00-E90	6e-08	1.22
Malnutrition (E40-E46)	E00-E90	5.6e-05	1.3
Overweight, obesity and other hyperalimentation (E65-E68)	E00-E90	0.0014	0.82
Other disorders of glucose regulation and pancreatic internal secretion (E15-E16)	E00-E90	0.041	1.24
Postprocedural endocrine and metabolic complications and disorders, not elsewhere classified (E89)	E00-E90	0.46	0.92
Disorders of other endocrine glands (E20-E35)	E00-E90	0.92	1.01
Diabetes mellitus (E08-E13)	E00-E90	0.96	1
Mental disorders due to known physiological conditions (F01-F09)	F00-F99	8.9e-196	931.81
Schizophrenia, schizotypal, delusional, and other non-mood psychotic disorders (F20-F29)	F00-F99	3.4e-129	4.57
Mood [affective] disorders (F30-F39)	F00-F99	8.5e-126	2.36
Anxiety, dissociative, stress-related, somatoform and other nonpsychotic mental disorders (F40-F48)	F00-F99	3.9e-39	1.7
Behavioral and emotional disorders with onset usually occurring in childhood and adolescence (F90-F98)	F00-F99	1.6e-33	5.87
Unspecified mental disorder (F99)	F00-F99	5.4e-05	1.91
Mental and behavioral disorders due to psychoactive substance use (F10-F19)	F00-F99	0.27	1.06
Behavioral syndromes associated with physiological disturbances and physical factors (F50-F59)	F00-F99	0.32	1.12
Other degenerative diseases of the nervous system (G30-G32)	G00-G99	8.9e-196	1e+99
Extrapyramidal and movement disorders (G20-G26)	G00-G99	2.4e-109	3
Episodic and paroxysmal disorders (G40-G47)	G00-G99	1.2e-77	1.92
Other disorders of the nervous system (G89-G99)	G00-G99	3.6e-48	1.67
Polyneuropathies and other disorders of the peripheral nervous system (G60-G65)	G00-G99	1.7e-16	1.54
Inflammatory diseases of the central nervous system (G00-G09)	G00-G99	2.7e-05	1.82
Systemic atrophies primarily affecting the central nervous system (G10-G14)	G00-G99	0.057	1.37
Cerebral palsy and other paralytic syndromes (G80-G83)	G00-G99	0.64	1.04
Nerve, nerve root and plexus disorders (G50-G59)	G00-G99	0.67	0.97
Visual disturbances and blindness (H53-H54)	H00-H59	2.2e-21	1.56
Disorders of lens (H25-H28)	H00-H59	5e-07	1.2
Disorders of conjunctiva (H10-H11)	H00-H59	4.9e-05	1.27
Glaucoma (H40-H42)	H00-H59	0.001	1.16
Disorders of sclera, cornea, iris and ciliary body (H15-H22)	H00-H59	0.0026	0.82
Other disorders of eye and adnexa (H55-H57)	H00-H59	0.0055	1.26
Disorders of choroid and retina (H30-H36)	H00-H59	0.037	1.1
Disorders of ocular muscles, binocular movement, accommodation and refraction (H49-H52)	H00-H59	0.12	1.07
Disorders of eyelid, lacrimal system and orbit (H00-H05)	H00-H59	0.39	1.04
Disorders of optic nerve and visual pathways (H46-H47)	H00-H59	0.56	1.1
Disorders of vitreous body and globe (H43-H44)	H00-H59	0.87	1.01
Diseases of external ear (H60-H62)	H60-H95	4.2e-43	1.98
Other disorders of ear (H90-H94)	H60-H95	2e-42	1.7
Diseases of inner ear (H80-H83)	H60-H95	0.33	1.09
Diseases of middle ear and mastoid (H65-H75)	H60-H95	0.9	1.01
Cerebrovascular diseases (I60-I69)	I00-I99	3.1e-88	2.01
Hypertensive diseases (I10-I16)	I00-I99	3.6e-24	1.37
Other and unspecified disorders of the circulatory system (I95-I99)	I00-I99	3.3e-15	1.39
Other forms of heart disease (I30-I52)	I00-I99	4.7e-12	1.23
Pulmonary heart disease and diseases of pulmonary circulation (I26-I28)	I00-I99	3.4e-07	0.72
Chronic rheumatic heart diseases (I05-I09)	I00-I99	0.012	0.86
Diseases of arteries, arterioles and capillaries (I70-I79)	I00-I99	0.039	1.09
Ischemic heart diseases (I20-I25)	I00-I99	0.18	1.05
Diseases of veins, lymphatic vessels and lymph nodes, not elsewhere classified (I80-I89)	I00-I99	0.28	1.05
Lung diseases due to external agents (J60-J70)	J00-J99	5.3e-18	1.67
Influenza and pneumonia (J09-J18)	J00-J99	7.1e-15	1.35
Acute upper respiratory infections (J00-J06)	J00-J99	3.5e-11	1.35
Other diseases of upper respiratory tract (J30-J39)	J00-J99	3.6e-06	1.22
Intraoperative and postprocedural complications and disorders of respiratory system, not elsewhere classified (J95)	J00-J99	8.7e-05	0.61
Other diseases of the pleura (J90-J94)	J00-J99	0.0001	0.82
Other respiratory diseases principally affecting the interstitium (J80-J84)	J00-J99	0.00069	0.8
Chronic lower respiratory diseases (J40-J47)	J00-J99	0.0051	0.9
Other diseases of the respiratory system (J96-J99)	J00-J99	0.032	0.92
Other acute lower respiratory infections (J20-J22)	J00-J99	0.14	1.11
Other diseases of intestines (K55-K64)	K00-K93	6.6e-19	1.33
Diseases of liver (K70-K77)	K00-K93	8e-17	0.6
Diseases of peritoneum and retroperitoneum (K65-K68)	K00-K93	5e-06	0.57
Disorders of gallbladder, biliary tract and pancreas (K80-K87)	K00-K93	0.00033	0.83
Other diseases of the digestive system (K90-K95)	K00-K93	0.0033	1.14
Diseases of oral cavity and salivary glands (K00-K14)	K00-K93	0.06	1.11
Hernia (K40-K46)	K00-K93	0.27	1.06
Noninfective enteritis and colitis (K50-K52)	K00-K93	0.33	1.06
Diseases of esophagus, stomach and duodenum (K20-K31)	K00-K93	0.35	0.97
Other disorders of the skin and subcutaneous tissue (L80-L99)	L00-L99	2.2e-30	1.51
Disorders of skin appendages (L60-L75)	L00-L99	2.5e-06	1.26
Infections of the skin and subcutaneous tissue (L00-L08)	L00-L99	5.2e-05	1.21
Dermatitis and eczema (L20-L30)	L00-L99	0.00085	1.15
Radiation-related disorders of the skin and subcutaneous tissue (L55-L59)	L00-L99	0.036	1.13
Urticaria and erythema (L49-L54)	L00-L99	0.29	1.11
Papulosquamous disorders (L40-L45)	L00-L99	0.79	0.97
Disorders of bone density and structure (M80-M85)	M00-M99	9.6e-53	1.72
Osteoarthritis (M15-M19)	M00-M99	8.3e-24	1.38
Other joint disorders (M20-M25)	M00-M99	7.6e-19	1.34
Disorders of muscles (M60-M63)	M00-M99	4.1e-13	1.49
Other soft tissue disorders (M70-M79)	M00-M99	2.7e-12	1.27
Other dorsopathies (M50-M54)	M00-M99	6.8e-11	1.24
Chondropathies (M91-M94)	M00-M99	1.6e-06	1.27
Spondylopathies (M45-M49)	M00-M99	1.6e-05	1.2
Other osteopathies (M86-M90)	M00-M99	4.1e-05	1.2
Systemic connective tissue disorders (M30-M36)	M00-M99	0.0042	0.78
Deforming dorsopathies (M40-M43)	M00-M99	0.15	1.09
Disorders of synovium and tendon (M65-M67)	M00-M99	0.16	1.1
Inflammatory polyarthropathies (M05-M14)	M00-M99	0.91	0.99
Other diseases of the urinary system (N30-N39)	N00-N99	8e-98	1.96
Diseases of male genital organs (N40-N53)	N00-N99	2.6e-15	1.45
Acute kidney failure and chronic kidney disease (N17-N19)	N00-N99	0.0014	1.12
Glomerular diseases (N00-N08)	N00-N99	0.0066	0.73
Inflammatory diseases of female pelvic organs (N70-N77)	N00-N99	0.076	0.84
Disorders of breast (N60-N65)	N00-N99	0.26	0.93
Noninflammatory disorders of female genital tract (N80-N98)	N00-N99	0.4	0.96
Renal tubulo-interstitial diseases (N10-N16)	N00-N99	0.46	1.05
Other disorders of kidney and ureter (N25-N29)	N00-N99	0.64	0.98
Urolithiasis (N20-N23)	N00-N99	0.99	1
Congenital malformations and deformations of the musculoskeletal system (Q65-Q79)	Q00-Q99	0.2	1.21
Congenital malformations of the circulatory system (Q20-Q28)	Q00-Q99	0.69	1.05
Symptoms and signs involving cognition, perception, emotional state and behavior (R40-R46)	R00-R99	8.9e-196	4.97
Symptoms and signs involving the nervous and musculoskeletal systems (R25-R29)	R00-R99	1.8e-195	2.74
General symptoms and signs (R50-R69)	R00-R99	1.8e-116	2.01
Symptoms and signs involving the genitourinary system (R30-R39)	R00-R99	2.5e-62	1.75
Symptoms and signs involving the circulatory and respiratory systems (R00-R09)	R00-R99	4.9e-40	1.49
Symptoms and signs involving speech and voice (R47-R49)	R00-R99	5.9e-27	1.79
Abnormal findings on diagnostic imaging and in function studies, without diagnosis (R90-R94)	R00-R99	9.3e-20	1.36
Symptoms and signs involving the digestive system and abdomen (R10-R19)	R00-R99	1.1e-19	1.33
Abnormal findings on examination of blood, without diagnosis (R70-R79)	R00-R99	1.5e-12	1.29
Symptoms and signs involving the skin and subcutaneous tissue (R20-R23)	R00-R99	6.4e-09	1.23
Abnormal findings on examination of urine, without diagnosis (R80-R82)	R00-R99	2.2e-05	1.33
Abnormal findings on examination of other body fluids, substances and tissues, without diagnosis (R83-R89)	R00-R99	0.0087	0.73
Abnormal tumor markers (R97)	R00-R99	0.94	0.99
Injuries to the head (S00-S09)	S00-T98	5.6e-93	2.32
Injuries to the hip and thigh (S70-S79)	S00-T98	7.9e-32	1.91
Complications of surgical and medical care, not elsewhere classified (T80-T88)	S00-T98	2.5e-22	0.62
Injuries to the wrist, hand and fingers (S60-S69)	S00-T98	1.4e-21	1.79
Injury of unspecified body region (T14)	S00-T98	6e-21	1.48
Injuries to the neck (S10-S19)	S00-T98	1.2e-17	1.82
Injuries to the elbow and forearm (S50-S59)	S00-T98	2e-14	1.73
Injuries to the thorax (S20-S29)	S00-T98	1.5e-13	1.56
Injuries to the knee and lower leg (S80-S89)	S00-T98	6.3e-13	1.5
Injuries to the shoulder and upper arm (S40-S49)	S00-T98	3.3e-12	1.5
Injuries to the ankle and foot (S90-S99)	S00-T98	4.2e-12	1.56
Effects of foreign body entering through natural orifice (T15-T19)	S00-T98	2e-06	1.58
Injuries involving multiple body regions (T07)	S00-T98	2.6e-06	1.69
Injuries to the abdomen, lower back, lumbar spine, pelvis and external genitals (S30-S39)	S00-T98	2.2e-05	1.3
Poisoning by, adverse effects of and underdosing of drugs, medicaments and biological substances (T36-T50)	S00-T98	0.011	0.85
Other and unspecified effects of external causes (T66-T78)	S00-T98	0.59	1.03
Slipping, tripping, stumbling and falls (W00-W19)	V01-Y98	3.9e-85	2.22
Surgical and other medical procedures as the cause of abnormal reaction of the patient, or of later complication, without mention of misadventure at the time of the procedure (Y83-Y84)	V01-Y98	5.3e-07	0.65
Supplementary factors related to causes of morbidity classified elsewhere (Y90-Y99)	V01-Y98	5e-06	1.23
Accidental exposure to other specified factors (X52-X58)	V01-Y98	7.1e-05	1.56
Persons with potential health hazards related to communicable diseases (Z20-Z29)	Z00-Z99	3.2e-114	2.28
Do not resuscitate status (Z66)	Z00-Z99	2.7e-100	2.47
Persons encountering health services in other circumstances (Z69-Z76)	Z00-Z99	4.8e-53	1.7
Persons encountering health services for examinations (Z00-Z13)	Z00-Z99	8.6e-28	1.39
Persons with potential health hazards related to socioeconomic and psychosocial circumstances (Z55-Z65)	Z00-Z99	1.8e-18	1.93
Persons with potential health hazards related to family and personal history and certain conditions influencing health status (Z77-Z99)	Z00-Z99	4.1e-07	1.18
Encounters for other specific health care (Z40-Z53)	Z00-Z99	0.45	0.97
Body mass index [BMI] (Z68)	Z00-Z99	0.99	1

## Sheet: AlzConMFL2Name
l2_name	Category	pvalue_F	OddsRatio_F	pvalue_M	OddsRatio_M
Mycoses (B35-B49)	A00-B99	1.1e-09	1.55	0.001	1.28
Other bacterial diseases (A30-A49)	A00-B99	0.028	1.19	0.021	1.19
Bacterial and viral infectious agents (B95-B97)	A00-B99	0.11	1.15	0.12	1.14
Viral infections characterized by skin and mucous membrane lesions (B00-B09)	A00-B99	0.0096	1.27	0.78	1.03
Intestinal infectious diseases (A00-A09)	A00-B99	0.4	1.11	0.76	0.96
Other viral diseases (B25-B34)	A00-B99	0.35	1.19	0.45	0.85
Viral hepatitis (B15-B19)	A00-B99	0.76	0.94	0.13	0.81
Infections with a predominantly sexual mode of transmission (A50-A64)	A00-B99	0.016	1.65	0.27	1.29
Other infectious diseases (B99)	A00-B99	0.84	0.94	0.27	1.23
Tuberculosis (A15-A19)	A00-B99	0.96	0.98	0.33	0.79
Benign neoplasms, except benign neuroendocrine tumors (D10-D36)	C00-D48	0.34	0.94	0.067	1.12
Neoplasms of uncertain behavior, polycythemia vera and myelodysplastic syndromes (D37-D48)	C00-D48	0.076	0.86	0.45	0.94
Malignant neoplasms of ill-defined, other secondary and unspecified sites (C76-C80)	C00-D48	3.5e-24	0.39	8.6e-26	0.43
Neoplasms of unspecified behavior (D49)	C00-D48	0.0013	0.69	0.0075	0.74
Melanoma and other malignant neoplasms of skin (C43-C44)	C00-D48	0.063	0.8	0.69	0.96
In situ neoplasms (D00-D09)	C00-D48	0.058	0.78	0.33	0.89
Malignant neoplasms of digestive organs (C15-C26)	C00-D48	9.2e-08	0.51	2.8e-10	0.49
Malignant neoplasms of lymphoid, hematopoietic and related tissue (C81-C96)	C00-D48	0.00015	0.54	2e-07	0.51
Malignant neoplasms of respiratory and intrathoracic organs (C30-C39)	C00-D48	9.2e-06	0.46	5.1e-10	0.39
Malignant neoplasms of urinary tract (C64-C68)	C00-D48	0.0017	0.52	2.7e-05	0.59
Malignant neoplasms of eye, brain and other parts of central nervous system (C69-C72)	C00-D48	1e-07	0.32	7.2e-07	0.38
Malignant neoplasms of mesothelial and soft tissue (C45-C49)	C00-D48	0.021	0.57	0.012	0.56
Malignant neoplasms of male genital organs (C60-C63)	C00-D48	0.0011	0	0.014	0.84
Aplastic and other anemias and other bone marrow failure syndromes (D60-D64)	D50-D89	0.00032	1.22	0.48	1.04
Nutritional anemias (D50-D53)	D50-D89	5.4e-09	1.58	0.018	1.22
Other disorders of blood and blood-forming organs (D70-D77)	D50-D89	0.35	1.09	0.71	0.96
Coagulation defects, purpura and other hemorrhagic conditions (D65-D69)	D50-D89	3.8e-05	0.66	0.19	0.89
Certain disorders involving the immune mechanism (D80-D89)	D50-D89	0.19	0.76	0.00098	0.57
Metabolic disorders (E70-E88)	E00-E90	1e-32	1.84	2.4e-19	1.58
Disorders of thyroid gland (E00-E07)	E00-E90	0.00039	1.23	0.0022	1.24
Diabetes mellitus (E08-E13)	E00-E90	0.64	1.03	0.76	0.98
Other nutritional deficiencies (E50-E64)	E00-E90	5.8e-36	2.48	4.2e-24	2.23
Malnutrition (E40-E46)	E00-E90	1.1e-06	1.67	0.5	0.92
Overweight, obesity and other hyperalimentation (E65-E68)	E00-E90	0.31	0.9	0.24	0.88
Disorders of other endocrine glands (E20-E35)	E00-E90	0.93	0.98	0.39	1.1
Other disorders of glucose regulation and pancreatic internal secretion (E15-E16)	E00-E90	0.35	1.19	0.35	1.21
Postprocedural endocrine and metabolic complications and disorders, not elsewhere classified (E89)	E00-E90	0.88	0.96	0.84	0.93
Mental disorders due to known physiological conditions (F01-F09)	F00-F99	3.5e-186	1144.03	2.2e-248	1201.57
Mood [affective] disorders (F30-F39)	F00-F99	1.2e-42	2.22	3.7e-52	2.69
Anxiety, dissociative, stress-related, somatoform and other nonpsychotic mental disorders (F40-F48)	F00-F99	4.5e-16	1.68	1.8e-15	1.83
Schizophrenia, schizotypal, delusional, and other non-mood psychotic disorders (F20-F29)	F00-F99	3e-42	3.94	6e-47	5.18
Mental and behavioral disorders due to psychoactive substance use (F10-F19)	F00-F99	0.7	1.04	0.39	1.07
Behavioral syndromes associated with physiological disturbances and physical factors (F50-F59)	F00-F99	0.69	1.1	0.71	1.07
Behavioral and emotional disorders with onset usually occurring in childhood and adolescence (F90-F98)	F00-F99	1.1e-06	3.45	1.4e-16	6.53
Pervasive and specific developmental disorders (F80-F89)	F00-F99	2.4e-06	5.15	0.0012	2.74
Unspecified mental disorder (F99)	F00-F99	0.03	1.9	0.11	1.59
Episodic and paroxysmal disorders (G40-G47)	G00-G99	3.1e-25	1.85	8e-36	2.06
Other disorders of the nervous system (G89-G99)	G00-G99	1.6e-14	1.58	1.9e-24	1.82
Extrapyramidal and movement disorders (G20-G26)	G00-G99	1.8e-34	2.94	5.1e-64	3.6
Polyneuropathies and other disorders of the peripheral nervous system (G60-G65)	G00-G99	2.3e-07	1.57	1.4e-07	1.56
Nerve, nerve root and plexus disorders (G50-G59)	G00-G99	0.3	0.9	0.75	1.03
Cerebral palsy and other paralytic syndromes (G80-G83)	G00-G99	0.39	1.13	0.83	0.96
Inflammatory diseases of the central nervous system (G00-G09)	G00-G99	0.18	1.46	0.0098	1.77
Other degenerative diseases of the nervous system (G30-G32)	G00-G99	0.00056	1e+99	0.0021	1e+99
Disorders of lens (H25-H28)	H00-H59	0.06	1.12	0.00038	1.25
Disorders of eyelid, lacrimal system and orbit (H00-H05)	H00-H59	0.67	1.03	0.39	1.07
Glaucoma (H40-H42)	H00-H59	0.13	1.12	0.0047	1.25
Visual disturbances and blindness (H53-H54)	H00-H59	1.6e-08	1.54	4e-12	1.75
Disorders of ocular muscles, binocular movement, accommodation and refraction (H49-H52)	H00-H59	0.57	1.04	0.58	1.05
Disorders of choroid and retina (H30-H36)	H00-H59	0.92	1.01	0.24	1.1
Disorders of conjunctiva (H10-H11)	H00-H59	0.07	1.2	0.0042	1.34
Disorders of sclera, cornea, iris and ciliary body (H15-H22)	H00-H59	0.038	0.8	0.18	0.86
Disorders of vitreous body and globe (H43-H44)	H00-H59	0.18	0.86	0.48	1.09
Other disorders of eye and adnexa (H55-H57)	H00-H59	0.002	1.52	0.12	1.26
Disorders of optic nerve and visual pathways (H46-H47)	H00-H59	0.81	1.1	0.4	1.28
Other disorders of ear (H90-H94)	H60-H95	3e-16	1.71	9.4e-22	1.85
Diseases of external ear (H60-H62)	H60-H95	5.5e-16	1.92	2.1e-16	2.03
Diseases of inner ear (H80-H83)	H60-H95	0.54	1.09	0.84	0.96
Diseases of middle ear and mastoid (H65-H75)	H60-H95	0.54	0.91	0.72	1.07
Hypertensive diseases (I10-I16)	I00-I99	2.1e-09	1.36	7.6e-08	1.32
Other forms of heart disease (I30-I52)	I00-I99	0.00011	1.22	4.1e-07	1.29
Cerebrovascular diseases (I60-I69)	I00-I99	1.1e-23	1.82	2.1e-53	2.45
Ischemic heart diseases (I20-I25)	I00-I99	0.43	1.05	0.89	1.01
Diseases of arteries, arterioles and capillaries (I70-I79)	I00-I99	0.72	1.03	0.046	1.14
Other and unspecified disorders of the circulatory system (I95-I99)	I00-I99	2.2e-06	1.41	0.00023	1.29
Diseases of veins, lymphatic vessels and lymph nodes, not elsewhere classified (I80-I89)	I00-I99	0.5	1.06	0.45	0.94
Chronic rheumatic heart diseases (I05-I09)	I00-I99	0.72	0.96	0.067	0.82
Pulmonary heart disease and diseases of pulmonary circulation (I26-I28)	I00-I99	0.004	0.73	4.5e-06	0.59
Influenza and pneumonia (J09-J18)	J00-J99	2.6e-13	1.61	0.0031	1.21
Chronic lower respiratory diseases (J40-J47)	J00-J99	0.69	0.97	0.00097	0.81
Other diseases of the respiratory system (J96-J99)	J00-J99	0.31	0.93	0.24	0.93
Acute upper respiratory infections (J00-J06)	J00-J99	2.1e-05	1.37	0.012	1.23
Other diseases of upper respiratory tract (J30-J39)	J00-J99	0.055	1.15	2.7e-05	1.35
Other diseases of the pleura (J90-J94)	J00-J99	0.1	0.87	0.0085	0.81
Lung diseases due to external agents (J60-J70)	J00-J99	3e-07	1.75	8.5e-11	1.77
Other acute lower respiratory infections (J20-J22)	J00-J99	0.3	1.12	0.49	1.1
Other respiratory diseases principally affecting the interstitium (J80-J84)	J00-J99	0.064	0.81	0.0019	0.72
Intraoperative and postprocedural complications and disorders of respiratory system, not elsewhere classified (J95)	J00-J99	0.026	0.61	0.027	0.66
Other diseases of intestines (K55-K64)	K00-K93	1.7e-12	1.46	0.0001	1.24
Diseases of esophagus, stomach and duodenum (K20-K31)	K00-K93	0.72	1.02	0.25	0.93
Other diseases of the digestive system (K90-K95)	K00-K93	0.0044	1.24	0.7	1.03
Disorders of gallbladder, biliary tract and pancreas (K80-K87)	K00-K93	0.47	0.94	0.01	0.79
Diseases of oral cavity and salivary glands (K00-K14)	K00-K93	0.93	1.01	0.22	1.13
Hernia (K40-K46)	K00-K93	0.55	0.94	0.0029	1.25
Noninfective enteritis and colitis (K50-K52)	K00-K93	0.2	1.14	0.47	0.91
Diseases of liver (K70-K77)	K00-K93	8.2e-06	0.62	1.1e-07	0.59
Diseases of peritoneum and retroperitoneum (K65-K68)	K00-K93	0.0012	0.5	0.037	0.66
Other disorders of the skin and subcutaneous tissue (L80-L99)	L00-L99	1.4e-16	1.64	1.2e-05	1.31
Dermatitis and eczema (L20-L30)	L00-L99	0.045	1.15	0.075	1.14
Disorders of skin appendages (L60-L75)	L00-L99	0.0029	1.27	0.0014	1.33
Infections of the skin and subcutaneous tissue (L00-L08)	L00-L99	0.024	1.2	0.013	1.23
Radiation-related disorders of the skin and subcutaneous tissue (L55-L59)	L00-L99	0.8	0.97	0.0024	1.29
Urticaria and erythema (L49-L54)	L00-L99	0.52	1.11	0.56	1.12
Papulosquamous disorders (L40-L45)	L00-L99	0.57	0.88	0.41	1.16
Osteoarthritis (M15-M19)	M00-M99	1.1e-11	1.43	5.9e-09	1.41
Other joint disorders (M20-M25)	M00-M99	6.9e-09	1.36	7.3e-06	1.3
Disorders of bone density and structure (M80-M85)	M00-M99	1.4e-34	1.96	0.00044	1.33
Other dorsopathies (M50-M54)	M00-M99	6.4e-08	1.34	0.0064	1.17
Other soft tissue disorders (M70-M79)	M00-M99	1.4e-07	1.34	0.02	1.15
Other osteopathies (M86-M90)	M00-M99	1.8e-06	1.4	0.18	0.89
Spondylopathies (M45-M49)	M00-M99	0.4	1.06	0.00011	1.33
Chondropathies (M91-M94)	M00-M99	2.7e-06	1.44	0.55	0.94
Inflammatory polyarthropathies (M05-M14)	M00-M99	0.46	1.06	0.83	0.98
Disorders of muscles (M60-M63)	M00-M99	2e-05	1.49	0.00015	1.42
Deforming dorsopathies (M40-M43)	M00-M99	0.39	1.08	0.67	1.06
Disorders of synovium and tendon (M65-M67)	M00-M99	0.51	1.08	0.53	1.09
Systemic connective tissue disorders (M30-M36)	M00-M99	0.1	0.8	0.89	0.96
Other diseases of the urinary system (N30-N39)	N00-N99	1.8e-54	2.25	3.5e-23	1.79
Acute kidney failure and chronic kidney disease (N17-N19)	N00-N99	0.092	1.11	0.019	1.15
Other disorders of kidney and ureter (N25-N29)	N00-N99	0.97	1.01	0.24	0.92
Disorders of breast (N60-N65)	N00-N99	0.53	0.94	0.67	1.13
Renal tubulo-interstitial diseases (N10-N16)	N00-N99	0.35	0.89	0.013	1.27
Urolithiasis (N20-N23)	N00-N99	0.12	0.8	0.55	1.07
Glomerular diseases (N00-N08)	N00-N99	0.0015	0.48	0.4	0.86
Congenital malformations of the circulatory system (Q20-Q28)	Q00-Q99	0.99	1.02	0.55	1.13
Congenital malformations and deformations of the musculoskeletal system (Q65-Q79)	Q00-Q99	0.73	1.11	0.014	1.86
General symptoms and signs (R50-R69)	R00-R99	9.9e-53	2.18	4.4e-31	1.8
Symptoms and signs involving cognition, perception, emotional state and behavior (R40-R46)	R00-R99	7.1e-186	4.57	4.4e-248	5.93
Symptoms and signs involving the circulatory and respiratory systems (R00-R09)	R00-R99	2.3e-16	1.51	2.2e-13	1.45
Symptoms and signs involving the digestive system and abdomen (R10-R19)	R00-R99	4.4e-10	1.38	6.1e-09	1.36
Symptoms and signs involving the nervous and musculoskeletal systems (R25-R29)	R00-R99	9.9e-71	2.71	5.3e-73	2.82
Symptoms and signs involving the genitourinary system (R30-R39)	R00-R99	1.9e-22	1.74	1.1e-24	1.75
Abnormal findings on diagnostic imaging and in function studies, without diagnosis (R90-R94)	R00-R99	2.7e-07	1.34	1e-09	1.41
Symptoms and signs involving the skin and subcutaneous tissue (R20-R23)	R00-R99	1.5e-05	1.3	0.049	1.13
Abnormal findings on examination of blood, without diagnosis (R70-R79)	R00-R99	5e-08	1.4	0.00093	1.22
Symptoms and signs involving speech and voice (R47-R49)	R00-R99	1.4e-06	1.6	9.8e-20	2.19
Abnormal findings on examination of urine, without diagnosis (R80-R82)	R00-R99	0.0037	1.4	0.081	1.23
Abnormal findings on examination of other body fluids, substances and tissues, without diagnosis (R83-R89)	R00-R99	0.083	0.71	0.27	0.77
Injuries to the head (S00-S09)	S00-T98	2.4e-26	2.06	1.3e-47	2.78
Injury of unspecified body region (T14)	S00-T98	3e-11	1.55	0.00042	1.32
Injuries to the hip and thigh (S70-S79)	S00-T98	3e-18	2.09	0.0001	1.58
Injuries to the knee and lower leg (S80-S89)	S00-T98	3.8e-05	1.45	0.0019	1.42
Injuries to the thorax (S20-S29)	S00-T98	2.1e-07	1.65	1.3e-06	1.7
Injuries to the shoulder and upper arm (S40-S49)	S00-T98	0.00043	1.39	8.9e-05	1.57
Injuries to the abdomen, lower back, lumbar spine, pelvis and external genitals (S30-S39)	S00-T98	0.00014	1.44	0.66	1.06
Injuries to the wrist, hand and fingers (S60-S69)	S00-T98	2.2e-08	1.74	2.1e-07	1.8
Other and unspecified effects of external causes (T66-T78)	S00-T98	0.58	1.06	0.81	0.97
Complications of surgical and medical care, not elsewhere classified (T80-T88)	S00-T98	4.7e-13	0.53	6.3e-05	0.74
Injuries to the ankle and foot (S90-S99)	S00-T98	0.00064	1.42	0.00065	1.54
Injuries to the neck (S10-S19)	S00-T98	1.7e-06	1.72	3.9e-09	2.23
Injuries to the elbow and forearm (S50-S59)	S00-T98	0.00021	1.51	4.7e-09	2.45
Poisoning by, adverse effects of and underdosing of drugs, medicaments and biological substances (T36-T50)	S00-T98	0.62	0.94	0.0096	0.75
Effects of foreign body entering through natural orifice (T15-T19)	S00-T98	0.007	1.55	0.00045	1.69
Injuries involving multiple body regions (T07)	S00-T98	0.013	1.6	8.2e-05	2.32
Slipping, tripping, stumbling and falls (W00-W19)	V01-Y98	4.4e-28	2.07	5e-32	2.4
Supplementary factors related to causes of morbidity classified elsewhere (Y90-Y99)	V01-Y98	0.0007	1.29	0.076	1.14
Accidental exposure to other specified factors (X52-X58)	V01-Y98	0.00032	1.99	0.33	1.22
Surgical and other medical procedures as the cause of abnormal reaction of the patient, or of later complication, without mention of misadventure at the time of the procedure (Y83-Y84)	V01-Y98	0.00078	0.58	0.0059	0.71
Persons with potential health hazards related to family and personal history and certain conditions influencing health status (Z77-Z99)	Z00-Z99	0.00051	1.2	0.0057	1.16
Persons encountering health services for examinations (Z00-Z13)	Z00-Z99	5.4e-13	1.44	7.1e-11	1.39
Persons encountering health services in other circumstances (Z69-Z76)	Z00-Z99	3.1e-20	1.67	4.8e-22	1.89
Persons with potential health hazards related to communicable diseases (Z20-Z29)	Z00-Z99	7.7e-61	2.66	3.6e-28	2.01
Encounters for other specific health care (Z40-Z53)	Z00-Z99	0.74	0.98	0.54	1.04
Do not resuscitate status (Z66)	Z00-Z99	9.9e-46	2.65	2.4e-30	2.36
Persons with potential health hazards related to socioeconomic and psychosocial circumstances (Z55-Z65)	Z00-Z99	1.1e-06	1.8	1.5e-08	2.17
Body mass index [BMI] (Z68)	Z00-Z99	0.36	1.14	0.5	1.1
Resistance to antimicrobial drugs (Z16)	Z00-Z99	0.23	0.73	0.98	1.03

## Sheet: AlzConL3Name
l3_name	Category	pvalue	OddsRatio
Dermatophytosis	A00-B99	1.8e-27	1.78
Other sepsis	A00-B99	1.3e-06	1.28
Other bacterial agents as the cause of diseases classified elsewhere	A00-B99	8.9e-05	1.3
Candidiasis	A00-B99	0.18	1.09
Zoster [herpes zoster]	A00-B99	0.003	1.25
Streptococcus, Staphylococcus, and Enterococcus as the cause of diseases classified elsewhere	A00-B99	0.44	1.06
Other bacterial intestinal infections	A00-B99	0.53	0.95
Bacterial infection of unspecified site	A00-B99	0.9	0.99
Viral agents as the cause of diseases classified elsewhere	A00-B99	0.4	0.92
Other and unspecified infectious diseases	A00-B99	0.35	1.12
Viral warts	A00-B99	0.78	0.96
Herpesviral [herpes simplex] infections	A00-B99	0.35	0.9
Unspecified viral hepatitis	A00-B99	0.16	0.85
Chronic viral hepatitis	A00-B99	0.00028	0.65
Respiratory tuberculosis	A00-B99	0.94	0.98
Benign neoplasm of colon, rectum, anus and anal canal	C00-D48	0.23	1.07
Neoplasm of uncertain behavior of other and unspecified sites	C00-D48	0.19	1.08
Other benign neoplasms of skin	C00-D48	0.4	1.06
Malignant neoplasm of prostate	C00-D48	0.04	0.87
Malignant neoplasm without specification of site	C00-D48	9.2e-36	0.46
Neoplasms of unspecified behavior	C00-D48	6.5e-07	0.71
Other and unspecified malignant neoplasm of skin	C00-D48	0.69	1.03
Malignant neoplasm of breast	C00-D48	0.086	0.88
Secondary malignant neoplasm of other and unspecified sites	C00-D48	1.5e-45	0.33
Melanocytic nevi	C00-D48	0.18	0.88
Benign neoplasm of other and unspecified sites	C00-D48	0.00018	1.51
Hemangioma and lymphangioma, any site	C00-D48	0.99	1
Malignant neoplasm of colon	C00-D48	0.0036	0.74
Secondary malignant neoplasm of respiratory and digestive organs	C00-D48	1.6e-56	0.25
Benign lipomatous neoplasm	C00-D48	0.051	1.27
Malignant melanoma of skin	C00-D48	4.5e-06	0.61
Other neoplasms of uncertain behavior of lymphoid, hematopoietic and related tissue	C00-D48	0.83	0.97
Malignant neoplasm of bronchus and lung	C00-D48	3.9e-17	0.4
Malignant neoplasm of bladder	C00-D48	0.00018	0.64
Carcinoma in situ of skin	C00-D48	0.89	0.97
Secondary and unspecified malignant neoplasm of lymph nodes	C00-D48	1.4e-21	0.35
Benign neoplasm of meninges	C00-D48	0.71	1.06
Benign neoplasm of other and unspecified endocrine glands	C00-D48	0.61	0.92
Benign neoplasm of eye and adnexa	C00-D48	0.8	0.96
Leiomyoma of uterus	C00-D48	0.0037	0.67
Other specified and unspecified types of non-Hodgkin lymphoma	C00-D48	4.5e-05	0.57
Other anemias	D50-D89	3.8e-08	1.2
Iron deficiency anemia	D50-D89	3.1e-07	1.3
Other disorders of white blood cells	D50-D89	0.0096	1.17
Acute posthemorrhagic anemia	D50-D89	0.023	0.86
Anemia in chronic diseases classified elsewhere	D50-D89	0.0038	0.83
Purpura and other hemorrhagic conditions	D50-D89	0.0049	0.83
Other coagulation defects	D50-D89	0.00037	0.75
Other nutritional anemias	D50-D89	0.4	1.1
Other and unspecified diseases of blood and blood-forming organs	D50-D89	0.15	0.84
Vitamin B12 deficiency anemia	D50-D89	2.2e-06	1.94
Other aplastic anemias and other bone marrow failure syndromes	D50-D89	0.00012	0.58
Disorders of lipoprotein metabolism and other lipidemias	E00-E90	3e-48	1.56
Other disorders of fluid, electrolyte and acid-base balance	E00-E90	2.5e-08	1.21
Type 2 diabetes mellitus	E00-E90	0.82	1.01
Other hypothyroidism	E00-E90	2.7e-10	1.28
Volume depletion	E00-E90	4e-24	1.65
Vitamin D deficiency	E00-E90	3.5e-24	1.75
Deficiency of other B group vitamins	E00-E90	1.3e-102	4.06
Disorders of mineral metabolism	E00-E90	0.11	0.91
Overweight and obesity	E00-E90	0.00046	0.81
Other nontoxic goiter	E00-E90	0.93	0.99
Unspecified protein-calorie malnutrition	E00-E90	0.15	1.12
Type 1 diabetes mellitus	E00-E90	0.19	0.89
Other disorders of thyroid	E00-E90	0.16	0.89
Thyrotoxicosis [hyperthyroidism]	E00-E90	0.041	1.23
Other disorders of pancreatic internal secretion	E00-E90	0.04	1.24
Protein-calorie malnutrition of moderate and mild degree	E00-E90	1.4e-06	1.83
Thyroiditis	E00-E90	0.22	1.16
Postprocedural endocrine and metabolic complications and disorders, not elsewhere classified	E00-E90	0.46	0.92
Hypofunction and other disorders of the pituitary gland	E00-E90	0.054	1.26
Other and unspecified metabolic disorders	E00-E90	0.035	0.78
Unspecified severe protein-calorie malnutrition	E00-E90	0.39	1.13
Hyperparathyroidism and other disorders of parathyroid gland	E00-E90	0.98	1.01
Other specified diabetes mellitus	E00-E90	0.53	1.11
Other disorders of adrenal gland	E00-E90	0.29	0.85
Dementia in other diseases classified elsewhere	F00-F99	1.8e-214	5684.65
Unspecified dementia	F00-F99	1.8e-214	16.62
Major depressive disorder, single episode	F00-F99	9e-118	2.35
Other mental disorders due to known physiological condition	F00-F99	1.8e-214	8.88
Vascular dementia	F00-F99	1.8e-214	19.14
Other anxiety disorders	F00-F99	6e-42	1.83
Unspecified mental disorder due to known physiological condition	F00-F99	3.6e-214	9.04
Delirium due to known physiological condition	F00-F99	5.9e-81	3.27
Unspecified psychosis not due to a substance or known physiological condition	F00-F99	1.4e-85	4.48
Nicotine dependence	F00-F99	0.0044	0.81
Reaction to severe stress, and adjustment disorders	F00-F99	0.58	0.95
Alcohol related disorders	F00-F99	2.3e-06	1.52
Persistent mood [affective] disorders	F00-F99	8.5e-09	1.7
Delusional disorders	F00-F99	6.1e-48	5.41
Personality and behavioral disorders due to known physiological condition	F00-F99	1.7e-56	7.46
Major depressive disorder, recurrent	F00-F99	2e-08	1.83
Conduct disorders	F00-F99	2.8e-31	8.51
Bipolar disorder	F00-F99	2.2e-05	1.88
Other psychoactive substance related disorders	F00-F99	0.23	1.19
Unspecified mood [affective] disorder	F00-F99	1.1e-08	2.54
Sleep disorders not due to a substance or known physiological condition	F00-F99	0.0024	1.59
Mental disorder, not otherwise specified	F00-F99	5.4e-05	1.91
Somatoform disorders	F00-F99	0.084	1.32
Other degenerative diseases of nervous system, not elsewhere classified	G00-G99	1.8e-214	11.8
Sleep disorders	G00-G99	1.6e-55	1.88
Other disorders of brain	G00-G99	1.6e-118	2.88
Pain, not elsewhere classified	G00-G99	0.0091	0.88
Parkinson's disease	G00-G99	6.7e-84	3.34
Hereditary and idiopathic neuropathy	G00-G99	3.8e-15	1.64
Transient cerebral ischemic attacks and related syndromes	G00-G99	2.3e-12	1.6
Other and unspecified polyneuropathies	G00-G99	5.9e-05	1.33
Other extrapyramidal and movement disorders	G00-G99	1.3e-14	1.86
Epilepsy and recurrent seizures	G00-G99	6.3e-33	3.14
Hemiplegia and hemiparesis	G00-G99	0.32	1.1
Mononeuropathies of upper limb	G00-G99	0.57	0.95
Migraine	G00-G99	0.12	1.16
Hydrocephalus	G00-G99	9.1e-12	2.12
Toxic encephalopathy	G00-G99	2.1e-18	2.88
Secondary parkinsonism	G00-G99	3.3e-40	7.26
Other headache syndromes	G00-G99	0.051	1.23
Other mononeuropathies	G00-G99	0.6	0.94
Other degenerative diseases of basal ganglia	G00-G99	1.2e-28	5.26
Facial nerve disorders	G00-G99	0.25	1.17
Mononeuropathies of lower limb	G00-G99	0.22	0.85
Disorders of autonomic nervous system	G00-G99	0.018	1.46
Other and unspecified diseases of spinal cord	G00-G99	0.1	0.78
Other cataract	H00-H59	4.1e-05	1.17
Age-related cataract	H00-H59	0.00068	1.17
Disorders of refraction and accommodation	H00-H59	0.067	1.09
Glaucoma	H00-H59	0.001	1.16
Other retinal disorders	H00-H59	0.03	1.11
Visual disturbances	H00-H59	2.6e-08	1.36
Other inflammation of eyelid	H00-H59	0.09	1.1
Blindness and low vision	H00-H59	8.2e-23	1.94
Disorders of lacrimal system	H00-H59	0.16	1.09
Other disorders of eyelid	H00-H59	0.037	0.88
Disorders of vitreous body	H00-H59	0.7	1.03
Conjunctivitis	H00-H59	6.8e-05	1.35
Other disorders of conjunctiva	H00-H59	0.36	1.08
Other disorders of eye and adnexa	H00-H59	0.009	1.25
Other disorders of cornea	H00-H59	0.058	0.85
Hordeolum and chalazion	H00-H59	0.96	1.01
Keratitis	H00-H59	0.0044	0.72
Retinal detachments and breaks	H00-H59	0.32	0.88
Retinal vascular occlusions	H00-H59	0.18	1.23
Other and unspecified hearing loss	H60-H95	1.1e-43	1.88
Other disorders of external ear	H60-H95	3.9e-48	2.13
Conductive and sensorineural hearing loss	H60-H95	2e-13	1.45
Other disorders of ear, not elsewhere classified	H60-H95	0.46	1.06
Disorders of vestibular function	H60-H95	0.15	1.14
Suppurative and unspecified otitis media	H60-H95	0.38	1.1
Otalgia and effusion of ear	H60-H95	0.35	1.11
Otitis externa	H60-H95	0.63	1.06
Essential (primary) hypertension	I00-I99	3.5e-27	1.39
Chronic ischemic heart disease	I00-I99	0.8	1.01
Other cardiac arrhythmias	I00-I99	5e-14	1.33
Atrial fibrillation and flutter	I00-I99	0.098	1.06
Heart failure	I00-I99	0.49	0.97
Other cerebrovascular diseases	I00-I99	4.2e-94	2.6
Hypotension	I00-I99	5.7e-11	1.35
Cerebral infarction	I00-I99	7.6e-29	1.76
Atherosclerosis	I00-I99	0.0015	1.17
Complications and ill-defined descriptions of heart disease	I00-I99	0.33	0.95
Acute myocardial infarction	I00-I99	0.49	1.04
Hypertensive chronic kidney disease	I00-I99	0.059	0.91
Nonrheumatic aortic valve disorders	I00-I99	0.0027	1.19
Sequelae of cerebrovascular disease	I00-I99	5.7e-24	1.89
Angina pectoris	I00-I99	0.082	0.9
Occlusion and stenosis of precerebral arteries, not resulting in cerebral infarction	I00-I99	0.074	1.12
Paroxysmal tachycardia	I00-I99	0.83	0.99
Atrioventricular and left bundle-branch block	I00-I99	0.25	1.08
Other disorders of veins	I00-I99	0.0069	1.2
Hypertensive heart disease	I00-I99	0.8	0.98
Other conduction disorders	I00-I99	0.0066	1.23
Other and unspecified disorders of circulatory system	I00-I99	1.3e-05	1.43
Other peripheral vascular diseases	I00-I99	0.66	1.04
Rheumatic mitral valve diseases	I00-I99	0.0027	0.79
Varicose veins of lower extremities	I00-I99	0.51	1.06
Other acute ischemic heart diseases	I00-I99	0.0015	1.32
Other disorders of arteries and arterioles	I00-I99	0.13	0.88
Other pulmonary heart diseases	I00-I99	1.8e-08	0.64
Other venous embolism and thrombosis	I00-I99	0.46	0.94
Cardiomyopathy	I00-I99	9.4e-06	0.69
Aortic aneurysm and dissection	I00-I99	0.19	0.89
Other and unspecified nontraumatic intracranial hemorrhage	I00-I99	2.1e-08	1.81
Pulmonary embolism	I00-I99	0.43	0.92
Nontraumatic intracerebral hemorrhage	I00-I99	0.032	1.26
Multiple valve diseases	I00-I99	0.2	0.87
Occlusion and stenosis of cerebral arteries, not resulting in cerebral infarction	I00-I99	6.2e-09	1.99
Arterial embolism and thrombosis	I00-I99	0.031	0.8
Other aneurysm	I00-I99	0.53	0.93
Hypertensive heart and chronic kidney disease	I00-I99	0.13	0.85
Phlebitis and thrombophlebitis	I00-I99	0.87	1.03
Nonrheumatic mitral valve disorders	I00-I99	0.68	1.06
Diseases of capillaries	I00-I99	0.18	0.85
Nonrheumatic tricuspid valve disorders	I00-I99	0.033	0.77
Cardiac arrest	I00-I99	0.00067	0.66
Other diseases of pericardium	I00-I99	0.0031	0.69
Rheumatic tricuspid valve diseases	I00-I99	0.089	0.79
Nontraumatic subarachnoid hemorrhage	I00-I99	0.24	1.19
Pneumonia, unspecified organism	J00-J99	9.9e-16	1.38
Other respiratory disorders	J00-J99	0.089	0.93
Acute upper respiratory infections of multiple and unspecified sites	J00-J99	2.3e-13	1.46
Other chronic obstructive pulmonary disease	J00-J99	0.026	0.9
Vasomotor and allergic rhinitis	J00-J99	5.9e-11	1.43
Pleural effusion, not elsewhere classified	J00-J99	3.7e-05	0.81
Asthma	J00-J99	0.07	0.9
Pneumonitis due to solids and liquids	J00-J99	7.4e-24	1.86
Respiratory failure, not elsewhere classified	J00-J99	0.00043	0.8
Acute bronchitis	J00-J99	0.15	1.11
Chronic sinusitis	J00-J99	1	1
Pulmonary edema	J00-J99	0.036	0.85
Other and unspecified disorders of nose and nasal sinuses	J00-J99	0.41	1.08
Emphysema	J00-J99	0.044	0.84
Bronchitis, not specified as acute or chronic	J00-J99	0.92	0.99
Acute pharyngitis	J00-J99	0.94	1.01
Chronic rhinitis, nasopharyngitis and pharyngitis	J00-J99	0.085	1.21
Acute nasopharyngitis [common cold]	J00-J99	0.071	1.22
Acute sinusitis	J00-J99	0.3	1.13
Bacterial pneumonia, not elsewhere classified	J00-J99	0.011	0.76
Influenza due to unidentified influenza virus	J00-J99	2.5e-05	1.66
Other interstitial pulmonary diseases	J00-J99	0.011	0.76
Diseases of vocal cords and larynx, not elsewhere classified	J00-J99	0.017	0.76
Bronchiectasis	J00-J99	0.17	0.83
Intraoperative and postprocedural complications and disorders of respiratory system, not elsewhere classified	J00-J99	8.7e-05	0.61
Unspecified chronic bronchitis	J00-J99	0.012	0.7
Other functional intestinal disorders	K00-K93	3.8e-32	1.6
Gastro-esophageal reflux disease	K00-K93	0.17	0.95
Other diseases of digestive system	K00-K93	0.00042	1.18
Diverticular disease of intestine	K00-K93	0.00047	1.19
Hemorrhoids and perianal venous thrombosis	K00-K93	0.011	1.14
Other diseases of anus and rectum	K00-K93	0.027	1.15
Diaphragmatic hernia	K00-K93	0.96	1
Other diseases of stomach and duodenum	K00-K93	0.38	1.06
Other and unspecified noninfective gastroenteritis and colitis	K00-K93	0.34	1.07
Cholelithiasis	K00-K93	0.21	0.92
Other diseases of intestine	K00-K93	0.97	1.01
Other diseases of liver	K00-K93	5e-11	0.63
Paralytic ileus and intestinal obstruction without hernia	K00-K93	0.0053	0.81
Other diseases of esophagus	K00-K93	0.66	0.96
Inguinal hernia	K00-K93	5.3e-06	1.53
Gastritis and duodenitis	K00-K93	0.16	0.88
Irritable bowel syndrome	K00-K93	0.018	1.28
Peptic ulcer, site unspecified	K00-K93	0.11	1.19
Other diseases of biliary tract	K00-K93	3.6e-05	0.67
Diseases of salivary glands	K00-K93	0.55	1.07
Other diseases of lip and oral mucosa	K00-K93	0.53	0.93
Gastric ulcer	K00-K93	0.6	0.94
Other disorders of gingiva and edentulous alveolar ridge	K00-K93	0.015	0.76
Other disorders of teeth and supporting structures	K00-K93	0.0029	1.46
Ventral hernia	K00-K93	0.35	0.89
Esophagitis	K00-K93	0.027	0.77
Other diseases of pancreas	K00-K93	0.00073	0.67
Acute pancreatitis	K00-K93	0.21	0.84
Cholecystitis	K00-K93	0.59	1.09
Fibrosis and cirrhosis of liver	K00-K93	2e-09	0.47
Other diseases of gallbladder	K00-K93	0.8	1.05
Duodenal ulcer	K00-K93	0.69	0.93
Vascular disorders of intestine	K00-K93	0.0028	0.66
Cellulitis and acute lymphangitis	L00-L99	4.4e-05	1.24
Other disorders of skin and subcutaneous tissue, not elsewhere classified	L00-L99	0.00028	1.23
Skin changes due to chronic exposure to nonionizing radiation	L00-L99	0.018	1.14
Pressure ulcer	L00-L99	2.4e-60	3.05
Cutaneous abscess, furuncle and carbuncle	L00-L99	0.021	1.15
Seborrheic keratosis	L00-L99	0.71	1.02
Pruritus	L00-L99	0.66	0.97
Other and unspecified dermatitis	L00-L99	0.35	1.07
Non-pressure chronic ulcer of lower limb, not elsewhere classified	L00-L99	2.2e-06	1.42
Other disorders of pigmentation	L00-L99	0.63	1.04
Other epidermal thickening	L00-L99	0.00058	1.32
Follicular cysts of skin and subcutaneous tissue	L00-L99	0.17	1.12
Nail disorders	L00-L99	8.7e-10	1.71
Seborrheic dermatitis	L00-L99	5.5e-05	1.44
Unspecified contact dermatitis	L00-L99	0.71	0.96
Atopic dermatitis	L00-L99	0.13	1.17
Other local infections of skin and subcutaneous tissue	L00-L99	0.38	0.91
Atrophic disorders of skin	L00-L99	0.016	0.78
Rosacea	L00-L99	0.055	1.25
Other follicular disorders	L00-L99	0.016	1.33
Corns and callosities	L00-L99	4.4e-05	1.67
Psoriasis	L00-L99	0.8	1.04
Lichen simplex chronicus and prurigo	L00-L99	0.74	0.96
Other nonscarring hair loss	L00-L99	0.79	0.96
Dermatitis due to substances taken internally	L00-L99	0.0061	0.72
Other erythematous conditions	L00-L99	0.45	1.11
Urticaria	L00-L99	0.81	1.04
Hypertrophic disorders of skin	L00-L99	0.25	0.85
Other joint disorder, not elsewhere classified	M00-M99	6.8e-15	1.3
Other and unspecified osteoarthritis	M00-M99	3e-14	1.3
Dorsalgia	M00-M99	9.4e-07	1.18
Other and unspecified soft tissue disorders, not elsewhere classified	M00-M99	5.1e-10	1.25
Osteoporosis without current pathological fracture	M00-M99	1.3e-54	1.82
Other disorders of bone	M00-M99	3.3e-07	1.27
Other disorders of cartilage	M00-M99	8.1e-07	1.28
Polyosteoarthritis	M00-M99	1.2e-44	2.16
Other spondylopathies	M00-M99	0.2	1.07
Spondylosis	M00-M99	5.7e-06	1.27
Other disorders of muscle	M00-M99	5.9e-14	1.52
Osteoarthritis of knee	M00-M99	0.046	1.11
Other disorders of bone density and structure	M00-M99	1e-13	1.54
Thoracic, thoracolumbar, and lumbosacral intervertebral disc disorders	M00-M99	0.41	0.95
Cervical disc disorders	M00-M99	1.9e-06	1.37
Gout	M00-M99	0.62	0.97
Osteoarthritis of hip	M00-M99	0.0021	1.24
Other and unspecified arthropathy	M00-M99	0.62	1.04
Shoulder lesions	M00-M99	0.072	1.15
Other bursopathies	M00-M99	0.037	1.18
Other enthesopathies	M00-M99	0.47	1.06
Other deforming dorsopathies	M00-M99	0.14	0.89
Scoliosis	M00-M99	0.11	1.14
Other and unspecified dorsopathies, not elsewhere classified	M00-M99	0.5	1.06
Other acquired deformities of limbs	M00-M99	0.12	1.15
Disorder of continuity of bone	M00-M99	0.92	0.99
Other disorders of synovium and tendon	M00-M99	0.11	1.16
Acquired deformities of fingers and toes	M00-M99	0.0021	1.36
Synovitis and tenosynovitis	M00-M99	0.89	0.98
Enthesopathies, lower limb, excluding foot	M00-M99	0.74	1.04
Other specific joint derangements	M00-M99	5.3e-06	1.65
Kyphosis and lordosis	M00-M99	0.0039	1.38
Other rheumatoid arthritis	M00-M99	0.023	0.79
Other systemic involvement of connective tissue	M00-M99	0.06	0.82
Fibroblastic disorders	M00-M99	0.13	1.21
Other crystal arthropathies	M00-M99	0.1	1.23
Soft tissue disorders related to use, overuse and pressure	M00-M99	0.98	1.01
Osteoporosis with current pathological fracture	M00-M99	1.3e-06	2.14
Osteomyelitis	M00-M99	0.061	0.77
Internal derangement of knee	M00-M99	0.75	1.06
Other disorders of urinary system	N00-N99	2.3e-100	2
Acute kidney failure	N00-N99	0.037	1.09
Chronic kidney disease (CKD)	N00-N99	0.031	1.1
Other disorders of kidney and ureter, not elsewhere classified	N00-N99	0.81	0.99
Benign prostatic hyperplasia	N00-N99	6.6e-18	1.57
Menopausal and other perimenopausal disorders	N00-N99	0.5	0.96
Cystitis	N00-N99	2.7e-15	1.8
Other disorders of bladder	N00-N99	0.019	1.2
Calculus of kidney and ureter	N00-N99	0.89	0.99
Unspecified lump in breast	N00-N99	0.49	0.95
Obstructive and reflux uropathy	N00-N99	0.35	0.93
Neuromuscular dysfunction of bladder, not elsewhere classified	N00-N99	8.1e-11	1.79
Male erectile dysfunction	N00-N99	0.27	1.12
Female genital prolapse	N00-N99	0.37	1.1
Tubulo-interstitial nephritis, not specified as acute or chronic	N00-N99	0.017	1.29
Pain and other conditions associated with female genital organs and menstrual cycle	N00-N99	0.0068	0.76
Other disorders of breast	N00-N99	0.67	0.95
Other inflammation of vagina and vulva	N00-N99	0.77	0.96
Benign mammary dysplasia	N00-N99	0.29	0.89
Other noninflammatory disorders of vagina	N00-N99	0.92	0.98
Disorders resulting from impaired renal tubular function	N00-N99	0.0068	0.71
Unspecified kidney failure	N00-N99	4.6e-08	0.51
Noninflammatory disorders of ovary, fallopian tube and broad ligament	N00-N99	0.23	0.85
Inflammatory diseases of prostate	N00-N99	1	1
Inflammatory disease of uterus, except cervix	N00-N99	0.0074	0
Other congenital malformations of spinal cord	Q00-Q99	0.0068	0
Other symptoms and signs involving cognitive functions and awareness	R00-R99	1.8e-214	7.38
Pain in throat and chest	R00-R99	6.2e-22	1.38
Malaise and fatigue	R00-R99	1.7e-40	1.59
Abnormalities of breathing	R00-R99	1.7e-05	1.16
Symptoms and signs concerning food and fluid intake	R00-R99	6e-119	2.43
Cough	R00-R99	2.5e-27	1.49
Abnormalities of gait and mobility	R00-R99	1.1e-183	3.22
Other symptoms and signs involving the circulatory and respiratory system	R00-R99	1.7e-05	1.17
Abdominal and pelvic pain	R00-R99	0.0002	1.15
Abnormal results of function studies	R00-R99	1.7e-14	1.35
Dizziness and giddiness	R00-R99	6.4e-24	1.5
Syncope and collapse	R00-R99	2e-60	1.99
Abnormalities of heart beat	R00-R99	2.9e-10	1.29
Other symptoms and signs involving the digestive system and abdomen	R00-R99	1.4e-06	1.22
Other symptoms and signs involving the nervous and musculoskeletal systems	R00-R99	1.4e-51	1.95
Edema, not elsewhere classified	R00-R99	0.00059	1.16
Unspecified urinary incontinence	R00-R99	5.5e-77	2.41
Abnormal findings on diagnostic imaging of lung	R00-R99	4.8e-05	1.19
Rash and other nonspecific skin eruption	R00-R99	9.1e-16	1.45
Nausea and vomiting	R00-R99	0.21	1.06
Other abnormal findings of blood chemistry	R00-R99	0.053	1.09
Polyuria	R00-R99	1.1e-20	1.57
Aphagia and dysphagia	R00-R99	2e-44	2.03
Abnormal findings on diagnostic imaging of other body structures	R00-R99	3.8e-12	1.4
Somnolence, stupor and coma	R00-R99	1.2e-68	2.58
Other general symptoms and signs	R00-R99	2.1e-41	2.04
Headache	R00-R99	1.5e-10	1.38
Elevated blood glucose level	R00-R99	1.6e-11	1.43
Abnormal involuntary movements	R00-R99	1e-24	1.81
Hematuria	R00-R99	0.00098	1.2
Retention of urine	R00-R99	1e-06	1.32
Localized swelling, mass and lump of skin and subcutaneous tissue	R00-R99	0.26	0.94
Speech disturbances, not elsewhere classified	R00-R99	7.3e-43	2.46
Lack of expected normal physiological development in childhood and adults	R00-R99	1.2e-39	2.39
Disturbances of skin sensation	R00-R99	0.82	0.99
Symptoms and signs involving emotional state	R00-R99	3.6e-76	4.01
Convulsions, not elsewhere classified	R00-R99	1.2e-39	2.47
Fever of other and unknown origin	R00-R99	1e-06	1.36
Abnormal blood-pressure reading, without diagnosis	R00-R99	7.4e-08	1.42
Pain associated with micturition	R00-R99	0.0014	1.23
Other and unspecified symptoms and signs involving the genitourinary system	R00-R99	2.5e-05	1.33
Abnormal serum enzyme levels	R00-R99	0.023	1.16
Pain, unspecified	R00-R99	8.1e-05	0.77
Hemorrhage from respiratory passages	R00-R99	0.023	0.86
Cardiac murmurs and other cardiac sounds	R00-R99	0.00025	1.32
Symptoms and signs specifically associated with systemic inflammation and infection	R00-R99	9.2e-06	1.43
Flatulence and related conditions	R00-R99	0.91	0.99
Other and unspecified abnormal findings in urine	R00-R99	2.8e-14	1.97
Other skin changes	R00-R99	0.88	1.02
Hemorrhage, not elsewhere classified	R00-R99	0.86	0.98
Findings of drugs and other substances, not normally found in blood	R00-R99	0.28	1.1
Fecal incontinence	R00-R99	2.4e-20	2.52
Abnormal tumor markers	R00-R99	0.94	0.99
Other symptoms and signs involving general sensations and perceptions	R00-R99	2.2e-33	3.92
Cachexia	R00-R99	1.7e-07	1.67
Symptoms and signs involving appearance and behavior	R00-R99	3.1e-67	18.3
Abnormal and inconclusive findings on diagnostic imaging of breast	R00-R99	0.17	0.88
Other lack of coordination	R00-R99	3.9e-07	1.68
Enlarged lymph nodes	R00-R99	4.1e-11	0.57
Proteinuria	R00-R99	0.26	0.9
Voice and resonance disorders	R00-R99	0.059	0.83
Abnormal findings on diagnostic imaging of central nervous system	R00-R99	2.9e-17	2.96
Generalized hyperhidrosis	R00-R99	0.035	1.28
Other abnormal immunological findings in serum	R00-R99	0.032	1.3
Heartburn	R00-R99	0.29	0.88
Age-related physical debility	R00-R99	2.6e-05	1.73
Illness, unspecified	R00-R99	0.64	1.07
Shock, not elsewhere classified	R00-R99	0.0063	0.72
Ascites	R00-R99	5.3e-13	0.4
Injury of unspecified body region	S00-T98	6e-21	1.48
Other and unspecified injuries of head	S00-T98	1.7e-60	2.68
Fracture of femur	S00-T98	1.3e-26	1.98
Open wound of head	S00-T98	4.4e-41	2.45
Intracranial injury	S00-T98	1.6e-31	2.22
Adverse effects, not elsewhere classified	S00-T98	0.97	1
Superficial injury of head	S00-T98	5.4e-19	2.02
Fracture of rib(s), sternum and thoracic spine	S00-T98	8.9e-07	1.46
Fracture of lumbar spine and pelvis	S00-T98	8.9e-06	1.43
Fracture of shoulder and upper arm	S00-T98	1.3e-07	1.56
Fracture of forearm	S00-T98	7.4e-05	1.44
Superficial injury of neck	S00-T98	1.5e-12	2.12
Fracture at wrist and hand level	S00-T98	2e-06	1.63
Fracture of lower leg, including ankle	S00-T98	3.2e-05	1.53
Open wound of wrist, hand and fingers	S00-T98	2.3e-12	2.14
Complications of cardiac and vascular prosthetic devices, implants and grafts	S00-T98	2.7e-16	0.49
Complications of procedures, not elsewhere classified	S00-T98	5.1e-07	0.63
Superficial injury of knee and lower leg	S00-T98	0.0007	1.43
Unspecified multiple injuries	S00-T98	2.6e-06	1.69
Other and unspecified injuries of thorax	S00-T98	9.4e-15	2.61
Other specified and unspecified injuries of neck	S00-T98	1.3e-11	2.26
Dislocation and sprain of joints and ligaments of shoulder girdle	S00-T98	0.58	1.07
Complications of other internal prosthetic devices, implants and grafts	S00-T98	1e-05	0.65
Foreign body in respiratory tract	S00-T98	4.2e-08	1.92
Open wound of ankle, foot and toes	S00-T98	0.0001	1.57
Other and unspecified injuries of lower leg	S00-T98	5.2e-05	1.6
Open wound of knee and lower leg	S00-T98	0.00057	1.49
Injury of eye and orbit	S00-T98	0.0031	1.41
Other and unspecified injuries of wrist, hand and finger(s)	S00-T98	1.2e-07	1.95
Other and unspecified injuries of ankle and foot	S00-T98	0.00032	1.55
Poisoning by, adverse effect of and underdosing of diuretics and other and unspecified drugs, medicaments and biological substances	S00-T98	0.34	0.89
Dislocation and sprain of joints and ligaments at ankle, foot and toe level	S00-T98	0.035	1.3
Superficial injury of thorax	S00-T98	0.0006	1.56
Other and unspecified injuries of hip and thigh	S00-T98	6.8e-08	2.09
Fracture of skull and facial bones	S00-T98	7.1e-05	1.7
Fracture of foot and toe, except ankle	S00-T98	0.022	1.37
Superficial injury of hip and thigh	S00-T98	7.6e-05	1.75
Complications of genitourinary prosthetic devices, implants and grafts	S00-T98	0.22	1.19
Complications of internal orthopedic prosthetic devices, implants and grafts	S00-T98	0.004	0.7
Superficial injury of wrist, hand and fingers	S00-T98	1.9e-05	1.9
Dislocation and sprain of joints and ligaments at wrist and hand level	S00-T98	0.015	1.42
Superficial injury of shoulder and upper arm	S00-T98	2.5e-09	2.58
Open wound of elbow and forearm	S00-T98	5e-09	2.63
Other and unspecified injuries of elbow and forearm	S00-T98	3.1e-07	2.41
Other and unspecified injuries of shoulder and upper arm	S00-T98	0.023	1.44
Dislocation and sprain of joints and ligaments of knee	S00-T98	0.72	0.94
Injury of muscle, fascia and tendon at shoulder and upper arm level	S00-T98	0.87	0.97
Other and unspecified injuries of abdomen, lower back, pelvis and external genitals	S00-T98	0.04	1.4
Unspecified fall	V01-Y98	1e-81	2.45
Place of occurrence of the external cause	V01-Y98	0.00011	1.19
Fall on same level from slipping, tripping and stumbling	V01-Y98	1.5e-09	1.61
Other slipping, tripping and stumbling and falls	V01-Y98	1.4e-14	2.08
Exposure to other specified factors	V01-Y98	7.1e-05	1.56
Fall from bed	V01-Y98	4.3e-18	3.13
Fall on and from stairs and steps	V01-Y98	1.1e-05	1.7
Surgical operation and other surgical procedures as the cause of abnormal reaction of the patient, or of later complication, without mention of misadventure at the time of the procedure	V01-Y98	2.6e-06	0.62
External cause status	V01-Y98	1.6e-06	1.97
Activity codes	V01-Y98	0.00077	1.59
Other medical procedures as the cause of abnormal reaction of the patient, or of later complication, without mention of misadventure at the time of the procedure	V01-Y98	0.0063	0.69
Other specified health status	Z00-Z99	6.3e-26	1.4
Encounter for general examination without complaint, suspected or reported diagnosis	Z00-Z99	2.2e-73	1.83
Encounter for immunization	Z00-Z99	9.3e-130	2.46
Personal history of other diseases and conditions	Z00-Z99	8.1e-06	1.17
Personal history of certain other diseases	Z00-Z99	4.6e-26	1.48
Long term (current) drug therapy	Z00-Z99	0.013	1.1
Encounter for screening for other diseases and disorders	Z00-Z99	2.6e-45	1.76
Persons encountering health services for other counseling and medical advice, not elsewhere classified	Z00-Z99	9.1e-71	2.07
Do not resuscitate	Z00-Z99	2.7e-100	2.47
Encounter for screening for malignant neoplasms	Z00-Z99	0.14	1.06
Personal history of malignant neoplasm	Z00-Z99	2e-12	0.76
Personal risk factors, not elsewhere classified	Z00-Z99	1.1e-37	1.78
Other postprocedural states	Z00-Z99	0.00015	0.85
Encounter for other special examination without complaint, suspected or reported diagnosis	Z00-Z99	9.9e-07	0.81
Presence of other functional implants	Z00-Z99	0.23	1.06
Encounter for other aftercare and medical care	Z00-Z99	0.64	0.98
Encounter for follow-up examination after completed treatment for conditions other than malignant neoplasm	Z00-Z99	8.3e-09	0.77
Presence of cardiac and vascular implants and grafts	Z00-Z99	0.11	0.92
Encounter for other postprocedural aftercare	Z00-Z99	0.012	0.87
Problems related to lifestyle	Z00-Z99	0.091	0.91
Encounter for examination and observation for other reasons	Z00-Z99	6.3e-19	1.76
Encounter for screening for infectious and parasitic diseases	Z00-Z99	4e-51	2.83
Encounter for fitting and adjustment of other devices	Z00-Z99	0.53	0.96
Allergy status to drugs, medicaments and biological substances	Z00-Z99	0.36	0.94
Acquired absence of organs, not elsewhere classified	Z00-Z99	0.00073	0.81
Dependence on enabling machines and devices, not elsewhere classified	Z00-Z99	0.39	0.95
Encounter for adjustment and management of implanted device	Z00-Z99	0.00039	0.8
Problems related to care provider dependency	Z00-Z99	3e-38	2.85
Orthopedic aftercare	Z00-Z99	0.88	1.01
Encounter for medical observation for suspected diseases and conditions ruled out	Z00-Z99	0.82	1.02
Encounter for administrative examination	Z00-Z99	7.2e-05	1.37
Personal history of medical treatment	Z00-Z99	8e-25	0.49
Family history of certain disabilities and chronic diseases (leading to disablement)	Z00-Z99	0.047	1.17
Family history of primary malignant neoplasm	Z00-Z99	0.12	0.88
Body mass index [BMI]	Z00-Z99	0.99	1
Persons encountering health services for specific procedures and treatment, not carried out	Z00-Z99	0.13	0.88
Other problems related to primary support group, including family circumstances	Z00-Z99	3.8e-09	1.95
Encounter for other prophylactic measures	Z00-Z99	0.21	0.87
Persons encountering health services in other circumstances	Z00-Z99	0.066	1.24
Artificial opening status	Z00-Z99	0.003	0.72
Encounter for attention to artificial openings	Z00-Z99	0.21	0.86
Family history of other specific disorders	Z00-Z99	0.61	0.94
Problems related to other psychosocial circumstances	Z00-Z99	5.6e-11	2.59
Presence of other devices	Z00-Z99	0.57	1.08

## Sheet: AlzConMFL3Name
l3_name	sigsex	Category	pvalue_F	OddsRatio_F	pvalue_M	OddsRatio_M
Other sepsis	Not Significant	A00-B99	0.01	1.26	0.0023	1.29
Dermatophytosis	Significant (F and M)	A00-B99	3.2e-15	2.05	1.2e-06	1.52
Other bacterial agents as the cause of diseases classified elsewhere	Not Significant	A00-B99	0.073	1.21	0.00023	1.55
Streptococcus, Staphylococcus, and Enterococcus as the cause of diseases classified elsewhere	Not Significant	A00-B99	0.96	1	0.96	1.01
Zoster [herpes zoster]	Not Significant	A00-B99	0.0021	1.44	0.085	1.27
Candidiasis	Not Significant	A00-B99	0.59	1.06	0.76	1.05
Bacterial infection of unspecified site	Not Significant	A00-B99	0.88	1.03	0.82	1.04
Other bacterial intestinal infections	Not Significant	A00-B99	0.54	1.09	0.66	0.94
Unspecified viral hepatitis	Not Significant	A00-B99	0.99	1.02	0.76	0.94
Other and unspecified infectious diseases	Not Significant	A00-B99	0.84	0.94	0.27	1.23
Viral agents as the cause of diseases classified elsewhere	Not Significant	A00-B99	0.64	0.91	0.71	0.92
Chronic viral hepatitis	Not Significant	A00-B99	0.42	0.83	0.013	0.65
Viral warts	Not Significant	A00-B99	0.94	1	0.22	0.78
Herpesviral [herpes simplex] infections	Not Significant	A00-B99	0.88	1.04	0.18	0.75
Benign neoplasm of colon, rectum, anus and anal canal	Not Significant	C00-D48	0.64	1.05	0.059	1.19
Neoplasm of uncertain behavior of other and unspecified sites	Not Significant	C00-D48	1	0.99	0.25	1.12
Other benign neoplasms of skin	Not Significant	C00-D48	0.73	0.96	0.05	1.23
Other and unspecified malignant neoplasm of skin	Not Significant	C00-D48	0.82	1.04	0.51	1.08
Malignant neoplasm without specification of site	Significant (F and M)	C00-D48	9.6e-15	0.42	2.9e-16	0.45
Neoplasms of unspecified behavior	Not Significant	C00-D48	0.0013	0.69	0.0075	0.74
Secondary malignant neoplasm of other and unspecified sites	Significant (F and M)	C00-D48	1.3e-16	0.29	2.1e-19	0.36
Melanocytic nevi	Not Significant	C00-D48	0.31	0.84	0.9	1.03
Malignant melanoma of skin	Not Significant	C00-D48	0.00031	0.45	0.031	0.73
Benign neoplasm of other and unspecified sites	Not Significant	C00-D48	0.041	1.53	0.0074	1.6
Hemangioma and lymphangioma, any site	Not Significant	C00-D48	0.4	0.85	0.11	1.32
Benign lipomatous neoplasm	Not Significant	C00-D48	0.79	0.93	4e-05	2.22
Malignant neoplasm of colon	Not Significant	C00-D48	0.14	0.76	0.02	0.68
Other neoplasms of uncertain behavior of lymphoid, hematopoietic and related tissue	Not Significant	C00-D48	0.98	0.98	0.55	0.89
Secondary malignant neoplasm of respiratory and digestive organs	Significant (F and M)	C00-D48	3e-23	0.22	7.1e-22	0.24
Carcinoma in situ of skin	Not Significant	C00-D48	0.58	1.16	0.66	0.9
Secondary and unspecified malignant neoplasm of lymph nodes	Significant (F and M)	C00-D48	3.7e-08	0.36	5.2e-08	0.39
Carcinoma in situ of other and unspecified genital organs	Significant (Females)	C00-D48	2.1e-05	0	0.52	1.17
Malignant neoplasm of bronchus and lung	Significant (F and M)	C00-D48	1.2e-05	0.44	2.6e-10	0.33
Benign neoplasm of other and unspecified endocrine glands	Not Significant	C00-D48	0.74	1.11	0.42	0.81
Benign neoplasm of eye and adnexa	Not Significant	C00-D48	0.79	1.09	0.21	0.72
Other anemias	Significant (Females)	D50-D89	8.1e-06	1.28	0.067	1.11
Iron deficiency anemia	Significant (Females)	D50-D89	3e-08	1.59	0.35	1.09
Other disorders of white blood cells	Not Significant	D50-D89	0.037	1.23	0.27	1.12
Purpura and other hemorrhagic conditions	Not Significant	D50-D89	0.002	0.67	0.56	0.94
Anemia in chronic diseases classified elsewhere	Not Significant	D50-D89	0.19	0.86	0.0077	0.76
Acute posthemorrhagic anemia	Not Significant	D50-D89	0.77	1.04	0.048	0.8
Other coagulation defects	Not Significant	D50-D89	0.00031	0.59	0.07	0.79
Other nutritional anemias	Not Significant	D50-D89	0.3	0.8	0.045	1.42
Other and unspecified diseases of blood and blood-forming organs	Not Significant	D50-D89	0.9	0.96	0.13	0.75
Vitamin B12 deficiency anemia	Not Significant	D50-D89	0.0014	2.15	0.001	2.08
Disorders of lipoprotein metabolism and other lipidemias	Significant (F and M)	E00-E90	1.2e-19	1.6	7.4e-18	1.55
Other disorders of fluid, electrolyte and acid-base balance	Significant (Females)	E00-E90	6.2e-09	1.39	0.1	1.11
Type 2 diabetes mellitus	Not Significant	E00-E90	0.44	1.05	0.87	0.99
Other hypothyroidism	Significant (Females)	E00-E90	1.7e-05	1.31	0.0043	1.26
Volume depletion	Significant (F and M)	E00-E90	3e-10	1.68	3e-08	1.59
Deficiency of other B group vitamins	Significant (F and M)	E00-E90	4.5e-39	3.89	2.9e-37	4.33
Vitamin D deficiency	Significant (Females)	E00-E90	4.4e-15	1.98	4.4e-05	1.53
Disorders of mineral metabolism	Not Significant	E00-E90	0.85	1.02	0.026	0.8
Overweight and obesity	Not Significant	E00-E90	0.22	0.88	0.097	0.83
Type 1 diabetes mellitus	Not Significant	E00-E90	0.3	0.86	0.33	0.87
Unspecified protein-calorie malnutrition	Not Significant	E00-E90	0.029	1.34	0.48	0.9
Other nontoxic goiter	Not Significant	E00-E90	0.69	1.05	0.88	0.96
Other disorders of thyroid	Not Significant	E00-E90	0.12	0.8	0.97	1.01
Other disorders of pancreatic internal secretion	Not Significant	E00-E90	0.37	1.18	0.35	1.21
Hypofunction and other disorders of the pituitary gland	Not Significant	E00-E90	0.22	1.3	0.27	1.25
Other and unspecified metabolic disorders	Not Significant	E00-E90	0.79	0.93	0.0091	0.62
Unspecified severe protein-calorie malnutrition	Not Significant	E00-E90	0.6	1.14	0.55	1.16
Thyrotoxicosis [hyperthyroidism]	Not Significant	E00-E90	0.5	1.12	0.36	1.25
Postprocedural endocrine and metabolic complications and disorders, not elsewhere classified	Not Significant	E00-E90	0.88	0.96	0.84	0.93
Thyroiditis	Not Significant	E00-E90	0.15	1.32	0.97	0.96
Hyperparathyroidism and other disorders of parathyroid gland	Not Significant	E00-E90	0.21	0.76	0.35	1.31
Other disorders of adrenal gland	Not Significant	E00-E90	0.96	0.98	0.51	0.83
Protein-calorie malnutrition of moderate and mild degree	Significant (Females)	E00-E90	1.2e-07	2.85	0.41	0.8
Dementia in other diseases classified elsewhere	Significant (F and M)	F00-F99	7.9e-255	6519.52	3.6e-302	4707.6
Unspecified dementia	Significant (F and M)	F00-F99	7.9e-255	16.54	3.6e-302	17.95
Major depressive disorder, single episode	Significant (F and M)	F00-F99	2.3e-40	2.21	3.6e-46	2.62
Vascular dementia	Significant (F and M)	F00-F99	8.4e-170	18.69	1.1e-189	23.28
Other mental disorders due to known physiological condition	Significant (F and M)	F00-F99	1.7e-138	8.25	6.9e-146	10.25
Unspecified mental disorder due to known physiological condition	Significant (F and M)	F00-F99	1.1e-59	7.27	4.1e-92	9.95
Other anxiety disorders	Significant (F and M)	F00-F99	6.1e-17	1.79	6e-18	2.09
Delirium due to known physiological condition	Significant (F and M)	F00-F99	3.4e-32	3.46	3.3e-22	2.72
Unspecified psychosis not due to a substance or known physiological condition	Significant (F and M)	F00-F99	6.9e-26	3.71	2.6e-35	5.46
Nicotine dependence	Not Significant	F00-F99	0.03	0.74	0.088	0.83
Alcohol related disorders	Significant (Females)	F00-F99	1.2e-05	2.11	0.034	1.3
Personality and behavioral disorders due to known physiological condition	Significant (F and M)	F00-F99	1.2e-11	4.66	1.1e-32	13.33
Reaction to severe stress, and adjustment disorders	Not Significant	F00-F99	0.64	0.94	0.8	0.95
Delusional disorders	Significant (F and M)	F00-F99	3.1e-17	4.44	2.9e-16	6.66
Persistent mood [affective] disorders	Significant (Females)	F00-F99	5.4e-06	1.92	0.0011	1.85
Conduct disorders	Significant (F and M)	F00-F99	5.3e-07	4.96	1.1e-15	10
Major depressive disorder, recurrent	Not Significant	F00-F99	0.0006	1.78	0.00012	2.35
Bipolar disorder	Not Significant	F00-F99	0.11	1.52	0.00019	2.72
Other psychoactive substance related disorders	Not Significant	F00-F99	0.092	1.56	0.98	1.03
Unspecified mood [affective] disorder	Not Significant	F00-F99	0.00026	2.83	0.0044	2.33
Mental disorder, not otherwise specified	Not Significant	F00-F99	0.03	1.9	0.11	1.59
Sleep disorders not due to a substance or known physiological condition	Not Significant	F00-F99	0.069	1.56	0.16	1.52
Other degenerative diseases of nervous system, not elsewhere classified	Significant (F and M)	G00-G99	1.5e-180	10.33	3.9e-270	14.5
Sleep disorders	Significant (F and M)	G00-G99	1.1e-17	1.81	8.1e-25	1.93
Other disorders of brain	Significant (F and M)	G00-G99	9.6e-36	2.67	1.8e-57	3.28
Parkinson's disease	Significant (F and M)	G00-G99	9.9e-22	3.03	1.4e-51	3.82
Pain, not elsewhere classified	Not Significant	G00-G99	0.2	0.9	0.018	0.81
Hereditary and idiopathic neuropathy	Significant (F and M)	G00-G99	3e-07	1.71	5.9e-06	1.6
Other and unspecified polyneuropathies	Not Significant	G00-G99	0.033	1.31	0.00068	1.45
Transient cerebral ischemic attacks and related syndromes	Significant (F and M)	G00-G99	2.6e-05	1.6	3.6e-07	1.79
Other extrapyramidal and movement disorders	Significant (F and M)	G00-G99	1.8e-07	2.05	3.4e-09	2.2
Epilepsy and recurrent seizures	Significant (F and M)	G00-G99	3.4e-12	3.34	2e-16	3.56
Other degenerative diseases of basal ganglia	Sigificant (Males)	G00-G99	0.0011	2.7	2.1e-19	6.66
Hydrocephalus	Sigificant (Males)	G00-G99	0.00047	2.07	3.2e-06	2.2
Toxic encephalopathy	Significant (F and M)	G00-G99	8e-08	2.94	4.4e-10	3.42
Secondary parkinsonism	Significant (F and M)	G00-G99	1.1e-15	8.32	4.9e-17	6.87
Other mononeuropathies	Not Significant	G00-G99	0.99	1.01	0.95	1
Hemiplegia and hemiparesis	Not Significant	G00-G99	0.18	1.24	0.47	0.88
Mononeuropathies of upper limb	Not Significant	G00-G99	0.83	1.04	0.56	0.9
Migraine	Not Significant	G00-G99	0.71	1.07	0.11	1.37
Facial nerve disorders	Not Significant	G00-G99	0.35	0.79	0.1	1.43
Mononeuropathies of lower limb	Not Significant	G00-G99	0.063	0.64	0.98	1.03
Disorders of autonomic nervous system	Not Significant	G00-G99	0.076	1.62	0.021	1.8
Other headache syndromes	Not Significant	G00-G99	0.42	1.15	0.62	1.15
Other and unspecified diseases of spinal cord	Not Significant	G00-G99	0.9	0.94	0.07	0.66
Other cataract	Not Significant	H00-H59	0.15	1.1	0.0098	1.19
Age-related cataract	Not Significant	H00-H59	0.21	1.1	0.017	1.21
Glaucoma	Not Significant	H00-H59	0.13	1.12	0.0047	1.25
Disorders of refraction and accommodation	Not Significant	H00-H59	0.52	1.05	0.58	1.05
Other retinal disorders	Not Significant	H00-H59	0.38	1.08	0.46	1.07
Visual disturbances	Sigificant (Males)	H00-H59	0.00056	1.36	2.2e-05	1.51
Other inflammation of eyelid	Not Significant	H00-H59	0.13	1.16	0.045	1.23
Blindness and low vision	Significant (F and M)	H00-H59	7.9e-09	1.89	3.7e-10	2.08
Disorders of vitreous body	Not Significant	H00-H59	0.12	0.83	0.29	1.13
Other disorders of eyelid	Not Significant	H00-H59	0.38	0.91	0.24	0.87
Disorders of lacrimal system	Not Significant	H00-H59	0.72	0.96	0.027	1.32
Conjunctivitis	Not Significant	H00-H59	0.02	1.34	0.0072	1.45
Other disorders of conjunctiva	Not Significant	H00-H59	0.69	0.94	0.25	1.18
Other disorders of eye and adnexa	Not Significant	H00-H59	0.0022	1.53	0.17	1.24
Other disorders of cornea	Not Significant	H00-H59	0.06	0.75	0.49	0.9
Hordeolum and chalazion	Not Significant	H00-H59	0.15	0.77	0.071	1.46
Keratitis	Not Significant	H00-H59	0.24	0.81	0.073	0.67
Retinal vascular occlusions	Not Significant	H00-H59	0.67	0.88	0.56	1.2
Other and unspecified hearing loss	Significant (F and M)	H60-H95	1.5e-16	1.9	6.2e-21	1.98
Conductive and sensorineural hearing loss	Sigificant (Males)	H60-H95	8.7e-05	1.39	2.9e-06	1.48
Other disorders of external ear	Significant (F and M)	H60-H95	2.3e-16	2	3.7e-19	2.22
Other disorders of ear, not elsewhere classified	Not Significant	H60-H95	0.86	0.97	0.52	1.1
Disorders of vestibular function	Not Significant	H60-H95	0.38	1.13	0.93	1
Suppurative and unspecified otitis media	Not Significant	H60-H95	0.98	0.98	0.99	1.02
Otalgia and effusion of ear	Not Significant	H60-H95	0.55	0.89	0.32	1.27
Otitis externa	Not Significant	H60-H95	0.15	1.3	0.31	0.79
Essential (primary) hypertension	Significant (F and M)	I00-I99	2.2e-10	1.39	2.1e-09	1.36
Chronic ischemic heart disease	Not Significant	I00-I99	0.69	0.97	0.91	0.99
Atrial fibrillation and flutter	Not Significant	I00-I99	0.39	1.06	0.23	1.08
Other cardiac arrhythmias	Significant (F and M)	I00-I99	5.8e-06	1.34	5.2e-07	1.36
Heart failure	Not Significant	I00-I99	0.21	1.09	0.16	0.91
Other cerebrovascular diseases	Significant (F and M)	I00-I99	8.5e-27	2.29	1.3e-46	3.17
Hypotension	Significant (Females)	I00-I99	7.2e-07	1.48	0.1	1.13
Cerebral infarction	Significant (F and M)	I00-I99	1.1e-08	1.63	1.5e-16	2
Atherosclerosis	Not Significant	I00-I99	0.4	1.08	0.009	1.23
Complications and ill-defined descriptions of heart disease	Not Significant	I00-I99	0.78	0.97	0.8	0.98
Hypertensive chronic kidney disease	Not Significant	I00-I99	0.06	0.84	0.28	0.92
Acute myocardial infarction	Not Significant	I00-I99	0.51	1.07	0.59	1.05
Nonrheumatic aortic valve disorders	Not Significant	I00-I99	0.19	1.14	0.011	1.27
Occlusion and stenosis of precerebral arteries, not resulting in cerebral infarction	Not Significant	I00-I99	0.67	0.95	0.00017	1.43
Sequelae of cerebrovascular disease	Significant (F and M)	I00-I99	5.2e-11	2.03	4.8e-11	1.99
Paroxysmal tachycardia	Not Significant	I00-I99	0.6	0.94	0.86	0.98
Atrioventricular and left bundle-branch block	Not Significant	I00-I99	0.38	1.12	0.78	1.03
Angina pectoris	Not Significant	I00-I99	0.93	0.99	0.072	0.84
Other conduction disorders	Not Significant	I00-I99	0.31	1.17	0.023	1.29
Hypertensive heart disease	Not Significant	I00-I99	0.96	1.01	0.89	1.02
Other and unspecified disorders of circulatory system	Not Significant	I00-I99	0.37	1.15	0.00025	1.62
Aortic aneurysm and dissection	Not Significant	I00-I99	0.33	0.82	0.44	0.91
Other disorders of veins	Not Significant	I00-I99	0.0053	1.35	0.61	1.07
Other peripheral vascular diseases	Not Significant	I00-I99	0.84	1.04	0.32	1.14
Cardiomyopathy	Not Significant	I00-I99	0.0026	0.61	0.0034	0.69
Other acute ischemic heart diseases	Not Significant	I00-I99	0.048	1.34	0.017	1.41
Other disorders of arteries and arterioles	Not Significant	I00-I99	0.94	0.98	0.2	0.84
Other and unspecified nontraumatic intracranial hemorrhage	Sigificant (Males)	I00-I99	0.068	1.43	8.6e-08	2.37
Other venous embolism and thrombosis	Not Significant	I00-I99	0.13	0.78	0.51	0.91
Rheumatic mitral valve diseases	Not Significant	I00-I99	0.98	0.99	0.0074	0.69
Varicose veins of lower extremities	Not Significant	I00-I99	1	1.01	0.96	1
Other aneurysm	Not Significant	I00-I99	0.021	0.59	0.97	1.01
Hypertensive heart and chronic kidney disease	Not Significant	I00-I99	0.6	0.88	0.33	0.85
Multiple valve diseases	Not Significant	I00-I99	0.45	0.87	0.88	0.96
Occlusion and stenosis of cerebral arteries, not resulting in cerebral infarction	Sigificant (Males)	I00-I99	0.0023	1.87	2.7e-05	2.27
Other pulmonary heart diseases	Sigificant (Males)	I00-I99	0.013	0.72	5.5e-07	0.47
Pulmonary embolism	Not Significant	I00-I99	0.3	0.84	0.43	0.87
Nontraumatic intracerebral hemorrhage	Not Significant	I00-I99	0.83	1.05	0.065	1.41
Diseases of capillaries	Not Significant	I00-I99	0.018	0.57	0.004	1.73
Nonrheumatic mitral valve disorders	Not Significant	I00-I99	0.7	0.91	0.14	1.35
Arterial embolism and thrombosis	Not Significant	I00-I99	0.14	0.78	0.08	0.72
Cardiac arrest	Not Significant	I00-I99	0.03	0.62	0.082	0.72
Phlebitis and thrombophlebitis	Not Significant	I00-I99	0.59	1.12	0.95	0.97
Other diseases of pericardium	Not Significant	I00-I99	0.0059	0.54	0.48	0.85
Nonrheumatic tricuspid valve disorders	Not Significant	I00-I99	0.97	0.99	0.02	0.58
Nontraumatic subarachnoid hemorrhage	Not Significant	I00-I99	0.63	1.14	0.96	1.05
Pneumonia, unspecified organism	Significant (Females)	J00-J99	1.6e-12	1.62	0.00031	1.27
Other respiratory disorders	Not Significant	J00-J99	0.38	0.94	0.15	0.9
Other chronic obstructive pulmonary disease	Not Significant	J00-J99	0.41	0.93	0.0096	0.81
Pneumonitis due to solids and liquids	Significant (F and M)	J00-J99	1.4e-09	1.98	6.6e-13	1.93
Pleural effusion, not elsewhere classified	Not Significant	J00-J99	0.1	0.87	0.0025	0.78
Acute upper respiratory infections of multiple and unspecified sites	Significant (Females)	J00-J99	6.7e-06	1.46	0.0029	1.32
Vasomotor and allergic rhinitis	Sigificant (Males)	J00-J99	5.2e-05	1.45	3e-05	1.48
Respiratory failure, not elsewhere classified	Not Significant	J00-J99	0.064	0.81	0.097	0.85
Asthma	Not Significant	J00-J99	0.63	0.95	0.24	0.88
Emphysema	Not Significant	J00-J99	0.078	0.74	0.1	0.82
Acute bronchitis	Not Significant	J00-J99	0.23	1.14	0.65	1.07
Other and unspecified disorders of nose and nasal sinuses	Not Significant	J00-J99	0.29	0.85	0.032	1.34
Pulmonary edema	Not Significant	J00-J99	0.035	0.74	0.16	0.83
Chronic sinusitis	Not Significant	J00-J99	0.13	0.81	0.42	1.13
Bronchitis, not specified as acute or chronic	Not Significant	J00-J99	0.52	0.9	0.57	1.1
Diseases of vocal cords and larynx, not elsewhere classified	Not Significant	J00-J99	0.2	0.74	0.68	0.92
Bacterial pneumonia, not elsewhere classified	Not Significant	J00-J99	0.65	1.1	0.024	0.69
Chronic rhinitis, nasopharyngitis and pharyngitis	Not Significant	J00-J99	0.12	1.34	0.55	1.13
Influenza due to unidentified influenza virus	Not Significant	J00-J99	0.00026	2.02	0.022	1.62
Acute pharyngitis	Not Significant	J00-J99	0.88	0.97	0.39	0.84
Intraoperative and postprocedural complications and disorders of respiratory system, not elsewhere classified	Not Significant	J00-J99	0.026	0.61	0.027	0.66
Other interstitial pulmonary diseases	Not Significant	J00-J99	0.83	1.05	0.0002	0.51
Acute sinusitis	Not Significant	J00-J99	0.93	0.97	1	0.98
Acute nasopharyngitis [common cold]	Not Significant	J00-J99	0.51	1.14	0.93	1
Bronchiectasis	Not Significant	J00-J99	0.098	0.68	0.12	0.7
Other functional intestinal disorders	Significant (F and M)	K00-K93	1.5e-23	1.91	1e-05	1.37
Gastro-esophageal reflux disease	Not Significant	K00-K93	0.68	0.97	0.55	0.96
Other diseases of digestive system	Not Significant	K00-K93	0.00025	1.33	0.41	1.07
Diverticular disease of intestine	Not Significant	K00-K93	0.041	1.18	0.048	1.18
Hemorrhoids and perianal venous thrombosis	Not Significant	K00-K93	0.0054	1.27	0.077	1.16
Other diseases of anus and rectum	Not Significant	K00-K93	0.15	1.16	0.084	1.19
Diaphragmatic hernia	Not Significant	K00-K93	0.78	0.97	0.19	1.16
Other diseases of stomach and duodenum	Not Significant	K00-K93	0.46	1.09	0.87	0.98
Other diseases of intestine	Not Significant	K00-K93	0.52	0.91	0.36	1.12
Cholelithiasis	Not Significant	K00-K93	0.53	1.08	0.51	0.92
Other diseases of liver	Sigificant (Males)	K00-K93	0.0013	0.68	5.9e-06	0.6
Other and unspecified noninfective gastroenteritis and colitis	Not Significant	K00-K93	0.17	1.15	0.56	0.92
Paralytic ileus and intestinal obstruction without hernia	Not Significant	K00-K93	0.099	0.81	0.43	0.9
Other diseases of esophagus	Not Significant	K00-K93	0.53	0.91	0.8	1.04
Gastritis and duodenitis	Not Significant	K00-K93	0.9	0.97	0.38	0.87
Other diseases of biliary tract	Not Significant	K00-K93	0.024	0.68	0.0086	0.64
Other disorders of gingiva and edentulous alveolar ridge	Not Significant	K00-K93	0.03	0.64	0.32	0.83
Diseases of salivary glands	Not Significant	K00-K93	0.71	0.92	0.99	1.02
Other diseases of lip and oral mucosa	Not Significant	K00-K93	0.11	0.74	0.81	1.07
Peptic ulcer, site unspecified	Not Significant	K00-K93	0.079	1.38	0.84	0.95
Irritable bowel syndrome	Not Significant	K00-K93	0.069	1.36	0.12	1.4
Esophagitis	Not Significant	K00-K93	0.89	0.96	0.15	0.75
Ventral hernia	Not Significant	K00-K93	0.95	1.03	0.89	0.96
Gastric ulcer	Not Significant	K00-K93	0.17	1.31	0.061	0.69
Other diseases of pancreas	Not Significant	K00-K93	0.17	0.76	0.014	0.61
Other disorders of teeth and supporting structures	Not Significant	K00-K93	0.12	1.39	0.24	1.33
Cholecystitis	Not Significant	K00-K93	0.84	0.93	0.18	1.38
Duodenal ulcer	Not Significant	K00-K93	0.43	1.24	0.54	0.85
Other diseases of gallbladder	Not Significant	K00-K93	0.34	1.27	0.9	0.95
Acute pancreatitis	Not Significant	K00-K93	0.94	1.04	0.33	0.77
Skin changes due to chronic exposure to nonionizing radiation	Not Significant	L00-L99	0.93	0.99	0.0012	1.32
Cellulitis and acute lymphangitis	Not Significant	L00-L99	0.026	1.22	0.075	1.18
Other disorders of skin and subcutaneous tissue, not elsewhere classified	Not Significant	L00-L99	0.0008	1.37	0.12	1.16
Seborrheic keratosis	Not Significant	L00-L99	0.83	0.97	0.34	1.1
Cutaneous abscess, furuncle and carbuncle	Not Significant	L00-L99	0.26	1.12	0.13	1.17
Pressure ulcer	Significant (F and M)	L00-L99	4.5e-40	4.31	2.3e-09	2.05
Pruritus	Not Significant	L00-L99	0.3	0.9	0.52	0.92
Other and unspecified dermatitis	Not Significant	L00-L99	0.43	1.1	0.26	1.15
Other disorders of pigmentation	Not Significant	L00-L99	0.82	0.97	0.35	1.13
Other epidermal thickening	Not Significant	L00-L99	0.054	1.31	0.014	1.41
Seborrheic dermatitis	Not Significant	L00-L99	0.033	1.44	0.019	1.39
Non-pressure chronic ulcer of lower limb, not elsewhere classified	Not Significant	L00-L99	0.00021	1.54	0.44	1.12
Follicular cysts of skin and subcutaneous tissue	Not Significant	L00-L99	0.18	1.19	0.34	1.15
Unspecified contact dermatitis	Not Significant	L00-L99	0.98	0.99	0.17	1.24
Nail disorders	Significant (Females)	L00-L99	2.2e-06	1.93	0.0092	1.55
Atopic dermatitis	Not Significant	L00-L99	0.38	1.16	0.22	1.24
Other local infections of skin and subcutaneous tissue	Not Significant	L00-L99	0.53	0.87	0.72	0.93
Psoriasis	Not Significant	L00-L99	0.73	0.91	0.27	1.24
Other follicular disorders	Not Significant	L00-L99	0.46	1.18	0.093	1.39
Atrophic disorders of skin	Not Significant	L00-L99	0.07	0.73	0.11	0.75
Lichen simplex chronicus and prurigo	Not Significant	L00-L99	0.84	0.94	0.96	0.99
Rosacea	Not Significant	L00-L99	0.69	1.1	0.39	1.22
Other erythematous conditions	Not Significant	L00-L99	0.3	1.27	0.35	1.26
Dermatitis due to substances taken internally	Not Significant	L00-L99	0.16	0.74	0.048	0.66
Corns and callosities	Not Significant	L00-L99	0.00048	1.98	0.11	1.48
Hypertrophic disorders of skin	Not Significant	L00-L99	0.84	0.93	0.57	0.85
Other joint disorder, not elsewhere classified	Significant (F and M)	M00-M99	1.3e-06	1.3	2.2e-05	1.29
Dorsalgia	Significant (Females)	M00-M99	2.2e-05	1.27	0.096	1.11
Other and unspecified osteoarthritis	Significant (F and M)	M00-M99	3e-07	1.33	8.1e-06	1.34
Other and unspecified soft tissue disorders, not elsewhere classified	Significant (Females)	M00-M99	1.4e-06	1.32	0.047	1.14
Other spondylopathies	Not Significant	M00-M99	0.73	0.97	0.096	1.15
Spondylosis	Not Significant	M00-M99	0.22	1.12	7.1e-05	1.44
Other disorders of muscle	Significant (Females)	M00-M99	2.1e-05	1.5	4.3e-05	1.47
Gout	Not Significant	M00-M99	0.58	1.08	0.65	0.96
Osteoporosis without current pathological fracture	Significant (Females)	M00-M99	8.9e-33	2	8.7e-05	1.48
Other disorders of bone	Significant (Females)	M00-M99	4.7e-07	1.45	0.69	0.96
Osteoarthritis of knee	Not Significant	M00-M99	0.06	1.17	0.36	1.1
Thoracic, thoracolumbar, and lumbosacral intervertebral disc disorders	Not Significant	M00-M99	0.26	1.11	0.18	0.87
Other disorders of cartilage	Significant (Females)	M00-M99	3.2e-06	1.43	0.67	0.95
Polyosteoarthritis	Significant (F and M)	M00-M99	8.7e-27	2.43	7.1e-10	2.08
Cervical disc disorders	Not Significant	M00-M99	0.022	1.3	0.0033	1.41
Other disorders of bone density and structure	Significant (Females)	M00-M99	3.6e-11	1.79	0.02	1.36
Osteoarthritis of hip	Not Significant	M00-M99	0.35	1.11	0.0052	1.47
Shoulder lesions	Not Significant	M00-M99	0.88	0.98	0.059	1.31
Other bursopathies	Not Significant	M00-M99	0.41	1.11	0.16	1.24
Other and unspecified arthropathy	Not Significant	M00-M99	0.11	1.2	0.84	1.04
Other and unspecified dorsopathies, not elsewhere classified	Not Significant	M00-M99	0.31	1.16	0.68	1.08
Other deforming dorsopathies	Not Significant	M00-M99	0.12	0.81	0.88	0.97
Other acquired deformities of limbs	Not Significant	M00-M99	0.95	1.02	0.16	1.28
Other enthesopathies	Not Significant	M00-M99	0.22	1.17	0.31	0.84
Scoliosis	Not Significant	M00-M99	0.49	1.1	0.36	1.19
Other disorders of synovium and tendon	Not Significant	M00-M99	0.43	1.13	0.23	1.26
Soft tissue disorders related to use, overuse and pressure	Not Significant	M00-M99	0.63	0.88	0.076	1.44
Synovitis and tenosynovitis	Not Significant	M00-M99	0.98	0.99	0.43	0.85
Acquired deformities of fingers and toes	Not Significant	M00-M99	0.21	1.22	0.016	1.67
Enthesopathies, lower limb, excluding foot	Not Significant	M00-M99	0.83	1.05	0.7	0.92
Disorder of continuity of bone	Not Significant	M00-M99	0.41	1.13	0.033	0.67
Other specific joint derangements	Not Significant	M00-M99	0.0036	1.63	0.16	1.37
Fibroblastic disorders	Not Significant	M00-M99	0.19	1.3	0.24	1.31
Osteomyelitis	Not Significant	M00-M99	0.48	0.83	0.16	0.74
Other systemic involvement of connective tissue	Not Significant	M00-M99	0.22	0.81	0.53	1.18
Kyphosis and lordosis	Not Significant	M00-M99	0.009	1.58	0.86	1.07
Other rheumatoid arthritis	Not Significant	M00-M99	0.015	0.68	0.68	1.12
Other crystal arthropathies	Not Significant	M00-M99	0.024	1.58	0.97	0.98
Internal derangement of knee	Not Significant	M00-M99	0.73	0.9	0.36	1.33
Other disorders of urinary system	Significant (F and M)	N00-N99	7.7e-54	2.25	7.8e-26	1.91
Chronic kidney disease (CKD)	Not Significant	N00-N99	0.33	1.08	0.18	1.1
Acute kidney failure	Not Significant	N00-N99	0.1	1.13	0.55	1.04
Other disorders of kidney and ureter, not elsewhere classified	Not Significant	N00-N99	0.93	1.01	0.32	0.93
Obstructive and reflux uropathy	Not Significant	N00-N99	0.0026	0.57	0.03	1.25
Other disorders of bladder	Not Significant	N00-N99	0.041	1.36	0.19	1.16
Calculus of kidney and ureter	Not Significant	N00-N99	0.052	0.74	0.61	1.07
Neuromuscular dysfunction of bladder, not elsewhere classified	Not Significant	N00-N99	0.0024	1.59	0.00017	1.8
Cystitis	Significant (Females)	N00-N99	5.1e-08	1.84	0.0025	1.59
Disorders resulting from impaired renal tubular function	Not Significant	N00-N99	0.24	0.77	0.23	0.79
Tubulo-interstitial nephritis, not specified as acute or chronic	Not Significant	N00-N99	0.64	1.1	0.088	1.46
Other symptoms and signs involving cognitive functions and awareness	Significant (F and M)	R00-R99	1.6e-254	6.79	7.2e-302	8.24
Pain in throat and chest	Significant (F and M)	R00-R99	7.1e-11	1.43	4.8e-06	1.3
Malaise and fatigue	Significant (F and M)	R00-R99	1.6e-17	1.64	6.3e-13	1.53
Abnormalities of breathing	Not Significant	R00-R99	0.01	1.16	0.002	1.2
Abnormalities of gait and mobility	Significant (F and M)	R00-R99	4.5e-71	3.33	5.3e-67	3.3
Other symptoms and signs involving the circulatory and respiratory system	Not Significant	R00-R99	0.023	1.15	0.0095	1.17
Cough	Significant (F and M)	R00-R99	7.9e-11	1.48	6.5e-08	1.41
Abnormal results of function studies	Significant (F and M)	R00-R99	8.9e-06	1.35	4.4e-06	1.34
Abdominal and pelvic pain	Not Significant	R00-R99	0.0083	1.17	0.00066	1.24
Symptoms and signs concerning food and fluid intake	Significant (F and M)	R00-R99	3.3e-67	2.97	3.2e-19	1.84
Abnormalities of heart beat	Sigificant (Males)	R00-R99	0.00056	1.27	8.1e-08	1.44
Syncope and collapse	Significant (F and M)	R00-R99	1.4e-27	2.17	2.1e-16	1.78
Dizziness and giddiness	Significant (F and M)	R00-R99	6.4e-12	1.57	1.5e-10	1.57
Other symptoms and signs involving the nervous and musculoskeletal systems	Significant (F and M)	R00-R99	6.4e-12	1.67	4.4e-25	2.17
Abnormal findings on diagnostic imaging of lung	Not Significant	R00-R99	0.00089	1.28	0.003	1.24
Other symptoms and signs involving the digestive system and abdomen	Not Significant	R00-R99	0.002	1.24	0.0011	1.27
Unspecified urinary incontinence	Significant (F and M)	R00-R99	1e-23	2.14	2.9e-43	3.3
Retention of urine	Sigificant (Males)	R00-R99	0.1	1.22	7.4e-06	1.41
Other abnormal findings of blood chemistry	Not Significant	R00-R99	0.57	1.05	0.05	1.16
Edema, not elsewhere classified	Not Significant	R00-R99	0.0011	1.25	0.5	1.05
Aphagia and dysphagia	Significant (F and M)	R00-R99	7.5e-17	2.04	2.2e-20	2.15
Polyuria	Significant (F and M)	R00-R99	4.7e-09	1.61	1.7e-08	1.57
Somnolence, stupor and coma	Significant (F and M)	R00-R99	7.4e-19	2.26	2.9e-32	2.87
Abnormal findings on diagnostic imaging of other body structures	Sigificant (Males)	R00-R99	0.00023	1.35	5.6e-07	1.5
Rash and other nonspecific skin eruption	Significant (Females)	R00-R99	1.5e-08	1.54	0.0018	1.3
Hematuria	Not Significant	R00-R99	0.34	1.1	0.0012	1.32
Other general symptoms and signs	Significant (F and M)	R00-R99	2.5e-15	1.99	7.9e-12	1.89
Elevated blood glucose level	Significant (Females)	R00-R99	1.3e-06	1.53	7e-05	1.43
Nausea and vomiting	Not Significant	R00-R99	0.11	1.12	0.57	0.95
Abnormal involuntary movements	Significant (F and M)	R00-R99	4.5e-09	1.75	2.9e-16	2.25
Speech disturbances, not elsewhere classified	Significant (F and M)	R00-R99	4.4e-11	2.16	2.9e-25	2.99
Other and unspecified symptoms and signs involving the genitourinary system	Not Significant	R00-R99	0.033	1.31	5.3e-05	1.46
Fever of other and unknown origin	Sigificant (Males)	R00-R99	0.043	1.26	5e-06	1.57
Symptoms and signs involving emotional state	Significant (F and M)	R00-R99	2.4e-20	3.29	9.8e-39	4.84
Headache	Sigificant (Males)	R00-R99	0.00051	1.31	1.8e-05	1.53
Convulsions, not elsewhere classified	Significant (F and M)	R00-R99	5e-15	2.51	7.5e-18	2.62
Disturbances of skin sensation	Not Significant	R00-R99	0.42	0.92	0.097	1.18
Localized swelling, mass and lump of skin and subcutaneous tissue	Not Significant	R00-R99	0.5	0.93	0.2	0.88
Lack of expected normal physiological development in childhood and adults	Significant (F and M)	R00-R99	2.9e-21	2.83	6.4e-08	1.86
Abnormal blood-pressure reading, without diagnosis	Not Significant	R00-R99	0.00021	1.48	0.0049	1.37
Abnormal serum enzyme levels	Not Significant	R00-R99	0.044	1.26	0.14	1.18
Hemorrhage from respiratory passages	Not Significant	R00-R99	0.11	0.82	0.11	0.83
Symptoms and signs specifically associated with systemic inflammation and infection	Not Significant	R00-R99	0.095	1.27	0.0011	1.5
Cardiac murmurs and other cardiac sounds	Not Significant	R00-R99	0.23	1.17	0.0011	1.53
Pain associated with micturition	Not Significant	R00-R99	0.067	1.21	0.21	1.18
Pain, unspecified	Not Significant	R00-R99	0.021	0.78	0.066	0.8
Flatulence and related conditions	Not Significant	R00-R99	0.7	1.06	0.59	1.08
Findings of drugs and other substances, not normally found in blood	Not Significant	R00-R99	0.23	1.21	0.44	1.12
Fecal incontinence	Significant (F and M)	R00-R99	4.9e-09	2.58	4.2e-13	3.46
Other lack of coordination	Sigificant (Males)	R00-R99	0.091	1.37	4.1e-06	2.07
Hemorrhage, not elsewhere classified	Not Significant	R00-R99	0.21	0.83	0.47	0.9
Proteinuria	Not Significant	R00-R99	0.24	0.81	0.69	0.94
Other skin changes	Not Significant	R00-R99	0.36	1.14	0.14	0.81
Cachexia	Significant (Females)	R00-R99	4.9e-06	2.1	0.0011	1.69
Voice and resonance disorders	Not Significant	R00-R99	0.13	0.76	0.81	1.05
Other symptoms and signs involving general sensations and perceptions	Significant (F and M)	R00-R99	2.7e-11	3.73	2.1e-11	3.49
Other and unspecified abnormal findings in urine	Significant (Females)	R00-R99	1.3e-07	2.16	4.6e-05	1.99
Enlarged lymph nodes	Sigificant (Males)	R00-R99	0.00038	0.59	1.3e-05	0.53
Abnormal findings on diagnostic imaging of central nervous system	Significant (F and M)	R00-R99	1.1e-08	3.1	5.7e-09	3.7
Shock, not elsewhere classified	Not Significant	R00-R99	0.2	0.75	0.36	0.84
Illness, unspecified	Not Significant	R00-R99	0.9	0.95	0.3	1.24
Generalized hyperhidrosis	Not Significant	R00-R99	0.017	1.57	0.44	1.18
Heartburn	Not Significant	R00-R99	0.029	0.65	0.11	1.4
Other abnormal immunological findings in serum	Not Significant	R00-R99	0.93	1.04	0.46	1.19
Age-related physical debility	Not Significant	R00-R99	0.0025	1.9	0.0036	2.03
Ascites	Significant (F and M)	R00-R99	1.2e-05	0.37	1.7e-05	0.4
Injury of unspecified body region	Significant (Females)	S00-T98	3e-11	1.55	0.00042	1.32
Other and unspecified injuries of head	Significant (F and M)	S00-T98	7.9e-19	2.41	9.4e-29	3.16
Open wound of head	Significant (F and M)	S00-T98	3e-10	2.05	8.9e-20	2.76
Intracranial injury	Significant (F and M)	S00-T98	2.6e-06	1.72	9.3e-19	2.78
Adverse effects, not elsewhere classified	Not Significant	S00-T98	0.99	0.99	0.84	1.03
Fracture of rib(s), sternum and thoracic spine	Significant (Females)	S00-T98	1.4e-05	1.68	0.0043	1.49
Superficial injury of head	Sigificant (Males)	S00-T98	4.2e-05	1.66	1e-10	2.83
Fracture of femur	Significant (Females)	S00-T98	3.8e-18	2.32	0.0076	1.48
Complications of cardiac and vascular prosthetic devices, implants and grafts	Significant (Females)	S00-T98	8.2e-09	0.37	0.00014	0.62
Open wound of wrist, hand and fingers	Sigificant (Males)	S00-T98	0.0003	1.95	3e-08	2.64
Complications of procedures, not elsewhere classified	Significant (Females)	S00-T98	1.1e-05	0.49	0.019	0.71
Foreign body in respiratory tract	Not Significant	S00-T98	0.0022	1.9	0.00011	2.02
Complications of other internal prosthetic devices, implants and grafts	Not Significant	S00-T98	0.001	0.56	0.08	0.76
Fracture of lumbar spine and pelvis	Not Significant	S00-T98	8e-05	1.63	0.94	1.03
Poisoning by, adverse effect of and underdosing of diuretics and other and unspecified drugs, medicaments and biological substances	Not Significant	S00-T98	0.66	0.91	0.67	0.92
Fracture of shoulder and upper arm	Not Significant	S00-T98	0.00085	1.55	0.068	1.43
Superficial injury of neck	Sigificant (Males)	S00-T98	0.0016	1.72	6.2e-09	3.98
Unspecified multiple injuries	Not Significant	S00-T98	0.013	1.6	8.2e-05	2.32
Other specified and unspecified injuries of neck	Sigificant (Males)	S00-T98	0.00066	2.02	8.9e-06	2.65
Other and unspecified injuries of thorax	Significant (F and M)	S00-T98	1e-05	2.53	3.7e-07	3.22
Injury of eye and orbit	Not Significant	S00-T98	0.065	1.41	0.056	1.5
Superficial injury of knee and lower leg	Not Significant	S00-T98	0.0031	1.62	0.31	1.26
Dislocation and sprain of joints and ligaments of shoulder girdle	Not Significant	S00-T98	0.98	0.98	0.78	1.08
Open wound of ankle, foot and toes	Not Significant	S00-T98	0.061	1.46	0.17	1.38
Other and unspecified injuries of lower leg	Not Significant	S00-T98	0.3	1.24	0.014	1.78
Superficial injury of thorax	Not Significant	S00-T98	0.043	1.54	0.0093	1.87
Fracture of lower leg, including ankle	Not Significant	S00-T98	0.024	1.45	0.27	1.31
Other and unspecified injuries of wrist, hand and finger(s)	Not Significant	S00-T98	0.039	1.56	0.0023	2.17
Fracture at wrist and hand level	Not Significant	S00-T98	0.0023	1.61	0.3	1.3
Fracture of skull and facial bones	Not Significant	S00-T98	0.0021	1.94	0.046	1.66
Other and unspecified injuries of hip and thigh	Not Significant	S00-T98	0.021	1.68	0.00014	2.92
Fracture of forearm	Not Significant	S00-T98	0.0005	1.57	0.43	1.24
Other and unspecified injuries of ankle and foot	Not Significant	S00-T98	0.057	1.47	0.25	1.36
Dislocation and sprain of joints and ligaments at ankle, foot and toe level	Not Significant	S00-T98	0.28	0.79	0.015	1.97
Superficial injury of shoulder and upper arm	Not Significant	S00-T98	0.002	2.26	0.0002	3.14
Open wound of knee and lower leg	Not Significant	S00-T98	0.095	1.36	0.57	1.19
Complications of internal orthopedic prosthetic devices, implants and grafts	Not Significant	S00-T98	0.21	0.77	0.12	0.68
Other and unspecified injuries of shoulder and upper arm	Not Significant	S00-T98	0.63	1.16	0.005	2.35
Unspecified fall	Significant (F and M)	V01-Y98	6.4e-28	2.29	2.9e-29	2.6
Place of occurrence of the external cause	Not Significant	V01-Y98	0.0011	1.28	0.32	1.08
Fall on same level from slipping, tripping and stumbling	Sigificant (Males)	V01-Y98	0.055	1.3	7.3e-06	1.96
Other slipping, tripping and stumbling and falls	Significant (F and M)	V01-Y98	4.5e-06	2	1.3e-05	2.19
Surgical operation and other surgical procedures as the cause of abnormal reaction of the patient, or of later complication, without mention of misadventure at the time of the procedure	Not Significant	V01-Y98	0.012	0.62	0.0012	0.61
Exposure to other specified factors	Not Significant	V01-Y98	0.00032	1.99	0.33	1.22
Fall from bed	Significant (Females)	V01-Y98	6.5e-11	4.07	6.7e-05	2.97
Fall on and from stairs and steps	Not Significant	V01-Y98	0.00074	1.84	0.14	1.49
Activity codes	Not Significant	V01-Y98	0.018	1.65	0.27	1.36
External cause status	Not Significant	V01-Y98	0.001	2.08	0.07	1.7
Encounter for general examination without complaint, suspected or reported diagnosis	Significant (F and M)	Z00-Z99	7.5e-33	1.94	6.9e-22	1.72
Personal history of other diseases and conditions	Not Significant	Z00-Z99	0.00034	1.24	0.018	1.14
Other specified health status	Significant (F and M)	Z00-Z99	4.4e-12	1.44	5.1e-07	1.33
Personal history of certain other diseases	Significant (F and M)	Z00-Z99	4.4e-08	1.42	2.9e-16	1.64
Encounter for immunization	Significant (F and M)	Z00-Z99	9.3e-67	2.84	4.2e-36	2.28
Long term (current) drug therapy	Not Significant	Z00-Z99	0.14	1.1	0.12	1.1
Personal history of malignant neoplasm	Significant (Females)	Z00-Z99	2.1e-07	0.7	0.0011	0.81
Persons encountering health services for other counseling and medical advice, not elsewhere classified	Significant (F and M)	Z00-Z99	6.8e-34	2.24	7e-23	2.04
Other postprocedural states	Not Significant	Z00-Z99	0.0021	0.8	0.14	0.91
Do not resuscitate	Significant (F and M)	Z00-Z99	9.9e-46	2.65	2.4e-30	2.36
Encounter for screening for other diseases and disorders	Significant (F and M)	Z00-Z99	1.2e-22	1.87	3.6e-14	1.74
Presence of cardiac and vascular implants and grafts	Not Significant	Z00-Z99	0.61	0.95	0.089	0.89
Encounter for other special examination without complaint, suspected or reported diagnosis	Significant (Females)	Z00-Z99	1.5e-05	0.73	0.034	0.86
Personal risk factors, not elsewhere classified	Significant (F and M)	Z00-Z99	2.5e-15	1.79	1.2e-14	1.84
Encounter for other aftercare and medical care	Not Significant	Z00-Z99	0.95	1.01	0.67	1.04
Encounter for follow-up examination after completed treatment for conditions other than malignant neoplasm	Significant (Females)	Z00-Z99	4.3e-07	0.67	0.3	0.92
Presence of other functional implants	Not Significant	Z00-Z99	0.94	0.99	0.14	1.13
Encounter for other postprocedural aftercare	Not Significant	Z00-Z99	0.024	0.81	0.93	0.99
Encounter for screening for malignant neoplasms	Not Significant	Z00-Z99	0.43	0.95	0.00056	1.36
Encounter for fitting and adjustment of other devices	Not Significant	Z00-Z99	0.3	0.89	0.38	1.09
Encounter for adjustment and management of implanted device	Not Significant	Z00-Z99	0.0052	0.72	0.032	0.81
Encounter for examination and observation for other reasons	Significant (F and M)	Z00-Z99	2.1e-09	1.9	1.2e-05	1.59
Encounter for screening for infectious and parasitic diseases	Significant (F and M)	Z00-Z99	1.8e-19	2.84	1.5e-19	2.94
Dependence on enabling machines and devices, not elsewhere classified	Not Significant	Z00-Z99	0.52	0.93	0.8	0.97
Personal history of medical treatment	Significant (F and M)	Z00-Z99	2.6e-12	0.4	5.5e-07	0.61
Allergy status to drugs, medicaments and biological substances	Not Significant	Z00-Z99	0.95	0.99	0.73	0.96
Orthopedic aftercare	Not Significant	Z00-Z99	0.99	1.01	0.36	1.13
Encounter for medical observation for suspected diseases and conditions ruled out	Not Significant	Z00-Z99	0.53	1.09	0.44	0.9
Problems related to care provider dependency	Significant (F and M)	Z00-Z99	7.4e-13	2.48	2.9e-12	2.83
Family history of certain disabilities and chronic diseases (leading to disablement)	Not Significant	Z00-Z99	0.44	1.12	0.23	1.18
Acquired absence of organs, not elsewhere classified	Not Significant	Z00-Z99	0.011	0.78	0.048	0.78
Body mass index [BMI]	Not Significant	Z00-Z99	0.36	1.14	0.5	1.1
Encounter for administrative examination	Not Significant	Z00-Z99	0.00079	1.56	0.058	1.31
Persons encountering health services for specific procedures and treatment, not carried out	Not Significant	Z00-Z99	0.18	0.81	0.97	1
Family history of primary malignant neoplasm	Not Significant	Z00-Z99	0.99	0.99	0.51	0.91
Artificial opening status	Not Significant	Z00-Z99	0.042	0.67	0.45	0.88
Problems related to lifestyle	Not Significant	Z00-Z99	0.055	0.86	0.97	1.01
Encounter for attention to artificial openings	Not Significant	Z00-Z99	0.067	0.66	0.86	1.04
Encounter for other prophylactic measures	Not Significant	Z00-Z99	0.48	0.85	0.13	0.76
Other problems related to primary support group, including family circumstances	Not Significant	Z00-Z99	0.0013	1.78	5e-05	2.48
Persons encountering health services in other circumstances	Not Significant	Z00-Z99	0.26	1.25	0.18	1.34
Presence of other devices	Not Significant	Z00-Z99	0.79	0.92	0.84	1.06
Problems related to other psychosocial circumstances	Sigificant (Males)	Z00-Z99	0.0016	2.03	1.3e-07	4.19
Family history of other specific disorders	Not Significant	Z00-Z99	0.7	0.92	0.84	0.94
Resistance to antimicrobial drugs	Not Significant	Z00-Z99	0.23	0.73	0.98	1.03

## Sheet: AlzConDiagnosisName
DiagnosisName	Category	pvalue	OddsRatio
Onychomycosis	A00-B99	2e-19	2.37
Sepsis, unspecified organism (HCC)	A00-B99	1.6e-12	1.73
Dermatophytosis of nail	A00-B99	1.1e-11	1.74
Unspecified Escherichia coli (E. coli) as the cause of diseases classified elsewhere	A00-B99	6.9e-09	2.32
Candidiasis of skin and nails	A00-B99	2.1e-07	2.04
Tinea unguium	A00-B99	0.00014	1.71
Dermatophytosis of foot	A00-B99	0.00015	1.49
Intestinal infection due to Clostridium difficile	A00-B99	0.0021	0.67
Sepsis (HCC)	A00-B99	0.003	1.33
Other and unspecified Escherichia coli (E. coli)	A00-B99	0.0047	1.58
Herpes zoster without mention of complication	A00-B99	0.01	1.31
Infectious disease	A00-B99	0.012	0
Dermatophytosis of unspecified site	A00-B99	0.015	1.43
Tinea pedis	A00-B99	0.022	1.34
Shingles	A00-B99	0.082	1.27
Methicillin susceptible Staphylococcus aureus in conditions classified elsewhere and of unspecified site	A00-B99	0.25	0.84
Infection due to other Gram-negative organisms in conditions classified elsewhere and of unspecified site	A00-B99	0.37	1.15
Herpes zoster	A00-B99	0.45	1.12
Helicobacter pylori (H. pylori)	A00-B99	0.45	1.11
Unspecified viral infection, in conditions classified elsewhere and of unspecified site	A00-B99	0.53	0.92
Unspecified septicemia(038.9)	A00-B99	0.68	1.04
Viral warts, unspecified	A00-B99	0.7	0.94
Candidiasis of vulva and vagina	A00-B99	0.78	1.05
Streptococcus infection in conditions classified elsewhere and of unspecified site, group D	A00-B99	0.95	0.98
Other streptococcus infection in conditions classified elsewhere and of unspecified site	A00-B99	0.98	1.01
Urosepsis	A00-B99, N00-N99	8.9e-06	1.89
Other malignant neoplasm without specification of site	C00-D48	7.4e-12	0.53
Cancer (HCC)	C00-D48	1.3e-06	0.56
Secondary malignant neoplasm of other respiratory organs (HCC)	C00-D48	9.5e-05	0
Intraductal carcinoma in situ of left breast	C00-D48	0.00027	0
Tubular adenoma	C00-D48	0.00031	1.72
Malignant neoplasm of upper-outer quadrant of female breast (HCC)	C00-D48	0.00044	0.64
Cholangiocarcinoma (HCC)	C00-D48	0.00047	0
Urothelial cancer (HCC)	C00-D48	0.00047	0
Malignant neoplasm of prostate (HCC)	C00-D48	0.00059	0.78
AML (acute myeloblastic leukemia) (HCC)	C00-D48	0.0014	0
Malignant neoplasm of bladder, part unspecified	C00-D48	0.0029	0.66
Malignant neoplasm of pancreas (HCC)	C00-D48	0.0068	0
Other immunoproliferative neoplasms, without mention of having achieved remission	C00-D48	0.0068	0
Melanocytic nevi of trunk	C00-D48	0.0083	0.71
Other malignant lymphomas of lymph nodes of inguinal region and lower limb	C00-D48	0.012	0
Malignant neoplasm of posterior wall of nasopharynx (HCC)	C00-D48	0.012	0
Other malignant lymphomas of intrathoracic lymph nodes	C00-D48	0.02	0
Malignant neoplasm of other parts of pancreas (HCC)	C00-D48	0.02	0
AML (acute myelogenous leukemia) (HCC)	C00-D48	0.02	0
Malignant neoplasm of lesser curvature of stomach, unspecified (HCC)	C00-D48	0.02	0
Melanocytic nevi of upper extremity or shoulder	C00-D48	0.02	0
Acute myeloblastic leukemia, in relapse (HCC)	C00-D48	0.02	0
Malignant neoplasm of other specified sites of female breast	C00-D48	0.026	0.73
Other secondary neuroendocrine tumors (HCC)	C00-D48	0.037	0
Breast cancer metastasized to bone, unspecified laterality (HCC)	C00-D48	0.037	0
GBM (glioblastoma multiforme) (HCC)	C00-D48	0.037	0
Renal cell carcinoma, right (HCC)	C00-D48	0.037	0
Acute myeloid leukemia (HCC)	C00-D48	0.037	0
Pancreas carcinoma (HCC)	C00-D48	0.037	0
Neoplasm of uncertain behavior of skin	C00-D48	0.042	1.14
Nonmelanoma skin cancer	C00-D48	0.068	0.78
Benign neoplasm of skin of other and unspecified parts of face	C00-D48	0.081	1.28
Basal cell carcinoma	C00-D48	0.11	1.29
Benign neoplasm of colon	C00-D48	0.23	1.08
Benign neoplasm of rectum and anal canal	C00-D48	0.32	1.17
Prostate cancer (HCC)	C00-D48	0.69	0.96
Hemangioma of skin and subcutaneous tissue	C00-D48	0.73	1.06
Benign neoplasm of skin, site unspecified	C00-D48	0.86	1.02
Breast cancer (HCC)	C00-D48	0.87	1.02
Benign neoplasm of skin of trunk, except scrotum	C00-D48	0.99	0.99
Malignant neoplasm of central portion of right breast in female, estrogen receptor positive (HCC)	C00-D48, Z00-Z99	0.02	0
Anemia, unspecified	D50-D89	2.3e-09	1.23
Iron deficiency anemia, unspecified	D50-D89	8.6e-06	1.32
Other specified anemias	D50-D89	1.2e-05	1.68
Elevated white blood cell count, unspecified	D50-D89	0.00067	1.37
Thrombocytopenia, unspecified (HCC)	D50-D89	0.0009	0.78
Iron deficiency anemia secondary to blood loss (chronic)	D50-D89	0.0018	1.26
Immunocompromised state (HCC)	D50-D89	0.0023	0
Other and unspecified coagulation defects	D50-D89	0.0031	0.73
Hypersplenism	D50-D89	0.0041	0
Acute posthemorrhagic anemia	D50-D89	0.024	0.87
Anemia, unspecified type	D50-D89	0.031	1.22
Anemia	D50-D89	0.095	1.08
Leukocytosis	D50-D89	0.21	1.22
Leukocytosis, unspecified	D50-D89	0.47	1.08
Thrombocytopenia (HCC)	D50-D89	0.66	0.94
Anemia of other chronic disease	D50-D89	0.96	1.01
Anemia in other chronic diseases classified elsewhere	D50-D89	1	1
Anemia in chronic kidney disease	D50-D89, N00-N99	0.025	0.8
Other B-complex deficiencies	E00-E90	6.7e-64	4
Hyperlipidemia	E00-E90	1.4e-33	1.71
B12 deficiency	E00-E90	1.3e-30	4.28
Vitamin B12 deficiency	E00-E90	7.3e-28	3.3
Deficiency of other specified B group vitamins	E00-E90	5.3e-24	3.02
Dehydration	E00-E90	6.2e-23	1.75
Vitamin D deficiency	E00-E90	2.8e-19	1.79
Other and unspecified hyperlipidemia	E00-E90	1.3e-18	1.38
Other hyperlipidemia	E00-E90	5.2e-13	1.6
Hyperosmolality and/or hypernatremia	E00-E90	1.4e-12	1.88
Hyperlipidemia, unspecified	E00-E90	2.4e-12	1.38
Hypernatremia	E00-E90	2.4e-12	3.46
Unspecified vitamin D deficiency	E00-E90	6.6e-12	1.61
Other specified acquired hypothyroidism	E00-E90	2.5e-11	1.9
Hyperlipidemia, unspecified hyperlipidemia type	E00-E90	3.2e-08	1.52
Hypercholesterolemia	E00-E90	1.6e-07	1.39
Hyperosmolality and hypernatremia	E00-E90	4.2e-07	1.98
Hypercholesteremia	E00-E90	1e-06	1.64
Hypothyroidism, unspecified	E00-E90	1.5e-06	1.38
Vitamin D deficiency, unspecified	E00-E90	2.2e-06	1.48
Mixed hyperlipidemia	E00-E90	2.4e-06	1.27
Hypothyroidism	E00-E90	2.6e-06	1.23
Hypovolemia	E00-E90	3.9e-06	1.43
Volume depletion	E00-E90	4.2e-06	1.34
Hypothyroidism, unspecified type	E00-E90	8.5e-06	1.58
Type II or unspecified type diabetes mellitus with neurological manifestations, not stated as uncontrolled(250.60)	E00-E90	2.3e-05	1.5
Hyperlipemia	E00-E90	6.5e-05	1.73
Hyponatremia	E00-E90	9.4e-05	1.33
HLD (hyperlipidemia)	E00-E90	0.00049	1.41
Fluid overload	E00-E90	0.0005	0.62
Type II or unspecified type diabetes mellitus with renal manifestations, not stated as uncontrolled(250.40)	E00-E90	0.00063	0.67
Unspecified hypothyroidism	E00-E90	0.00066	1.31
Disorders of magnesium metabolism	E00-E90	0.00069	0.67
Type 2 diabetes mellitus treated without insulin (HCC)	E00-E90	0.00082	0
Hypoglycemia, unspecified	E00-E90	0.00095	1.5
Other fluid overload	E00-E90	0.0011	0.64
Hypokalemia	E00-E90	0.0012	1.28
Obesity	E00-E90	0.0017	0.66
Iron overload	E00-E90	0.0023	0
Fluid overload, unspecified	E00-E90	0.0043	0.7
High cholesterol	E00-E90	0.0052	1.28
Diabetes (HCC)	E00-E90	0.0085	1.22
Hypothyroid	E00-E90	0.009	1.24
Obesity, unspecified	E00-E90	0.012	0.83
Other obesity	E00-E90	0.012	0.72
Type II or unspecified type diabetes mellitus with ophthalmic manifestations, not stated as uncontrolled(250.50)	E00-E90	0.013	0.78
Type 2 diabetes mellitus with hyperglycemia (HCC)	E00-E90	0.017	1.35
Hyperpotassemia	E00-E90	0.033	0.86
Pure hypercholesterolemia	E00-E90	0.036	1.09
Hyposmolality and/or hyponatremia	E00-E90	0.056	1.11
Hypercalcemia	E00-E90	0.06	1.22
Other hypothyroidism	E00-E90	0.068	1.18
Dyslipidemia	E00-E90	0.068	1.18
Elevated cholesterol	E00-E90	0.086	1.22
Acidosis	E00-E90	0.087	0.89
Diabetes mellitus (HCC)	E00-E90	0.095	0.93
Unspecified protein-calorie malnutrition (HCC)	E00-E90	0.097	1.16
DM (diabetes mellitus) (HCC)	E00-E90	0.11	0.79
Unspecified severe protein-calorie malnutrition (HCC)	E00-E90	0.12	1.28
Nontoxic uninodular goiter	E00-E90	0.13	0.84
Hypo-osmolality and hyponatremia	E00-E90	0.18	1.12
Type II or unspecified type diabetes mellitus without mention of complication, not stated as uncontrolled	E00-E90	0.2	1.09
Hyperkalemia	E00-E90	0.21	0.89
Type 2 diabetes mellitus without complications (HCC)	E00-E90	0.28	1.08
Unspecified disorder of lipoid metabolism	E00-E90	0.29	1.13
Type II or unspecified type diabetes mellitus with other specified manifestations, not stated as uncontrolled	E00-E90	0.3	1.12
Type II or unspecified type diabetes mellitus with unspecified complication, not stated as uncontrolled	E00-E90	0.34	1.17
Thyroid disease	E00-E90	0.38	0.9
Other disorder of calcium metabolism	E00-E90	0.4	0.87
Type 2 diabetes mellitus with diabetic chronic kidney disease (HCC)	E00-E90	0.41	1.1
Type I (juvenile type) diabetes mellitus without mention of complication, not stated as uncontrolled	E00-E90	0.43	0.9
Hypomagnesemia	E00-E90	0.46	0.89
Nontoxic multinodular goiter	E00-E90	0.51	0.93
Hypocalcemia	E00-E90	0.63	0.94
Hypopotassemia	E00-E90	0.64	1.03
Pure hypercholesterolemia, unspecified	E00-E90	0.71	1.05
Type 2 diabetes mellitus without complication (HCC)	E00-E90	0.81	1.04
Chronic lymphocytic thyroiditis	E00-E90	0.82	1.05
Type 2 diabetes mellitus without complication, without long-term current use of insulin (HCC)	E00-E90	0.94	1.02
Postsurgical hypothyroidism	E00-E90	1	1
Other persistent mental disorders due to conditions classified elsewhere	F00-F99	4.5e-261	8.62
Unspecified dementia without behavioral disturbance (HCC)	F00-F99	4.5e-261	9.06
Dementia (HCC)	F00-F99	4.5e-261	13.28
Senile dementia, uncomplicated (HCC)	F00-F99	4.5e-261	14.23
Dementia in conditions classified elsewhere without behavioral disturbance	F00-F99	4.5e-261	62.94
Dementia in other diseases classified elsewhere without behavioral disturbance (HCC)	F00-F99	4.5e-261	103.16
Dementia in other diseases classified elsewhere with behavioral disturbance (HCC)	F00-F99	4.5e-261	83.84
Dementia, unspecified, without behavioral disturbance	F00-F99	9e-261	10.44
Vascular dementia, uncomplicated (HCC)	F00-F99	1.4e-244	14.84
Dementia in conditions classified elsewhere with behavioral disturbance	F00-F99	5.6e-241	52.88
Unspecified persistent mental disorders due to conditions classified elsewhere	F00-F99	2.3e-191	9.15
Vascular dementia without behavioral disturbance (HCC)	F00-F99	3.9e-179	18.29
Dementia, without behavioral disturbance	F00-F99	2.2e-141	16.04
Presenile dementia, uncomplicated (HCC)	F00-F99	1.9e-133	24.07
Unspecified dementia with behavioral disturbance (HCC)	F00-F99	2.2e-117	15.58
Dementia without behavioral disturbance, unspecified dementia type (HCC)	F00-F99	1.8e-105	14.02
Depression	F00-F99	4.2e-93	2.46
Unspecified psychosis	F00-F99	4.3e-82	4.58
Amnestic disorder in conditions classified elsewhere	F00-F99	1.6e-73	27.92
Dementia, with behavioral disturbance	F00-F99	7.2e-69	16.21
Dementia with behavioral disturbance, unspecified dementia type (HCC)	F00-F99	2.7e-68	22.11
Dementia, unspecified, with behavioral disturbance	F00-F99	4.5e-64	11.54
Vascular dementia (HCC)	F00-F99	2.3e-62	19.48
Depressive disorder, not elsewhere classified	F00-F99	2.2e-52	1.97
Vascular dementia with behavioral disturbance (HCC)	F00-F99	9.1e-51	17.99
Delirium due to conditions classified elsewhere	F00-F99	7.9e-38	2.64
Personality change due to conditions classified elsewhere	F00-F99	1.2e-37	20.5
Major depressive disorder, single episode, unspecified	F00-F99	2.4e-27	2
Frontal lobe syndrome	F00-F99	3e-25	11.26
Delirium due to known physiological condition	F00-F99	3e-25	3.54
Anxiety	F00-F99	3.6e-22	1.78
Unspecified disturbance of conduct	F00-F99	3.5e-20	7.96
Generalized anxiety disorder	F00-F99	7.9e-18	2.74
Depression, unspecified depression type	F00-F99	4.4e-17	2.38
Anxiety disorder, unspecified	F00-F99	4.4e-11	1.71
Anxiety state, unspecified	F00-F99	4.9e-11	1.48
Dysthymic disorder	F00-F99	1e-08	1.71
Other specified anxiety disorders	F00-F99	1.2e-08	2.3
Tobacco use disorder	F00-F99	0.003	0.78
Alcohol abuse, unspecified	F00-F99	0.0045	1.55
Smoker	F00-F99	0.039	0.75
Adjustment disorder with depressed mood	F00-F99	0.87	0.97
Alzheimer's disease (HCC)	F00-F99, G00-G99	0	1e+99
Alzheimer's dementia (HCC)	F00-F99, G00-G99	0	1e+99
Alzheimer disease (HCC)	F00-F99, G00-G99	0	1e+99
Late onset Alzheimer's disease without behavioral disturbance (HCC)	F00-F99, G00-G99	0	1e+99
Late onset Alzheimer's disease with behavioral disturbance (HCC)	F00-F99, G00-G99	0	1e+99
Alzheimer's dementia without behavioral disturbance, unspecified timing of dementia onset (HCC)	F00-F99, G00-G99	2.2e-176	1e+99
Dementia with Lewy bodies (HCC)	F00-F99, G00-G99	3.1e-125	14.5
Alzheimer's dementia with behavioral disturbance, unspecified timing of dementia onset (HCC)	F00-F99, G00-G99	3.3e-75	1e+99
Mixed Alzheimer's and vascular dementia (HCC)	F00-F99, G00-G99	1.8e-67	1e+99
Alzheimer's dementia with behavioral disturbance (HCC)	F00-F99, G00-G99	3.7e-62	1e+99
Mild cognitive impairment, so stated	G00-G99	4.5e-261	10.56
Mild cognitive impairment	G00-G99	2.1e-159	9.92
MCI (mild cognitive impairment)	G00-G99	9.5e-101	11.84
Unspecified condition of brain	G00-G99	1.5e-97	8.47
Mild cognitive impairment with memory loss	G00-G99	7e-83	25.01
Paralysis agitans (HCC)	G00-G99	1e-62	3.29
Cerebral degeneration, unspecified	G00-G99	1.2e-43	15.09
Secondary parkinsonism (HCC)	G00-G99	1.8e-36	8.08
Encephalopathy, unspecified	G00-G99	1.6e-31	2.28
Other degenerative diseases of the basal ganglia	G00-G99	4.1e-27	5.54
Parkinson's disease (HCC)	G00-G99	5.2e-24	2.43
Metabolic encephalopathy	G00-G99	2.6e-23	2.33
Insomnia, unspecified	G00-G99	4.3e-23	1.73
Other encephalopathy	G00-G99	6.3e-21	3.45
Parkinsonism (HCC)	G00-G99	2.4e-20	3.22
Encephalopathy	G00-G99	8.5e-20	3.3
Toxic encephalopathy	G00-G99	4.8e-18	2.88
Unspecified epilepsy without mention of intractable epilepsy	G00-G99	1.7e-16	4.09
Localization-related (focal) (partial) epilepsy and epileptic syndromes with complex partial seizures, without mention of intractable epilepsy	G00-G99	3.2e-16	5.72
Epilepsy, unspecified, not intractable, without status epilepticus (HCC)	G00-G99	8.6e-15	3.42
Seizure disorder (HCC)	G00-G99	1.7e-14	4.26
Unspecified hereditary and idiopathic peripheral neuropathy	G00-G99	3.1e-13	1.64
Parkinsonism, unspecified Parkinsonism type (HCC)	G00-G99	3.6e-13	4.43
Myoclonus	G00-G99	4e-12	3.33
Other specified disorders of brain	G00-G99	2.5e-10	2.25
OSA (obstructive sleep apnea)	G00-G99	3.3e-10	1.94
Other conditions of brain(348.89)	G00-G99	7.5e-10	2.17
Sleep disturbance, unspecified	G00-G99	1.1e-09	1.78
Peripheral neuropathy	G00-G99	1.3e-09	2.02
Sleep disorder, unspecified	G00-G99	1.5e-08	2.3
Insomnia	G00-G99	1.4e-07	1.47
Unspecified sleep apnea	G00-G99	4.3e-07	1.85
Unspecified transient cerebral ischemia	G00-G99	2.3e-06	1.47
Obstructive sleep apnea (adult) (pediatric)	G00-G99	6e-06	1.4
Sleep apnea	G00-G99	1.1e-05	1.65
Obstructive hydrocephalus (HCC)	G00-G99	2.3e-05	1.85
Obstructive sleep apnea	G00-G99	0.0002	1.7
TIA (transient ischemic attack)	G00-G99	0.00032	1.64
Insomnia, unspecified type	G00-G99	0.00045	1.5
Other acute postprocedural pain	G00-G99	0.0013	0.64
Polyneuropathy, unspecified	G00-G99	0.0023	1.39
Parkinson disease (HCC)	G00-G99	0.007	1.58
Essential and other specified forms of tremor	G00-G99	0.0083	1.5
Migraine	G00-G99	0.025	1.43
Tension headache	G00-G99	0.036	1.3
Other migraine, not intractable, without status migrainosus	G00-G99	0.037	0
Hemiplegia, unspecified, affecting unspecified side	G00-G99	0.4	0.9
Carpal tunnel syndrome	G00-G99	0.47	1.09
Hypersomnia with sleep apnea, unspecified	G00-G99	0.68	0.93
Mononeuritis of unspecified site	G00-G99	0.73	0.96
Neuropathy	G00-G99	0.74	1.04
Other chronic pain	G00-G99	0.88	1.01
Alzheimer's disease, unspecified (HCC)	G00-G99, F00-F99	0	1e+99
Alzheimer's disease with late onset (HCC)	G00-G99, F00-F99	0	1e+99
Other Alzheimer's disease (HCC)	G00-G99, F00-F99	3e-152	1e+99
Early onset Alzheimer's dementia without behavioral disturbance (HCC)	G00-G99, F00-F99	4.4e-64	1e+99
Early onset Alzheimer's disease with behavioral disturbance (HCC)	G00-G99, F00-F99	9.5e-34	1e+99
Alzheimer's dementia without behavioral disturbance (HCC)	G00-G99, F00-F99	2.6e-32	1e+99
Other cataract	H00-H59	1.6e-08	2.5
Degeneration macular	H00-H59	3.4e-06	2.09
Unspecified visual loss	H00-H59	1.8e-05	1.61
Cataracts, bilateral	H00-H59	0.0001	1.53
Senile nuclear sclerosis	H00-H59	0.00028	1.2
Glaucoma	H00-H59	0.00033	1.24
Macular degeneration	H00-H59	0.00036	1.35
Unspecified nonsenile cataract	H00-H59	0.00044	1.27
Pain in or around eye	H00-H59	0.00054	1.67
Unspecified hypotony of eye	H00-H59	0.0023	0
Unspecified visual disturbance	H00-H59	0.0044	1.42
Cataract	H00-H59	0.0062	1.16
Unspecified glaucoma	H00-H59	0.0063	1.18
Other specified visual disturbances	H00-H59	0.0099	1.28
After-cataract, unspecified	H00-H59	0.011	1.35
Glaucoma stage, unspecified(365.70)	H00-H59	0.014	1.36
Anatomical narrow angle, right eye	H00-H59	0.02	0
Other visual distortions and entoptic phenomena	H00-H59	0.02	0
Reduced vision	H00-H59	0.02	0
Cortical senile cataract	H00-H59	0.025	1.26
Conjunctival hemorrhage	H00-H59	0.036	1.37
Open angle with borderline findings, high risk, unspecified laterality	H00-H59	0.037	0
Open angle with borderline findings, high risk, unspecified eye	H00-H59	0.037	0
Ptosis of eyelid, unspecified laterality	H00-H59	0.037	0
Fuchs' endothelial dystrophy	H00-H59	0.037	0
Corneal opacity	H00-H59	0.037	0
Blepharitis	H00-H59	0.042	1.25
Macular degeneration (senile) of retina, unspecified	H00-H59	0.058	1.33
Blepharitis, unspecified	H00-H59	0.063	1.13
Hypertensive retinopathy	H00-H59	0.082	1.32
Unspecified glaucoma(365.9)	H00-H59	0.11	1.2
Disorder of refraction and accommodation	H00-H59	0.12	0.8
Unspecified cataract	H00-H59	0.15	1.07
Pinguecula	H00-H59	0.17	1.19
Open-angle glaucoma	H00-H59	0.18	0.84
Primary open angle glaucoma	H00-H59	0.19	1.11
Nonexudative senile macular degeneration of retina	H00-H59	0.2	1.14
Tear film insufficiency, unspecified	H00-H59	0.2	1.1
Unspecified disorder of refraction and accommodation	H00-H59	0.2	1.08
Unspecified ptosis of eyelid	H00-H59	0.21	0.84
Other vitreous opacities	H00-H59	0.27	1.13
Primary open-angle glaucoma(365.11)	H00-H59	0.27	1.15
Dermatochalasis	H00-H59	0.29	0.89
Age-related nuclear cataract, bilateral	H00-H59	0.3	0.88
Unspecified macular degeneration	H00-H59	0.38	1.14
Exudative senile macular degeneration of retina (HCC)	H00-H59	0.41	1.13
Presbyopia	H00-H59	0.41	1.05
Diplopia	H00-H59	0.43	0.88
After-cataract, obscuring vision	H00-H59	0.45	0.91
Myopia	H00-H59	0.54	1.06
Unspecified astigmatism, bilateral	H00-H59	0.56	1.09
Vitreous degeneration	H00-H59	0.58	0.95
Myopia, bilateral	H00-H59	0.59	1.09
Anatomical narrow angle borderline glaucoma	H00-H59	0.6	0.92
Borderline glaucoma (glaucoma suspect)	H00-H59	0.69	1.07
Open angle with borderline findings, low risk	H00-H59	0.72	0.96
Senile cataract, unspecified	H00-H59	0.74	1.04
Hypermetropia	H00-H59	0.77	1.04
Preglaucoma, unspecified	H00-H59	0.87	1.01
Ocular hypertension	H00-H59	0.98	1.01
Impacted cerumen	H60-H95	1.4e-39	2.27
Hearing loss	H60-H95	1.2e-35	2.14
Bilateral impacted cerumen	H60-H95	3.4e-14	2.89
Unspecified hearing loss	H60-H95	9.3e-14	1.59
Sensorineural hearing loss, bilateral	H60-H95	3.7e-13	1.51
Unspecified hearing loss, unspecified ear	H60-H95	5.7e-09	1.79
Impacted cerumen, bilateral	H60-H95	1.4e-08	1.78
Cerumen impaction	H60-H95	3e-08	1.79
Other specified forms of hearing loss	H60-H95	8.2e-06	1.73
Unspecified hearing loss, bilateral	H60-H95	0.0001	1.69
Hearing loss, unspecified hearing loss type, unspecified laterality	H60-H95	0.00032	1.78
Impacted cerumen, right ear	H60-H95	0.00042	1.79
Sensorineural hearing loss, unspecified	H60-H95	0.00043	1.39
Hearing loss, bilateral	H60-H95	0.0013	1.56
Presbyacusis	H60-H95	0.023	1.45
Subjective tinnitus	H60-H95	0.028	1.3
Otalgia, bilateral	H60-H95	0.037	0
Otalgia, unspecified	H60-H95	0.14	1.24
Tinnitus	H60-H95	0.15	1.27
Infective otitis externa, unspecified	H60-H95	0.18	1.21
Mixed conductive and sensorineural hearing loss	H60-H95	0.19	1.21
Sensory hearing loss, bilateral	H60-H95	0.29	1.15
Unspecified tinnitus	H60-H95	0.36	1.13
Benign paroxysmal positional vertigo	H60-H95	0.41	1.13
Sensorineural hearing loss, asymmetrical	H60-H95	0.46	1.09
Neural hearing loss, bilateral	H60-H95	0.48	1.13
Unspecified otitis media	H60-H95	0.66	0.93
Unspecified sensorineural hearing loss	H60-H95	0.76	1.06
Cerebrovascular disease, unspecified	I00-I99	2.8e-63	14.23
Cerebral atherosclerosis	I00-I99	1.7e-62	3.49
Benign essential hypertension	I00-I99	3.4e-47	1.77
Cerebrovascular disease	I00-I99	5.3e-39	12.63
Other and unspecified special symptom or syndrome, not elsewhere classified	I00-I99	3.5e-29	5
Hypertension	I00-I99	9.3e-27	1.4
Essential hypertension, benign	I00-I99	3.6e-16	2
Hypertension, essential, benign	I00-I99	5.7e-16	3.3
Essential (primary) hypertension	I00-I99	5.4e-15	1.36
Orthostatic hypotension	I00-I99	7.5e-15	1.73
Cerebral infarction, unspecified (HCC)	I00-I99	2.9e-14	2.09
HTN (hypertension)	I00-I99	1.3e-12	1.42
Stroke (HCC)	I00-I99	4.1e-12	1.6
Other specified cardiac dysrhythmias(427.89)	I00-I99	6.1e-11	1.38
Cerebral ischemia	I00-I99	1.1e-10	2.47
Essential hypertension	I00-I99	2.1e-09	1.32
Cerebral thrombosis with cerebral infarction (HCC)	I00-I99	4.2e-09	2.27
Other primary cardiomyopathies	I00-I99	8.5e-09	0.55
Unspecified cerebral artery occlusion with cerebral infarction	I00-I99	6.4e-08	1.91
Other late effects of cerebrovascular disease(438.89)	I00-I99	2.1e-07	1.82
Other generalized ischemic cerebrovascular disease	I00-I99	3.3e-07	2.22
Acute, but ill-defined, cerebrovascular disease	I00-I99	3.3e-07	1.51
Primary pulmonary hypertension (HCC)	I00-I99	4.1e-07	0.53
Other chronic pulmonary heart diseases	I00-I99	6.7e-07	0.53
Subdural hemorrhage (HCC)	I00-I99	8.7e-07	2.14
Hypotension, unspecified hypotension type	I00-I99	9.3e-07	2.29
Unspecified circulatory system disorder	I00-I99	1.5e-06	1.86
Cardiac complications	I00-I99	3.2e-06	0.53
Unspecified late effects of cerebrovascular disease	I00-I99	4e-06	1.81
Unspecified disorder of urethra and urinary tract	I00-I99	5e-06	2.2
Cardiac arrest (HCC)	I00-I99	6.2e-05	0.58
Occlusion and stenosis of bilateral carotid arteries	I00-I99	7.7e-05	1.58
Unspecified essential hypertension	I00-I99	0.00011	1.13
Other forms of acute ischemic heart disease (HCC)	I00-I99	0.00014	1.59
Cardiac arrhythmia, unspecified	I00-I99	0.00027	1.42
Laceration	I00-I99	0.00027	1.54
Malignant essential hypertension	I00-I99	0.001	1.36
Aftercare for healing traumatic fracture of other bone	I00-I99	0.0012	1.67
Mitral valve disorders(424.0)	I00-I99	0.0013	0.77
Secondary esophageal varices without bleeding (HCC)	I00-I99	0.0023	0
Hypotension, unspecified	I00-I99	0.0026	1.18
Atherosclerosis of aorta (HCC)	I00-I99	0.0034	1.25
Esophageal varices without mention of bleeding in diseases classified elsewhere	I00-I99	0.0068	0
CAD (coronary artery disease)	I00-I99	0.0068	1.24
Hypertensive nephrosclerosis	I00-I99	0.0074	0
Paroxysmal ventricular tachycardia (HCC)	I00-I99	0.011	0.78
Varicose veins of left lower extremity with ulcer of unspecified site (HCC)	I00-I99	0.012	0
Chronic total occlusion of artery of the extremities (HCC)	I00-I99	0.012	0
Atherosclerosis of native arteries of the extremities with intermittent claudication	I00-I99	0.013	0.78
Hypertension, unspecified type	I00-I99	0.013	1.28
Non-ST elevation (NSTEMI) myocardial infarction (HCC)	I00-I99	0.014	1.44
Coronary artery disease	I00-I99	0.017	1.23
Unspecified atrial fibrillation (HCC)	I00-I99	0.019	1.17
Atrial flutter (HCC)	I00-I99	0.02	0.8
Phlebitis and thrombophlebitis of deep veins of upper extremities	I00-I99	0.02	0
Other complication of colostomy or enterostomy	I00-I99	0.02	0
Total or mature cataract	I00-I99	0.021	1.24
Hypotension	I00-I99	0.023	1.28
Other specified forms of chronic ischemic heart disease	I00-I99	0.028	1.18
First degree atrioventricular block	I00-I99	0.032	1.3
Chronic diastolic heart failure (HCC)	I00-I99	0.032	1.31
Generalized and unspecified atherosclerosis	I00-I99	0.035	1.26
Abdominal aneurysm without mention of rupture	I00-I99	0.035	0.76
Thoracic or lumbosacral neuritis or radiculitis, unspecified	I00-I99	0.037	0.81
Esophageal varices (HCC)	I00-I99	0.037	0
Chronic systolic heart failure (HCC)	I00-I99	0.039	1.32
Nonrheumatic aortic (valve) stenosis	I00-I99	0.04	1.28
Aortic valve disorders	I00-I99	0.053	1.14
Sexually active	I00-I99	0.055	0.89
Chronic atrial fibrillation	I00-I99	0.058	1.26
History of pregnancy	I00-I99	0.061	0.89
Atrial fibrillation, unspecified type (HCC)	I00-I99	0.063	1.3
Cardiac dysrhythmia, unspecified	I00-I99	0.068	1.13
Aortic stenosis	I00-I99	0.068	1.28
Heart failure, unspecified (HCC)	I00-I99	0.068	0.88
Sinoatrial node dysfunction (HCC)	I00-I99	0.071	1.19
Benign hypertensive heart disease without heart failure	I00-I99	0.074	1.22
Chronic ischemic heart disease, unspecified	I00-I99	0.076	0.86
Coronary artery disease, angina presence unspecified, unspecified vessel or lesion type, unspecified whether native or transplanted heart	I00-I99	0.077	1.32
Supraventricular tachycardia (HCC)	I00-I99	0.08	1.2
Tricuspid valve disorders, specified as nonrheumatic	I00-I99	0.082	0.8
Intracerebral hemorrhage (HCC)	I00-I99	0.087	1.26
Sick sinus syndrome (HCC)	I00-I99	0.097	1.29
Nuclear cataract	I00-I99	0.11	1.16
Chronic atrial fibrillation (HCC)	I00-I99	0.11	1.19
Heart disease	I00-I99	0.12	1.21
Myocardial infarction (HCC)	I00-I99	0.13	1.27
Nevus, non-neoplastic	I00-I99	0.16	0.81
Left heart failure (HCC)	I00-I99	0.18	0.82
Other specified cardiac arrhythmias	I00-I99	0.21	1.23
Coronary atherosclerosis of native coronary artery	I00-I99	0.22	0.94
Other pulmonary embolism and infarction	I00-I99	0.22	0.85
Hemiplegia affecting unspecified side, late effect of cerebrovascular disease	I00-I99	0.22	1.17
Atrial fibrillation (HCC)	I00-I99	0.24	1.05
Congestive heart failure, unspecified	I00-I99	0.24	0.95
Unspecified venous (peripheral) insufficiency	I00-I99	0.25	1.12
Heart disease, unspecified	I00-I99	0.25	0.89
Coronary artery disease involving native coronary artery of native heart without angina pectoris	I00-I99	0.26	1.17
Cardiomegaly	I00-I99	0.28	1.07
Atherosclerotic heart disease of native coronary artery without angina pectoris	I00-I99	0.28	1.07
Cerebral aneurysm, nonruptured	I00-I99	0.29	1.18
Occlusion and stenosis of carotid artery without mention of cerebral infarction	I00-I99	0.3	0.91
Paroxysmal atrial fibrillation (HCC)	I00-I99	0.31	1.09
Subendocardial infarction, initial episode of care (HCC)	I00-I99	0.32	1.09
Other and unspecified angina pectoris	I00-I99	0.32	0.93
Coronary atherosclerosis	I00-I99	0.33	0.93
First myocardial infarction (HCC)	I00-I99	0.36	0.92
Chronic diastolic (congestive) heart failure (HCC)	I00-I99	0.39	1.12
Atherosclerosis of native arteries of the extremities, unspecified	I00-I99	0.42	1.1
Fibrillation, atrial (HCC)	I00-I99	0.44	1.06
A-fib (HCC)	I00-I99	0.45	0.9
Paroxysmal supraventricular tachycardia (HCC)	I00-I99	0.46	1.09
Other premature beats	I00-I99	0.48	1.09
Unspecified diastolic (congestive) heart failure (HCC)	I00-I99	0.48	0.92
CHF (congestive heart failure) (HCC)	I00-I99	0.5	0.93
Cerebral embolism with cerebral infarction (HCC)	I00-I99	0.52	1.1
Unspecified systolic (congestive) heart failure (HCC)	I00-I99	0.52	0.9
Coronary atherosclerosis of unspecified type of vessel, native or graft	I00-I99	0.53	1.04
Unspecified hypertensive kidney disease with chronic kidney disease stage I through stage IV, or unspecified(403.90)	I00-I99	0.57	0.96
Occlusion and stenosis of multiple and bilateral precerebral arteries without mention of cerebral infarction	I00-I99	0.61	0.94
Intermediate coronary syndrome (HCC)	I00-I99	0.64	0.96
Chronic systolic (congestive) heart failure (HCC)	I00-I99	0.64	0.93
Right bundle branch block	I00-I99	0.66	1.06
Old myocardial infarction	I00-I99	0.67	1.03
Persistent atrial fibrillation (HCC)	I00-I99	0.72	1.06
Hypertensive heart disease with heart failure (HCC)	I00-I99	0.74	1.04
Asymptomatic varicose veins	I00-I99	0.74	1.05
Other acute and subacute form of ischemic heart disease	I00-I99	0.77	1.05
Atrioventricular block, complete (HCC)	I00-I99	0.78	0.96
Accidental puncture or laceration during procedure, not elsewhere classified	I00-I99	0.79	0.96
Neuralgia, neuritis, and radiculitis, unspecified	I00-I99	0.82	1.04
Stricture of artery (HCC)	I00-I99	0.82	0.97
Unspecified atrial flutter (HCC)	I00-I99	0.83	1.04
Body mass index	I00-I99	0.84	0.97
Myalgia and myositis, unspecified	I00-I99	0.86	1.01
Hypertensive heart and chronic kidney disease with heart failure and stage 1 through stage 4 chronic kidney disease, or unspecified chronic kidney disease (HCC)	I00-I99	0.88	0.97
Peripheral vascular disease, unspecified (HCC)	I00-I99	0.93	0.99
Other forms of chronic ischemic heart disease	I00-I99	0.98	0.99
Hypertensive chronic kidney disease with stage 1 through stage 4 chronic kidney disease, or unspecified chronic kidney disease	I00-I99	1	1
Arrhythmia	I00-I99	1	1
Varicose veins of lower extremities with ulcer (HCC)	I00-I99, L00-L99	0.22	1.22
Acute upper respiratory infections of other multiple sites	J00-J99	1.6e-14	2.9
Pneumonitis due to inhalation of food and vomit (HCC)	J00-J99	1.1e-13	2.12
Pneumonitis due to inhalation of food or vomitus (HCC)	J00-J99	1.5e-12	1.71
Pneumonia, organism unspecified(486)	J00-J99	6.9e-10	1.33
Pneumonia, unspecified organism	J00-J99	1.6e-09	1.56
Allergic rhinitis due to other allergen	J00-J99	5.3e-08	2.02
Unspecified pleural effusion	J00-J99	5.7e-08	0.7
URI (upper respiratory infection)	J00-J99	9.5e-08	1.96
Acute respiratory failure (HCC)	J00-J99	5.4e-07	0.66
Pneumonia	J00-J99	2.2e-06	1.29
Upper respiratory tract infection, unspecified type	J00-J99	5.3e-06	2.13
Other diseases of lung, not elsewhere classified	J00-J99	0.00012	0.76
Acute upper respiratory infection, unspecified	J00-J99	0.00016	1.49
Acute upper respiratory infections of unspecified site	J00-J99	0.00028	1.24
Allergic rhinitis	J00-J99	0.00055	1.39
Chronic airway obstruction, not elsewhere classified	J00-J99	0.0019	0.82
Atelectasis	J00-J99	0.012	1.2
Pulmonary collapse	J00-J99	0.022	0.85
Chronic obstructive asthma, unspecified	J00-J99	0.03	0.8
Other emphysema (HCC)	J00-J99	0.033	0.81
Pneumonia due to other specified infectious organisms	J00-J99	0.037	0
Chronic and other pulmonary manifestations due to radiation (HCC)	J00-J99	0.037	0
Asthma	J00-J99	0.042	0.88
Allergic rhinitis, cause unspecified	J00-J99	0.047	1.15
Other asthma	J00-J99	0.068	0.82
Acute bronchitis	J00-J99	0.075	1.14
Acute nasopharyngitis (common cold)	J00-J99	0.083	1.22
Chronic obstructive pulmonary disease, unspecified (HCC)	J00-J99	0.2	1.14
Pulmonary congestion and hypostasis	J00-J99	0.2	0.85
Acute respiratory failure with hypoxia (HCC)	J00-J99	0.26	1.13
Chronic rhinitis	J00-J99	0.31	1.14
Sinusitis	J00-J99	0.33	0.86
Other diseases of nasal cavity and sinuses(478.19)	J00-J99	0.37	1.12
Obstructive chronic bronchitis with exacerbation (HCC)	J00-J99	0.4	0.9
Acute sinusitis, unspecified	J00-J99	0.42	1.11
Extrinsic asthma, unspecified	J00-J99	0.42	0.89
COPD (chronic obstructive pulmonary disease) (HCC)	J00-J99	0.67	0.96
Pleural effusion, not elsewhere classified	J00-J99	0.67	1.03
Bronchitis, not specified as acute or chronic	J00-J99	0.79	1.03
Respiratory failure, unspecified with hypoxia (HCC)	J00-J99	0.79	0.95
Unspecified sinusitis (chronic)	J00-J99	0.82	1.03
Acute pharyngitis	J00-J99	0.86	1.03
Unspecified asthma, uncomplicated	J00-J99	0.95	1.01
Chronic pulmonary edema	J00-J99	0.98	1
Bronchitis	J00-J99	0.99	1
Slow transit constipation	K00-K93	2.3e-28	3.53
Constipation, unspecified	K00-K93	4.4e-24	1.63
Constipation	K00-K93	1.6e-17	1.55
Constipation, unspecified constipation type	K00-K93	1.2e-08	1.67
Diverticulosis	K00-K93	1.4e-06	1.66
Inguinal hernia without mention of obstruction or gangrene, unilateral or unspecified, (not specified as recurrent)	K00-K93	3.3e-05	1.62
Other specified disorders of liver	K00-K93	3.4e-05	0.6
Blood in stool	K00-K93	3.4e-05	1.31
Other constipation	K00-K93	4.4e-05	1.36
Reflux esophagitis	K00-K93	0.00011	1.46
Mucositis (ulcerative) due to antineoplastic therapy	K00-K93	0.00027	0
Spontaneous bacterial peritonitis (HCC)	K00-K93	0.0014	0
Unspecified constipation	K00-K93	0.0025	1.27
Hemorrhage of rectum and anus	K00-K93	0.0027	1.3
Gastroesophageal reflux disease without esophagitis	K00-K93	0.0085	1.46
Diverticulitis	K00-K93	0.0094	1.4
Bleeding gums	K00-K93	0.0096	0.74
Unspecified intestinal obstruction	K00-K93	0.01	0.73
Hematemesis	K00-K93	0.013	1.36
Esophageal reflux	K00-K93	0.017	0.89
Diverticulitis of colon (without mention of hemorrhage)(562.11)	K00-K93	0.019	1.38
Crohn's disease with complication, unspecified gastrointestinal tract location (HCC)	K00-K93	0.037	0
Gastrointestinal hemorrhage, unspecified	K00-K93	0.046	1.32
Melena	K00-K93	0.046	1.28
Irritable bowel syndrome	K00-K93	0.052	1.26
Other chronic nonalcoholic liver disease	K00-K93	0.073	0.78
Internal hemorrhoids without mention of complication	K00-K93	0.077	1.13
External hemorrhoids without mention of complication	K00-K93	0.087	1.22
Hemorrhoids	K00-K93	0.16	1.16
Gastrointestinal bleed	K00-K93	0.17	0.88
Diverticulosis of colon (without mention of hemorrhage)	K00-K93	0.18	1.08
Hemorrhage of gastrointestinal tract, unspecified	K00-K93	0.18	1.11
Gastroenteritis	K00-K93	0.23	1.22
Anal and rectal polyp	K00-K93	0.26	1.18
Gastro-esophageal reflux disease without esophagitis	K00-K93	0.36	0.94
Other and unspecified diseases of the oral soft tissues	K00-K93	0.37	0.87
GI bleeding	K00-K93	0.38	1.11
Unspecified hemorrhoids without mention of complication	K00-K93	0.68	1.05
Calculus of gallbladder without mention of cholecystitis, without mention of obstruction	K00-K93	0.69	0.95
Gastroesophageal reflux disease, esophagitis presence not specified	K00-K93	0.73	1.06
Other and unspecified noninfectious gastroenteritis and colitis(558.9)	K00-K93	0.82	1.02
Diaphragmatic hernia without obstruction or gangrene	K00-K93	0.86	0.96
Hepatitis, unspecified	K00-K93	0.88	1.03
GERD (gastroesophageal reflux disease)	K00-K93	0.91	0.99
Peptic ulcer disease	K00-K93	0.92	1.02
Esophagitis	K00-K93	0.96	1.01
Diaphragmatic hernia without mention of obstruction or gangrene	K00-K93	0.97	1
Dyspepsia and other specified disorders of function of stomach	K00-K93, R00-R99	0.0019	1.28
Pressure ulcer, lower back	L00-L99	1.9e-12	2.85
Pressure ulcer of sacral region, stage 2 (HCC)	L00-L99	4.8e-12	3.42
Other specified disease of nail	L00-L99	2.7e-05	2.07
Skin lesion	L00-L99	0.00039	1.59
Corns and callosities	L00-L99	0.001	1.59
Unspecified disorder of skin and subcutaneous tissue	L00-L99	0.0016	1.32
Xerosis cutis	L00-L99	0.0029	1.42
Other specified disease of sebaceous glands	L00-L99	0.0054	1.5
Scar conditions and fibrosis of skin	L00-L99	0.0061	0.68
Actinic skin damage	L00-L99	0.0074	0
Seborrheic dermatitis, unspecified	L00-L99	0.0091	1.41
Seborrheic dermatitis	L00-L99	0.012	1.47
Ingrowing nail	L00-L99	0.013	1.41
Ulcer of other part of foot	L00-L99	0.016	1.45
Actinic keratosis	L00-L99	0.019	1.15
Rosacea	L00-L99	0.02	1.32
Cellulitis	L00-L99	0.031	1.27
Disorder of the skin and subcutaneous tissue, unspecified	L00-L99	0.051	1.29
Other melanin hyperpigmentation	L00-L99	0.059	0.79
Lentigines	L00-L99	0.14	0.85
Contact dermatitis and other eczema, due to unspecified cause	L00-L99	0.23	0.87
Sebaceous cyst	L00-L99	0.25	1.11
Inflamed seborrheic keratosis	L00-L99	0.29	0.89
Seborrheic keratoses	L00-L99	0.32	0.88
Chronic ulcer of unspecified site	L00-L99	0.34	1.16
Actinic keratoses	L00-L99	0.38	1.12
Other specified pruritic conditions	L00-L99	0.38	0.89
Other atopic dermatitis and related conditions	L00-L99	0.39	1.1
Cellulitis and abscess of leg, except foot	L00-L99	0.43	0.92
Dermatitis	L00-L99	0.44	1.11
Pruritus	L00-L99	0.48	0.92
Cellulitis and abscess of foot, except toes	L00-L99	0.5	1.12
Other dyschromia	L00-L99	0.5	1.07
Ulcer of lower limb, unspecified	L00-L99	0.55	1.11
Dermatitis, unspecified	L00-L99	0.64	1.08
Seborrheic keratosis	L00-L99	0.69	1.04
Pruritus, unspecified	L00-L99	0.69	0.94
Other cellulitis	L00-L99	0.7	1.05
Lichenification and lichen simplex chronicus	L00-L99	0.77	0.95
Unspecified pruritic disorder	L00-L99	0.81	0.98
Eczema	L00-L99	0.83	0.96
Other seborrheic keratosis	L00-L99	0.84	1.02
Alopecia, unspecified	L00-L99	0.9	1.03
Psoriasis	L00-L99	0.91	1.02
Skin disease	L00-L99	0.99	1
Osteoarthrosis involving, or with mention of more than one site, but not specified as generalized, multiple sites	M00-M99	7.7e-47	2.86
Senile osteoporosis	M00-M99	3.4e-42	2.34
Osteoporosis	M00-M99	6.4e-29	1.7
Degenerative arthritis	M00-M99	4.4e-20	5.08
Osteoporosis, unspecified	M00-M99	6.6e-18	1.51
Osteoarthrosis involving, or with mention of more than one site, but not specified as generalized, site unspecified(715.80)	M00-M99	7.5e-16	3.95
Muscle weakness (generalized)	M00-M99	1.2e-14	1.75
Osteoarthritis	M00-M99	2.2e-13	1.36
Degenerative joint disease	M00-M99	1.7e-11	1.78
Osteopenia	M00-M99	9.4e-10	1.58
Age-related osteoporosis without current pathological fracture	M00-M99	2.1e-09	1.48
Spondylosis without myelopathy or radiculopathy, cervical region	M00-M99	1.5e-08	1.93
Disorder of bone and cartilage, unspecified	M00-M99	2.3e-08	1.34
DJD (degenerative joint disease)	M00-M99	2.2e-07	1.88
Pain in limb	M00-M99	9e-07	1.23
Osteoporosis, unspecified osteoporosis type, unspecified pathological fracture presence	M00-M99	1.7e-06	1.72
Pain in joint, pelvic region and thigh	M00-M99	3.5e-06	1.28
Primary generalized (osteo)arthritis	M00-M99	1.1e-05	2.1
Primary osteoarthritis involving multiple joints	M00-M99	1.3e-05	1.53
Osteoarthrosis, unspecified whether generalized or localized, unspecified site	M00-M99	1.7e-05	1.47
Other specified disorders of bone density and structure, unspecified site	M00-M99	4.2e-05	1.44
Degeneration of cervical intervertebral disc	M00-M99	4.5e-05	1.39
Backache, unspecified	M00-M99	5.9e-05	1.21
Chronic osteomyelitis, other specified site	M00-M99	9.5e-05	0
Generalized osteoarthrosis, unspecified site	M00-M99	0.00017	1.64
Other cervical disc degeneration, unspecified cervical region	M00-M99	0.0015	1.62
Pain in joint, forearm	M00-M99	0.0038	1.34
Thoracic back pain	M00-M99	0.0041	0
Other specified soft tissue disorders	M00-M99	0.0056	1.3
Cervical spondylosis without myelopathy	M00-M99	0.0057	1.33
Bunion	M00-M99	0.016	1.42
Acquired spondylolisthesis	M00-M99	0.016	0.74
Effusion of joint, lower leg	M00-M99	0.017	1.4
Osteopenia, unspecified location	M00-M99	0.018	1.49
Pain in joint, lower leg	M00-M99	0.02	1.13
Pain in joint, shoulder region	M00-M99	0.024	1.14
Osteoarthrosis, unspecified whether generalized or localized, pelvic region and thigh	M00-M99	0.026	1.28
Idiopathic osteoporosis	M00-M99	0.03	1.31
Cervicalgia	M00-M99	0.033	1.13
Other hammer toe (acquired)	M00-M99	0.033	1.39
Pain in left hip	M00-M99	0.036	1.27
Pain in knee	M00-M99	0.036	1.38
Chronic osteomyelitis, pelvic region and thigh (HCC)	M00-M99	0.037	0
Disorders of bursae and tendons in shoulder region, unspecified	M00-M99	0.042	1.27
Spondylosis without myelopathy or radiculopathy, lumbar region	M00-M99	0.051	1.31
Unspecified osteoarthritis, unspecified site	M00-M99	0.066	1.21
Displacement of lumbar intervertebral disc without myelopathy	M00-M99	0.077	0.81
Pain in the hip	M00-M99	0.084	1.31
Rheumatoid arthritis (HCC)	M00-M99	0.087	0.82
Sciatica	M00-M99	0.1	1.16
Spinal stenosis, cervical region	M00-M99	0.1	1.23
Osteoarthrosis, unspecified whether generalized or localized, lower leg	M00-M99	0.11	1.12
Bilateral primary osteoarthritis of knee	M00-M99	0.12	1.26
Scoliosis (and kyphoscoliosis), idiopathic	M00-M99	0.12	1.16
Lumbago	M00-M99	0.13	1.07
Swelling of limb	M00-M99	0.15	1.1
Back pain	M00-M99	0.17	1.12
Bursitis	M00-M99	0.18	1.18
Other affections of shoulder region, not elsewhere classified	M00-M99	0.24	1.15
Spinal stenosis	M00-M99	0.24	1.12
Kyphosis (acquired) (postural)	M00-M99	0.27	1.18
Pain in right knee	M00-M99	0.27	1.12
Pain in left shoulder	M00-M99	0.27	1.15
Pain in joint, upper arm	M00-M99	0.29	1.19
Hip pain	M00-M99	0.31	1.18
Scoliosis	M00-M99	0.31	1.17
Pain in joint, site unspecified	M00-M99	0.31	0.88
Pain in right leg	M00-M99	0.31	0.87
Primary localized osteoarthrosis, lower leg	M00-M99	0.35	1.09
Pain in joint, hand	M00-M99	0.4	1.12
Spinal stenosis, lumbar region	M00-M99	0.44	0.89
Localized osteoarthrosis not specified whether primary or secondary, lower leg	M00-M99	0.45	1.07
Gout, unspecified	M00-M99	0.48	0.95
Other intervertebral disc degeneration, lumbar region	M00-M99	0.5	0.91
Osteoarthrosis, unspecified whether generalized or localized, hand	M00-M99	0.5	1.11
Left hip pain	M00-M99	0.53	1.11
Spinal stenosis, lumbar region, without neurogenic claudication	M00-M99	0.53	0.95
Pain in thoracic spine	M00-M99	0.54	1.08
Primary localized osteoarthrosis, pelvic region and thigh	M00-M99	0.56	0.91
Pain in joint, multiple sites	M00-M99	0.57	0.93
Pain in left knee	M00-M99	0.6	1.06
Osteoarthritis of knee, unspecified	M00-M99	0.64	1.08
Pain in joint, ankle and foot	M00-M99	0.66	1.04
Localized osteoarthrosis not specified whether primary or secondary, pelvic region and thigh	M00-M99	0.69	1.07
Pain in right hip	M00-M99	0.7	0.95
Arthropathy, unspecified, site unspecified	M00-M99	0.7	1.04
Degeneration of lumbar or lumbosacral intervertebral disc	M00-M99	0.7	0.97
Unilateral primary osteoarthritis, left knee	M00-M99	0.74	1.06
Pain in right shoulder	M00-M99	0.74	0.96
Trigger finger (acquired)	M00-M99	0.75	1.06
Pain in left leg	M00-M99	0.76	0.96
Dorsalgia, unspecified	M00-M99	0.77	1.03
Enthesopathy of unspecified site	M00-M99	0.79	1.04
Gout	M00-M99	0.84	0.98
Spinal stenosis in cervical region	M00-M99	0.87	0.98
Osteoarthrosis, unspecified whether generalized or localized, shoulder region	M00-M99	0.88	0.97
Arthritis	M00-M99	0.88	0.99
Pathologic fracture of vertebrae	M00-M99	0.89	1.02
Low back pain	M00-M99	0.9	1.01
Spinal stenosis, lumbar region without neurogenic claudication	M00-M99	0.9	0.97
Pain in joint	M00-M99	0.9	1.03
Enthesopathy of hip region	M00-M99	0.91	1.03
Lumbosacral spondylosis without myelopathy	M00-M99	0.92	0.99
Knee pain	M00-M99	0.92	0.98
Unilateral primary osteoarthritis, right knee	M00-M99	0.94	0.98
Disorder of bone, unspecified	M00-M99	0.95	0.98
Shoulder pain	M00-M99	0.98	1.01
Other disorders of bone and cartilage(733.99)	M00-M99	0.98	1.01
Neck pain	M00-M99	1	1
Urinary tract infection, site not specified	N00-N99	5.7e-82	1.94
Other urinary incontinence	N00-N99	8.1e-22	2.89
UTI (urinary tract infection), uncomplicated	N00-N99	9.5e-20	2.6
Urge incontinence	N00-N99	1.3e-18	1.89
Acute cystitis	N00-N99	4.6e-15	2.45
BPH (benign prostatic hyperplasia)	N00-N99	3.5e-14	1.63
UTI (urinary tract infection)	N00-N99	1.1e-13	2.2
UTI (lower urinary tract infection)	N00-N99	1.8e-13	1.9
Other functional disorder of bladder	N00-N99	4e-13	2.71
End stage renal disease (HCC)	N00-N99	1.4e-09	0.45
Mixed incontinence urge and stress (male)(female)	N00-N99	3.4e-08	1.63
Urinary tract infection without hematuria, site unspecified	N00-N99	7e-07	2.17
Hypertrophy of prostate without urinary obstruction and other lower urinary tract symptoms (LUTS)	N00-N99	1.7e-06	1.66
Acute kidney failure with lesion of tubular necrosis (HCC)	N00-N99	1.8e-06	0.54
Urinary tract infection, site unspecified	N00-N99	2e-06	2.09
Recurrent UTI	N00-N99	2.6e-06	2.09
Acute cystitis without hematuria	N00-N99	3.8e-06	1.93
Benign prostatic hyperplasia without lower urinary tract symptoms	N00-N99	4.3e-06	1.55
Urinary tract infection	N00-N99	5.7e-05	1.58
BPH (benign prostatic hypertrophy)	N00-N99	0.00013	1.84
Benign prostatic hyperplasia with lower urinary tract symptoms	N00-N99	0.0002	1.57
Hypertrophy of prostate with urinary obstruction and other lower urinary tract symptoms (LUTS)	N00-N99	0.00026	1.48
Unspecified hyperplasia of prostate without urinary obstruction and other lower urinary tract symptoms (LUTS)	N00-N99	0.00064	1.44
Overactive bladder	N00-N99	0.0017	1.56
Hypertonicity of bladder	N00-N99	0.0023	1.54
Stress incontinence, female	N00-N99	0.0025	1.36
Unspecified symptom associated with female genital organs	N00-N99	0.0029	0.69
Nephrotic syndrome in diseases classified elsewhere(581.81)	N00-N99	0.0041	0
Hyperplasia of prostate	N00-N99	0.0051	1.24
Acute kidney failure, unspecified (HCC)	N00-N99	0.0062	1.13
Postmenopausal bleeding	N00-N99	0.01	0.75
Hydronephrosis	N00-N99	0.011	0.73
Unspecified benign mammary dysplasia of left breast	N00-N99	0.037	0
Chronic kidney disease, stage 3 (moderate) (HCC)	N00-N99	0.061	1.17
CKD (chronic kidney disease) stage 3, GFR 30-59 ml/min (HCC)	N00-N99	0.067	1.24
Chronic kidney disease, unspecified	N00-N99	0.068	1.1
Chronic kidney disease (CKD)	N00-N99	0.083	0.88
Pyelonephritis	N00-N99	0.12	1.23
AKI (acute kidney injury) (HCC)	N00-N99	0.23	1.13
Mastodynia	N00-N99	0.24	1.18
Chronic kidney disease	N00-N99	0.26	1.13
Cyst of kidney, acquired	N00-N99	0.27	0.88
Symptomatic menopausal or female climacteric states	N00-N99	0.32	0.92
Lump or mass in breast	N00-N99	0.4	0.93
Postmenopausal atrophic vaginitis	N00-N99	0.4	0.93
Unspecified disorder of kidney and ureter	N00-N99	0.54	0.97
CKD (chronic kidney disease)	N00-N99	0.59	0.94
Impotence of organic origin	N00-N99	0.61	1.08
Disorder of kidney and ureter, unspecified	N00-N99	0.69	0.93
Other specified disorders of bladder	N00-N99	0.77	1.04
Chronic kidney disease, stage IV (severe) (HCC)	N00-N99	0.8	1.05
Chronic kidney disease, stage III (moderate) (HCC)	N00-N99	0.84	1.02
Calculus of kidney	N00-N99	0.86	0.98
Other specified noninflammatory disorders of vagina	N00-N99	0.87	0.97
Vaginitis and vulvovaginitis, unspecified	N00-N99	0.95	0.99
Nephrolithiasis	N00-N99	0.98	1.01
Chronic kidney disease, stage 4 (severe) (HCC)	N00-N99	0.98	1.01
Renal insufficiency	N00-N99	0.98	1.01
Unspecified hypertensive kidney disease with chronic kidney disease stage V or end stage renal disease(403.91)	N00-N99, I00-I99	8.9e-08	0.57
Other specified congenital anomaly of spinal cord	Q00-Q99	0.037	0
Memory loss	R00-R99	4.5e-261	11.77
Cognitive impairment	R00-R99	1.8e-155	6.95
Abnormality of gait	R00-R99	2.2e-137	3.34
Other symptoms and signs involving cognitive functions and awareness	R00-R99	1.5e-131	5.57
Altered mental status	R00-R99	1e-95	2.98
Other amnesia	R00-R99	1.8e-94	5.12
Loss of weight	R00-R99	1.7e-90	2.69
Unspecified urinary incontinence	R00-R99	3.7e-61	2.32
Other general symptoms(780.99)	R00-R99	1.2e-60	3.43
Altered mental status, unspecified	R00-R99	2.4e-60	2.82
Syncope and collapse	R00-R99	4e-58	1.99
Agitation	R00-R99	5e-56	15.69
Weight loss	R00-R99	7e-56	2.77
Disorientation, unspecified	R00-R99	9.2e-52	3.21
Altered mental status, unspecified altered mental status type	R00-R99	2.3e-47	4.75
Other alteration of consciousness	R00-R99	3.6e-46	2.58
Confusion	R00-R99	1.7e-45	5.73
Syncope	R00-R99	2.4e-43	2.36
Cognitive decline	R00-R99	1.1e-42	9.24
Cognitive changes	R00-R99	2.5e-41	9.44
Restlessness and agitation	R00-R99	1.1e-39	5.4
Abnormal weight loss	R00-R99	6.9e-38	2.41
Adult failure to thrive	R00-R99	2.1e-37	2.4
Dysphagia, unspecified	R00-R99	6e-35	2.16
Dysphagia	R00-R99	6.2e-35	1.98
Aphasia	R00-R99	1.1e-34	2.7
Gait instability	R00-R99	1.8e-34	2.91
Other signs and symptoms involving cognition	R00-R99	4.7e-32	6.24
Other symptoms and signs involving appearance and behavior	R00-R99	5e-32	17.82
Cognitive and behavioral changes	R00-R99	1.1e-30	14.85
Repeated falls	R00-R99	1.4e-30	2.53
Memory change	R00-R99	9.2e-28	5.48
Cough	R00-R99	1.2e-27	1.49
Unspecified abnormalities of gait and mobility	R00-R99	2e-26	3.05
Memory impairment	R00-R99	2.5e-26	6.59
Gait disorder	R00-R99	1.3e-25	4.5
Other convulsions	R00-R99	2.5e-25	2.44
Dizziness and giddiness	R00-R99	8.5e-25	1.52
Urinary frequency	R00-R99	2.3e-24	1.75
Nonspecific (abnormal) findings on radiological and other examination of skull and head	R00-R99	2.3e-23	2.56
Urinary incontinence	R00-R99	5.6e-23	2.23
Other malaise and fatigue	R00-R99	1.2e-21	1.48
Cognitive change	R00-R99	3.6e-21	6.82
Delirium	R00-R99	4.1e-21	3.34
Multifactorial gait disorder	R00-R99	3.5e-20	4.16
Chest pain, unspecified	R00-R99	2e-19	1.37
Hallucinations	R00-R99	2.9e-19	3.76
Memory deficit	R00-R99	4.3e-19	7.95
Unspecified convulsions (HCC)	R00-R99	5.5e-19	3.68
Seizure (HCC)	R00-R99	8.3e-19	2.88
Full incontinence of feces	R00-R99	2.7e-18	2.69
Fussy infant (baby)	R00-R99	1.3e-17	5.75
Rash and other nonspecific skin eruption	R00-R99	7.7e-17	1.49
Weakness	R00-R99	1.5e-16	1.57
Other abnormalities of gait and mobility	R00-R99	2.6e-16	2.26
Unspecified symptoms and signs involving cognitive functions and awareness	R00-R99	6.5e-16	4.71
Gait abnormality	R00-R99	9.3e-16	3.08
Unsteadiness on feet	R00-R99	1.9e-15	2.19
Anorexia	R00-R99	2.9e-15	1.66
Abnormal involuntary movements	R00-R99	3.9e-15	2.25
Other symptoms involving nervous and musculoskeletal systems(781.99)	R00-R99	5.5e-15	2.06
Other fall	R00-R99	3.7e-14	2.12
Memory changes	R00-R99	8e-14	4.21
Incontinence	R00-R99	6.4e-13	2.19
Dysphagia, unspecified type	R00-R99	1.8e-12	2.2
Somnolence	R00-R99	2.1e-12	2.31
Bradycardia	R00-R99	3.1e-12	1.9
Abnormal involuntary movements(781.0)	R00-R99	1.7e-11	2.53
Abnormal electrocardiogram (ECG) (EKG)	R00-R99	9.1e-11	1.4
Other ascites	R00-R99	9.2e-11	0.43
Abnormal glucose	R00-R99	2.3e-10	3.08
Enlargement of lymph nodes	R00-R99	1.7e-09	0.55
Vomiting alone	R00-R99	2e-09	1.81
Headache	R00-R99	2.3e-09	1.35
Other nonspecific finding on examination of urine	R00-R99	3.2e-09	2.3
Nonspecific abnormal electrocardiogram (ECG) (EKG)	R00-R99	3.7e-09	1.44
Malaise and fatigue	R00-R99	4.1e-09	1.58
Syncope, unspecified syncope type	R00-R99	6.3e-09	2.65
Bradycardia, unspecified	R00-R99	6.4e-09	1.72
Urinary incontinence, unspecified type	R00-R99	1.2e-08	2.42
Elevated blood pressure reading without diagnosis of hypertension	R00-R99	1.9e-08	1.54
Weight gain	R00-R99	2.5e-08	2.83
Other chest pain	R00-R99	8e-08	1.27
Diarrhea	R00-R99	1.1e-07	1.31
Impaired fasting glucose	R00-R99	2.7e-07	1.62
Tremor	R00-R99	3.1e-07	2.13
Seizures (HCC)	R00-R99	3.3e-07	2.22
Hematuria, unspecified	R00-R99	4.1e-07	1.48
Abnormal brain scan	R00-R99	4.2e-07	2.36
Cachexia (HCC)	R00-R99	4.4e-07	1.65
Tremor, unspecified	R00-R99	4.7e-07	2.16
Other malaise	R00-R99	7.4e-07	1.76
Fever, unspecified	R00-R99	1e-06	1.4
Failure to thrive in adult	R00-R99	2e-06	2.22
Dysphagia, unspecified(787.20)	R00-R99	2.1e-06	1.55
Fever	R00-R99	2.7e-06	1.45
Edema	R00-R99	3.5e-06	1.24
Abnormal findings on diagnostic imaging of skull and head, not elsewhere classified	R00-R99	3.9e-06	2.09
Positive PPD	R00-R99	5.1e-06	1.69
Other dysphagia	R00-R99	6.6e-06	1.81
Incontinence of feces	R00-R99	7.5e-06	1.82
Abnormal weight gain	R00-R99	7.5e-06	1.77
Vomiting, unspecified	R00-R99	1.6e-05	1.87
Lack of coordination	R00-R99	1.9e-05	1.69
Other nonspecific abnormal finding of lung field	R00-R99	2.4e-05	1.21
Retention of urine, unspecified	R00-R99	2.5e-05	1.31
Dizziness	R00-R99	2.7e-05	1.33
Fecal incontinence	R00-R99	2.7e-05	2.07
Falls frequently	R00-R99	3.7e-05	1.9
Frequency of micturition	R00-R99	7.9e-05	1.49
Dysphagia, oropharyngeal phase	R00-R99	0.00011	1.61
Facial weakness	R00-R99	0.00011	1.58
Rash	R00-R99	0.00021	1.34
Swelling, mass, or lump in chest	R00-R99	0.00023	0.65
Vomiting	R00-R99	0.00025	1.59
Incomplete bladder emptying	R00-R99	0.00028	1.63
Undiagnosed cardiac murmurs	R00-R99	0.00066	1.38
Urgency of urination	R00-R99	0.0007	1.39
Pain	R00-R99	0.0011	0.75
Urinary retention	R00-R99	0.0011	1.35
Hematuria	R00-R99	0.0011	1.19
Other fatigue	R00-R99	0.0012	1.25
Other abnormal glucose	R00-R99	0.0016	1.26
Dysuria	R00-R99	0.0017	1.23
SOB (shortness of breath)	R00-R99	0.002	0.72
Age-related physical debility	R00-R99	0.0021	1.68
Other general symptoms and signs	R00-R99	0.0024	1.59
Nausea	R00-R99	0.0026	0.76
Abdominal pain, unspecified site	R00-R99	0.0027	1.14
Diarrhea, unspecified	R00-R99	0.0028	1.31
Generalized pain	R00-R99	0.004	0.74
Hypoxemia	R00-R99	0.0069	1.17
Nausea alone	R00-R99	0.0081	0.81
Hemoptysis	R00-R99	0.01	0.8
Vertigo	R00-R99	0.01	1.26
Diarrhea, unspecified type	R00-R99	0.011	1.39
Other specified symptoms and signs involving the circulatory and respiratory systems	R00-R99	0.012	1.33
Other fecal abnormalities	R00-R99	0.013	1.49
Abdominal pain, left lower quadrant	R00-R99	0.014	1.34
Other symptoms involving respiratory system and chest	R00-R99	0.015	1.24
Other abnormalities of heart beat	R00-R99	0.018	1.39
Other retention of urine	R00-R99	0.018	1.46
Nocturia	R00-R99	0.019	1.21
Abdominal pain	R00-R99	0.02	1.13
Fatigue due to treatment	R00-R99	0.02	0
Bleeding	R00-R99	0.022	0.79
Polyuria	R00-R99	0.022	1.42
Debility, unspecified	R00-R99	0.022	1.39
Painful respiration	R00-R99	0.023	1.23
Abnormal levels of other serum enzymes	R00-R99	0.024	1.3
Nausea with vomiting	R00-R99	0.024	1.15
Tachycardia, unspecified	R00-R99	0.026	1.16
Chronic cough	R00-R99	0.027	1.36
Dyspnea	R00-R99	0.029	0.79
Cardiac murmur, unspecified	R00-R99	0.035	1.39
Other forms of dyspnea	R00-R99	0.035	0.78
Abdominal or pelvic swelling, mass or lump, unspecified site	R00-R99	0.043	0.76
Gross hematuria	R00-R99	0.046	1.28
Other musculoskeletal symptoms referable to limbs(729.89)	R00-R99	0.048	1.24
Pain, unspecified	R00-R99	0.05	0.84
Nonspecific (abnormal) findings on radiological and other examination of musculoskeletal system	R00-R99	0.051	1.25
Palpitations	R00-R99	0.056	1.1
Generalized hyperhidrosis	R00-R99	0.066	1.25
Other symptoms and signs involving the musculoskeletal system	R00-R99	0.066	1.31
Wheezing	R00-R99	0.07	1.19
Urinary urgency	R00-R99	0.071	1.29
Respiratory abnormality, unspecified	R00-R99	0.073	1.29
Epistaxis	R00-R99	0.075	0.88
Other speech disturbance	R00-R99	0.076	1.3
Abdominal pain, right upper quadrant	R00-R99	0.076	0.83
Fatigue	R00-R99	0.078	1.14
Solitary pulmonary nodule	R00-R99	0.079	0.83
Other specified retention of urine	R00-R99	0.087	1.27
Abdominal distension (gaseous)	R00-R99	0.089	0.78
Localized superficial swelling, mass, or lump	R00-R99	0.092	1.22
Abnormal mammogram, unspecified	R00-R99	0.099	0.84
Dyspnea, unspecified	R00-R99	0.11	0.86
Abnormal findings on diagnostic imaging of other specified body structures	R00-R99	0.13	1.23
Microscopic hematuria	R00-R99	0.15	1.25
Cramp of limb	R00-R99	0.16	1.18
Nausea and vomiting	R00-R99	0.17	1.23
Other symptoms involving abdomen and pelvis(789.9)	R00-R99	0.17	0.81
Abnormal coagulation profile	R00-R99	0.18	0.89
Lower urinary tract symptoms (LUTS)	R00-R99	0.18	1.23
Proteinuria	R00-R99	0.19	0.85
Nonspecific (abnormal) findings on radiological and other examination of other intrathoracic organs	R00-R99	0.2	1.23
Nonspecific elevation of levels of transaminase or lactic acid dehydrogenase (LDH)	R00-R99	0.21	1.17
Shortness of breath	R00-R99	0.22	1.05
Tachycardia	R00-R99	0.24	1.16
Chest pain, unspecified type	R00-R99	0.26	0.85
Other symptoms involving urinary system(788.99)	R00-R99	0.27	1.17
Chest pain	R00-R99	0.27	1.08
Heartburn	R00-R99	0.3	0.88
Hypoxia	R00-R99	0.32	1.1
Edema, unspecified	R00-R99	0.33	0.9
Localized edema	R00-R99	0.34	0.92
Other nonspecific abnormal serum enzyme levels	R00-R99	0.34	0.9
Swelling, mass, or lump in head and neck	R00-R99	0.34	0.91
Physical deconditioning	R00-R99	0.36	1.16
Other specified abnormal findings of blood chemistry	R00-R99	0.37	1.09
Hyperglycemia	R00-R99	0.39	1.12
Other symptoms involving digestive system(787.99)	R00-R99	0.41	1.12
Epigastric pain	R00-R99	0.41	1.1
Bacteremia	R00-R99	0.48	1.07
Fatigue, unspecified type	R00-R99	0.52	0.93
Prediabetes	R00-R99	0.53	1.08
Nonspecific elevation of levels of transaminase and lactic acid dehydrogenase (ldh)	R00-R99	0.55	1.11
Abdominal pain, generalized	R00-R99	0.56	0.93
Abnormal chest sounds	R00-R99	0.57	1.1
Unspecified abdominal pain	R00-R99	0.61	1.04
Other dyspnea and respiratory abnormality	R00-R99	0.64	0.98
Hyperglycemia, unspecified	R00-R99	0.65	1.08
Other voice and resonance disorders	R00-R99	0.66	0.93
Elevated prostate specific antigen (PSA)	R00-R99	0.67	1.05
Chest pain, atypical	R00-R99	0.67	1.05
Other nonspecific findings on examination of blood(790.99)	R00-R99	0.68	0.95
Abdominal pain, epigastric	R00-R99	0.71	0.97
Dyspepsia	R00-R99	0.72	1.05
Abdominal pain, right lower quadrant	R00-R99	0.73	1.06
Disturbance of skin sensation	R00-R99	0.76	1.02
Side pain	R00-R99	0.76	1.05
Other abnormal blood chemistry	R00-R99	0.81	1.02
Other symptoms involving cardiovascular system	R00-R99	0.83	1.03
Abdominal pain, unspecified abdominal location	R00-R99	0.86	1.04
Nausea with vomiting, unspecified	R00-R99	0.95	0.98
Flatulence, eructation, and gas pain	R00-R99	0.99	1.01
Abdominal pain, other specified site	R00-R99	0.99	1
Precordial pain	R00-R99	1	1
Elevated blood-pressure reading, without diagnosis of hypertension	R00-R99	1	1
Severe sepsis without septic shock (HCC)	R00-R99, A00-B99	8.7e-11	2.09
Severe sepsis with septic shock (HCC)	R00-R99, A00-B99	0.023	1.41
Head injury, unspecified	S00-T98	6.7e-26	2.64
Injury, other and unspecified, unspecified site	S00-T98	5.2e-24	1.95
Head trauma	S00-T98	1.4e-18	4.65
Unspecified injury of head, initial encounter	S00-T98	5e-18	2.15
Open wound of scalp, without mention of complication	S00-T98	4.9e-16	2.9
Closed fracture of unspecified part of neck of femur	S00-T98	1e-14	2.03
Contusion of face, scalp, and neck except eye(s)	S00-T98	4.3e-13	2.19
Head injury	S00-T98	1.2e-10	2.29
Unspecified injury of thorax, initial encounter	S00-T98	1.3e-10	3.15
Unspecified injury of neck, initial encounter	S00-T98	6.2e-10	2.5
Subdural hematoma (HCC)	S00-T98	6.1e-09	2.45
Closed fracture of intertrochanteric section of femur (HCC)	S00-T98	1.5e-08	2.07
Open wound of forehead, without mention of complication	S00-T98	2.6e-07	2.22
Fracture	S00-T98	2.8e-07	1.55
Open wound(s) (multiple) of unspecified site(s), without mention of complication	S00-T98	3.4e-06	1.85
Intracranial injury of other and unspecified nature, without mention of open intracranial wound, with no loss of consciousness	S00-T98	4.4e-06	2.09
Injury, other and unspecified, hip and thigh	S00-T98	3.8e-05	2.04
Injury, other and unspecified, knee, leg, ankle, and foot	S00-T98	7.4e-05	1.72
Contusion of unspecified site	S00-T98	0.00025	1.64
Other postoperative infection	S00-T98	0.00038	0.62
Intracranial injury of other and unspecified nature, without mention of open intracranial wound, unspecified state of consciousness	S00-T98	0.00069	1.74
Contusion	S00-T98	0.0016	1.44
Unspecified site of sprain and strain	S00-T98	0.0026	1.34
Other transfusion reaction	S00-T98	0.012	0
Other closed fractures of distal end of radius (alone)	S00-T98	0.03	1.44
Leakage of aortic (bifurcation) graft (replacement), initial encounter (HCC)	S00-T98	0.037	0
Sprain of ankle, unspecified site	S00-T98	0.052	1.36
Bruising	S00-T98	0.07	0.82
Allergic state	S00-T98	0.26	1.11
Allergy	S00-T98	0.49	0.92
Rotator cuff (capsule) sprain	S00-T98	0.59	0.92
Antineoplastic chemotherapy induced anemia(285.3)	S00-T98, D50-D89	0.0023	0
Unspecified fall	V01-Y98	4e-41	2.52
Fall	V01-Y98	2.6e-33	2.08
Unspecified fall, initial encounter	V01-Y98	3.7e-28	2.17
Fall, initial encounter	V01-Y98	1e-26	2.62
Unspecified fall, subsequent encounter	V01-Y98	8.6e-23	3.37
Fall, subsequent encounter	V01-Y98	2.4e-17	3.15
Accidental fall from bed	V01-Y98	1.4e-15	3.76
Falls	V01-Y98	3e-15	3.13
Fall on same level, unspecified, initial encounter	V01-Y98	2.9e-08	2.25
Fall from other slipping, tripping, or stumbling	V01-Y98	6.6e-08	1.65
Place of occurrence, home	V01-Y98	6.5e-05	1.64
Unspecified accident	V01-Y98	0.00013	1.73
Accidental fall on or from other stairs or steps	V01-Y98	0.00041	1.82
Place of occurrence, residential institution	V01-Y98	0.16	0.84
Unspecified place of occurrence	V01-Y98	0.43	0.91
Unspecified place or not applicable	V01-Y98	0.52	1.1
Accidents occurring in residential institution	V01-Y98	0.76	1.03
Need for prophylactic vaccination and inoculation against influenza	Z00-Z99	5e-107	2.63
Do not resuscitate	Z00-Z99	4.5e-100	2.8
Risk and functional assessment	Z00-Z99	2.6e-97	4.14
Advanced directives, counseling/discussion	Z00-Z99	8.6e-79	3.76
Other specified counseling	Z00-Z99	2.4e-52	2.1
Routine health maintenance	Z00-Z99	2.1e-48	3.59
Need for prophylactic vaccination against Streptococcus pneumoniae (pneumococcus)	Z00-Z99	3.2e-41	2.12
Encounter for immunization	Z00-Z99	1.7e-39	1.94
Routine general medical examination at a health care facility	Z00-Z99	3.6e-39	1.64
Research exam	Z00-Z99	3e-37	8.75
Needs flu shot	Z00-Z99	6.9e-36	2.59
Encounter for screening for respiratory tuberculosis	Z00-Z99	6.8e-34	5.91
Screening examination for pulmonary tuberculosis	Z00-Z99	9.8e-28	2.74
Bed confinement status	Z00-Z99	3.9e-26	3.04
Need for pneumococcal vaccination	Z00-Z99	1e-25	2.43
Advanced care planning/counseling discussion	Z00-Z99	2e-24	2.14
No known drug allergy	Z00-Z99	1.5e-23	1.47
Encounter for screening, unspecified	Z00-Z99	1.8e-23	2.98
Encounter for general adult medical examination without abnormal findings	Z00-Z99	4.5e-23	1.79
Personal history of irradiation, presenting hazards to health	Z00-Z99	1.6e-22	0.37
Screening for unspecified condition	Z00-Z99	2.6e-22	2.27
Health care home, active care coordination	Z00-Z99	7.8e-22	2.49
Personal history of fall	Z00-Z99	8.1e-22	2.24
Personal history of transient ischemic attack (TIA), and cerebral infarction without residual deficits	Z00-Z99	1.7e-21	2.02
History of falling	Z00-Z99	2.3e-21	2.2
History of fall	Z00-Z99	2.1e-18	2.42
Screening-pulmonary TB	Z00-Z99	3.4e-17	4.45
Personal history of traumatic brain injury	Z00-Z99	3.6e-16	4.24
Need for influenza vaccination	Z00-Z99	1.4e-15	1.79
Healthcare maintenance	Z00-Z99	3.3e-15	1.62
Need for prophylactic vaccination with tetanus-diphtheria (Td)	Z00-Z99	8.6e-15	1.97
Do not resuscitate status	Z00-Z99	5.8e-13	1.71
Encounter for antineoplastic chemotherapy	Z00-Z99	1.1e-12	0.41
Personal history of other diseases of circulatory system	Z00-Z99	4e-12	1.62
DNR (do not resuscitate)	Z00-Z99	5.8e-12	1.7
Preventative health care	Z00-Z99	9.5e-11	1.66
Observation for unspecified suspected condition	Z00-Z99	1.3e-09	1.63
Transient ischemic attack (TIA), and cerebral infarction without residual deficits(V12.54)	Z00-Z99	1.4e-09	1.6
Encounter for examination and observation following other accident	Z00-Z99	1.8e-09	2.56
Fitting and adjustment of vascular catheter	Z00-Z99	5e-08	0.5
Health care maintenance	Z00-Z99	5.3e-08	1.67
Encounter for other specified surgical aftercare	Z00-Z99	7.8e-08	0.5
Personal history of urinary (tract) infections	Z00-Z99	9.5e-08	1.83
Advance care planning	Z00-Z99	1.3e-07	1.93
Dependence on wheelchair	Z00-Z99	7.1e-07	2.33
Personal history of urinary (tract) infection	Z00-Z99	2.4e-06	1.65
Flu vaccine need	Z00-Z99	3e-06	1.61
Personal history of pneumonia (recurrent)	Z00-Z99	8.1e-06	1.56
Follow-up examination, following other surgery	Z00-Z99	1.1e-05	0.75
Need for prophylactic vaccination with combined diphtheria-tetanus-pertussis (DTP) vaccine	Z00-Z99	1.8e-05	1.43
Personal history of tobacco use	Z00-Z99	1.9e-05	0.78
Encounters for administrative purposes	Z00-Z99	3.7e-05	1.6
Screening for unspecified malignant neoplasm	Z00-Z99	5e-05	1.87
Depression screening	Z00-Z99	5.5e-05	1.44
Body mass index (BMI) 19.9 or less, adult	Z00-Z99	5.5e-05	1.89
Preoperative examination, unspecified	Z00-Z99	0.00011	0.63
Personal history of other specified conditions	Z00-Z99	0.00012	1.56
Immunization due	Z00-Z99	0.00023	1.55
Encounter for examination for normal comparison and control in clinical research program	Z00-Z99	0.00024	1.6
DNI (do not intubate)	Z00-Z99	0.00024	1.52
Physical restraints status	Z00-Z99	0.00041	1.84
Surgery follow-up examination	Z00-Z99	0.00045	0.69
Personal history of malignant neoplasm of breast	Z00-Z99	0.00048	0.77
Aortocoronary bypass status	Z00-Z99	0.00051	0.74
Screening for ischemic heart disease	Z00-Z99	0.00054	1.4
Screening for osteoporosis	Z00-Z99	0.00054	1.63
Follow-up examination, following unspecified surgery	Z00-Z99	0.0012	0.77
At risk for opportunistic infections	Z00-Z99	0.0014	0
Personal history of malignant neoplasm of large intestine	Z00-Z99	0.0016	0.69
Pre-operative cardiovascular examination	Z00-Z99	0.0017	0.82
Personal history of malignant melanoma of skin	Z00-Z99	0.0022	0.68
Encounter for observation for other suspected diseases and conditions ruled out	Z00-Z99	0.0024	1.35
Influenza vaccine needed	Z00-Z99	0.003	1.66
Other specified postprocedural states	Z00-Z99	0.004	0.8
Encounter for adjustment and management of vascular access device	Z00-Z99	0.0047	0.73
Encounter for breast reconstruction following mastectomy	Z00-Z99	0.0068	0
Screening for malignant neoplasm of the rectum	Z00-Z99	0.0069	1.24
Maintenance chemotherapy following disease	Z00-Z99	0.0074	0
Encounter for screening mammogram for malignant neoplasm of breast	Z00-Z99	0.0081	0.75
Arthrodesis status	Z00-Z99	0.0086	0.74
Other postprocedural status(V45.89)	Z00-Z99	0.0087	0.78
Other long term (current) drug therapy	Z00-Z99	0.011	1.17
Blood transfusion, without reported diagnosis	Z00-Z99	0.012	0
Liver transplant status (HCC)	Z00-Z99	0.012	0
Encounter for attention to tracheostomy (HCC)	Z00-Z99	0.012	0
Encounter for long-term (current) use of aspirin	Z00-Z99	0.012	1.2
Percutaneous transluminal coronary angioplasty status	Z00-Z99	0.014	0.79
Personal history of nicotine dependence	Z00-Z99	0.014	1.18
Screening for diabetes mellitus	Z00-Z99	0.018	1.28
Unspecified follow-up examination	Z00-Z99	0.019	0.71
Pacemaker	Z00-Z99	0.019	1.25
Goals of care, counseling/discussion	Z00-Z99	0.02	1.29
Radiotherapy	Z00-Z99	0.02	0
Screening mammogram, encounter for	Z00-Z99	0.02	0
S/P laminectomy	Z00-Z99	0.02	0
Acquired absence of both cervix and uterus	Z00-Z99	0.022	0.74
Unspecified conditions influencing health status	Z00-Z99	0.024	0.78
Encounter for palliative care	Z00-Z99	0.027	1.14
Personal history of noncompliance with medical treatment, presenting hazards to health	Z00-Z99	0.027	1.29
Personal history of other diseases of the digestive system	Z00-Z99	0.028	1.33
Other specified health status	Z00-Z99	0.029	1.35
Dependence on supplemental oxygen	Z00-Z99	0.029	0.81
Unspecified general medical examination	Z00-Z99	0.034	1.22
Routine gynecological examination	Z00-Z99	0.035	0.77
Encounter for other preprocedural examination	Z00-Z99	0.036	0.82
Family history of colonic polyps	Z00-Z99	0.037	0
Acquired absence of other organs	Z00-Z99	0.037	0
Need for Tdap vaccination	Z00-Z99	0.037	1.32
Long term (current) use of aspirin	Z00-Z99	0.04	1.18
Alcohol use	Z00-Z99	0.046	0.89
Encounter for long-term (current) use of other medications	Z00-Z99	0.056	0.87
Family history of ischemic heart disease and other diseases of the circulatory system	Z00-Z99	0.061	1.23
Other orthopedic aftercare(V54.89)	Z00-Z99	0.062	0.78
Caffeine use	Z00-Z99	0.071	0.89
Other follow-up examination(V67.59)	Z00-Z99	0.079	0.82
Breast cancer screening	Z00-Z99	0.096	0.81
Encounter for follow-up examination after completed treatment for conditions other than malignant neoplasm	Z00-Z99	0.098	0.83
Presence of aortocoronary bypass graft	Z00-Z99	0.1	1.27
Presence of cardiac pacemaker	Z00-Z99	0.11	1.2
Encounter for screening for malignant neoplasm of colon	Z00-Z99	0.11	0.8
Breast screening, unspecified	Z00-Z99	0.11	1.15
Long term (current) use of oral hypoglycemic drugs	Z00-Z99	0.15	1.24
Encounter for preprocedural cardiovascular examination	Z00-Z99	0.16	0.84
Special screening for malignant neoplasms of other sites	Z00-Z99	0.17	1.23
Long-term (current) use of anticoagulants	Z00-Z99	0.17	0.89
Rectal exam	Z00-Z99	0.17	1.2
Other specified pre-operative examination	Z00-Z99	0.19	0.87
Encounter for therapeutic drug monitoring	Z00-Z99	0.2	0.84
Encounter for fitting and adjustment of non-vascular catheter NEC	Z00-Z99	0.2	0.84
Acquired absence of organ, genital organs	Z00-Z99	0.25	0.85
Personal history of allergy to other specified medicinal agents	Z00-Z99	0.25	0.87
Personal history of tobacco use, presenting hazards to health	Z00-Z99	0.27	1.1
Aftercare following joint replacement	Z00-Z99	0.28	1.15
Personal history of other endocrine, nutritional and metabolic disease	Z00-Z99	0.29	1.18
Encounter for long-term (current) use of insulin (HCC)	Z00-Z99	0.3	0.88
Special screening for osteoporosis	Z00-Z99	0.32	1.11
Screening for malignant neoplasm of the cervix	Z00-Z99	0.32	0.93
Encounter for fitting and adjustment of non-vascular catheter	Z00-Z99	0.35	0.9
Personal history of other diseases of digestive system	Z00-Z99	0.39	0.9
Lens replaced by other means	Z00-Z99	0.42	1.05
Other screening mammogram	Z00-Z99	0.45	0.96
Personal history of other diseases of the circulatory system	Z00-Z99	0.46	1.1
Encounter for removal of sutures	Z00-Z99	0.48	1.08
Presence of intraocular lens	Z00-Z99	0.52	1.06
Cataract extraction status	Z00-Z99	0.53	0.93
Other specified aftercare following surgery	Z00-Z99	0.53	0.93
Screening	Z00-Z99	0.54	1.09
Allergy status to other drugs, medicaments and biological substances status	Z00-Z99	0.58	1.08
Pseudophakia	Z00-Z99	0.59	1.05
Personal history of allergy to penicillin	Z00-Z99	0.63	1.07
Pseudophakia of both eyes	Z00-Z99	0.66	1.05
Personal history of peptic ulcer disease	Z00-Z99	0.66	1.06
Family history of malignant neoplasm of gastrointestinal tract	Z00-Z99	0.67	0.93
Personal history of colonic polyps	Z00-Z99	0.67	0.96
Fitting and adjustment of other devices related to nervous system and special senses	Z00-Z99	0.67	1.07
Encounter for therapeutic drug level monitoring	Z00-Z99	0.71	0.94
Need for pneumococcal vaccine	Z00-Z99	0.74	1.07
Colon cancer screening	Z00-Z99	0.74	1.06
Screening for other and unspecified cardiovascular conditions	Z00-Z99	0.76	1.05
No known allergies	Z00-Z99	0.76	0.98
Procedure not carried out for other reasons	Z00-Z99	0.76	0.95
Personal history of urinary calculi	Z00-Z99	0.77	0.95
Encounter for other specified aftercare	Z00-Z99	0.79	0.96
Examination of participant in clinical trial	Z00-Z99	0.81	0.97
Fitting and adjustment of cardiac pacemaker	Z00-Z99	0.84	1.03
Asymptomatic postmenopausal status (age-related) (natural)	Z00-Z99	0.84	1.04
Cardiac pacemaker in situ	Z00-Z99	0.86	1.02
Personal history of malignant neoplasm of prostate	Z00-Z99	0.87	1.02
Special screening for malignant neoplasms, colon	Z00-Z99	0.89	0.97
Personal history of other malignant neoplasm of skin	Z00-Z99	0.89	0.99
Presence of coronary angioplasty implant and graft	Z00-Z99	0.91	1.03
Long term (current) use of anticoagulants	Z00-Z99	0.91	1.01
Long term (current) use of insulin (HCC)	Z00-Z99	0.91	0.98
Personal history of other infectious and parasitic diseases	Z00-Z99	0.94	0.98
Visit for suture removal	Z00-Z99	0.95	1.02
Hip joint replacement by other means	Z00-Z99	0.98	0.99
Allergy status to penicillin	Z00-Z99	0.98	0.99
Family history of diabetes mellitus	Z00-Z99	1	1
Met CRPC pre-chemo (metastatic castrate-resistant adeno prostate cancer, pre-CRPC chemotherapy) (HCC)	Z00-Z99, C00-D48	0.037	0
Dementia		4.5e-261	19.03
Dementia in conditions classified elsewhere		2e-144	60.8
General symptoms NEC		5.5e-101	3.44
Vaccination, influenza		4e-96	2.35
Abnormal loss of weight and underweight		1.8e-53	3.04
Need vaccination-viral disease		3.5e-40	2.51
Fall out		1.1e-22	2.93
Other disorders of urethra and urinary tract		2e-19	2.42
Hip fracture		3e-19	2.61
Occult blood in stool		9.2e-16	1.47
Unspecified cerebrovascular disease		6.6e-15	2.75
Home accidents		1.4e-13	1.6
Deficiency, vitamin B12		2.2e-12	2.98
Pressure ulcer, lower back(707.03)		6e-12	3.01
Incontinence urinary		4e-11	2.33
Cellulitis and Abscess of Other Specified Sites		5e-11	2.37
Ulcer, decubitus		5.6e-11	1.96
Care involving other physical therapy		1.9e-10	2.04
Cancer of the prostate		1.2e-09	1.93
Failure, to thrive		1.3e-09	2.08
Pressure ulcer, stage II(707.22)		2.2e-09	3.02
*Unknown		1e-08	2.29
Epilepsy, unspecified, without mention of intractable epilepsy		4.9e-07	2.27
Transplant, liver		1.3e-06	0
Colonoscopy		1.4e-06	1.28
Tuberculin test reaction		3.2e-06	1.67
Thyrotoxicosis without mention of goiter or other cause, and without mention of thyrotoxic crisis or storm		5.5e-06	1.63
Malignant neoplasm of breast (female), unspecified		2.5e-05	0.65
Pre-operative examination, unspecified		2.8e-05	0.78
Compression Fracture		2.8e-05	1.98
Escherichia coli (E. coli) infection in conditions classified elsewhere and of unspecified site		2.9e-05	1.39
Pap smear		0.00012	0.84
Long-term (current) use of other medications		0.00018	0.61
Contact dermatitis and other eczema, unspecified cause		0.00025	1.28
Hypertrophy (benign) of prostate		0.00051	1.43
Age at menarche		0.00079	0.74
Accidents occurring in unspecified place		0.00079	1.31
Malignant neoplasm of liver and intrahepatic bile ducts		0.0014	0
Convulsions		0.0018	1.59
Fever and other physiologic disturbances of temperature regulation		0.0025	1.25
Sepsis(995.91)		0.0026	1.45
Unspecified Adverse Effect of Drug, Medicinal and Biological Substance		0.0044	0.68
Fracture of unspecified bone, closed		0.0052	1.43
Temperature		0.0053	1.1
Cellulitis and abscess of unspecified sites		0.0053	1.28
ERRONEOUS ENCOUNTER--DISREGARD		0.0061	1.38
Obstruction		0.0068	0
Heart failure		0.0073	0.74
Stroke		0.0079	1.37
Pain back		0.0088	1.35
Infantile, juvenile, and presenile cataract		0.0096	1.23
Transplant status NEC		0.012	0
Other malignant neoplasms of lymphoid and histiocytic tissue		0.012	0
Acute leukemia of unspecified cell type, without mention of having achieved remission		0.012	0
Other abnormal clinical findings		0.013	1.24
Other nonspecific findings on examination of urine		0.014	1.5
Background diabetic retinopathy		0.018	0.74
Diabetes, adult onset		0.021	1.35
Cardiovascular disease, unspecified		0.022	1.24
Other acute embolism veins		0.022	0.74
Other specified diseases of sebaceous glands		0.022	1.34
Unspecified gastritis and gastroduodenitis		0.026	1.29
Special screening for malignant neoplasms of colon		0.029	1.21
Headache(784.0)		0.029	1.23
Other Psoriasis		0.035	0.77
Hodgkin's disease, unspecified type		0.037	0
Body mass index 40 and over, adult		0.037	0
Cataracts		0.04	1.18
Observation and evaluation for other specified suspected conditions		0.041	1.25
Ulcer of lower limbs, except pressure ulcer		0.048	1.31
Hernia hiatal		0.053	1.37
Pain in chest		0.055	1.2
Diabetes mellitus without mention of complication		0.055	1.14
Diabetes mellitus		0.063	0.88
Other malignant neoplasm of skin of other and unspecified parts of face		0.066	1.2
Pelvic exam		0.075	0.9
Gynecological examination		0.077	0.86
Drusen (degenerative)		0.077	1.34
Insufficiency, renal		0.091	1.22
Unspecified asthma(493.90)		0.097	0.8
Disorders of lipoid metabolism		0.11	1.19
Severe sepsis(995.92)		0.11	1.27
Peripheral vascular disease, unspecified		0.13	1.12
Diabetes mellitus without mention of complication, type II or unspecified type, uncontrolled		0.14	1.19
Other specified disorders of skin		0.15	1.26
Open-angle glaucoma, unspecified		0.16	1.21
Angina		0.17	0.83
Other Postprocedural Status		0.19	0.9
Rhinitis allergic		0.19	1.16
Other malignant neoplasm of skin, site unspecified		0.2	0.86
Atrophic gastritis, without mention of hemorrhage		0.2	0.87
Acute myocardial infarction of unspecified site, initial episode of care		0.2	0.85
Screen for condition NEC		0.23	1.2
Pressure, intraocular		0.23	0.93
Nonspecific (abnormal) findings on radiological and other examination of lung field		0.24	1.1
Hemorrhagic disorder due to intrinsic circulating anticoagulants		0.28	0.87
Carcinoma, basal cell		0.29	1.16
Breast cancer		0.31	1.13
Headaches		0.32	0.88
Hip joint replacement		0.32	1.1
General medical examination		0.35	1.12
Unspecified gastritis and gastroduodenitis, without mention of hemorrhage		0.37	1.1
Diastolic heart failure, unspecified		0.49	0.89
Overweight and obesity		0.49	0.91
Pain, lower back		0.51	1.08
Other specified disorders of stomach and duodenum		0.55	0.91
Other specified gastritis, without mention of hemorrhage		0.56	1.09
Nonspecific abnormal findings in stool contents		0.57	1.07
Personal History of Venous Thrombosis and Embolism		0.61	1.07
Conjunctivitis, unspecified		0.62	1.06
Knee joint replacement		0.66	1.06
Late effects of cerebrovascular disease		0.72	1.06
Appendectomy		0.75	0.96
Peptic ulcer of unspecified site, unspecified as acute or chronic, without mention of hemorrhage or perforation, without mention of obstruction		0.78	0.96
Non smoker		0.86	1.02
Other abdomen/pelvis symp		0.92	0.98
Glaucoma, suspect		0.94	0.98
Asphyxia and hypoxemia		0.94	0.98
Angina unstable		0.96	1.01

## Sheet: AlzConMFDiagnosisName
DiagnosisName	sigsex	Category	pvalue_F	OddsRatio_F	pvalue_M	OddsRatio_M
Sepsis, unspecified organism (HCC)	Sigificant (Males)	A00-B99	3e-05	1.77	1.9e-06	1.78
Unspecified septicemia(038.9)	Not Significant	A00-B99	0.98	1.01	0.84	1.04
Dermatophytosis of nail	Significant (Females)	A00-B99	1.1e-06	1.94	0.0042	1.5
Onychomycosis	Significant (Females)	A00-B99	6.5e-18	4.48	6.9e-05	1.83
Sepsis (HCC)	Not Significant	A00-B99	0.32	1.19	0.054	1.34
Dermatophytosis of foot	Not Significant	A00-B99	0.0035	1.73	0.94	1.03
Herpes zoster without mention of complication	Not Significant	A00-B99	0.043	1.4	0.084	1.41
Tinea pedis	Not Significant	A00-B99	0.57	1.17	0.53	1.15
Tinea unguium	Not Significant	A00-B99	2.4e-05	2.9	0.074	1.49
Unspecified Escherichia coli (E. coli) as the cause of diseases classified elsewhere	Not Significant	A00-B99	0.00031	2.44	1.5e-05	3.06
Shingles	Not Significant	A00-B99	0.34	1.25	0.088	1.54
Dermatophytosis of unspecified site	Not Significant	A00-B99	0.11	1.52	0.45	1.23
Streptococcus infection in conditions classified elsewhere and of unspecified site, group D	Not Significant	A00-B99	0.79	0.92	0.85	1.07
Infection due to other Gram-negative organisms in conditions classified elsewhere and of unspecified site	Not Significant	A00-B99	0.84	0.93	0.29	1.33
Unspecified viral infection, in conditions classified elsewhere and of unspecified site	Not Significant	A00-B99	0.69	0.9	0.48	0.83
Helicobacter pylori (H. pylori)	Not Significant	A00-B99	0.099	1.43	0.68	0.89
Herpes zoster	Not Significant	A00-B99	0.3	1.3	0.41	1.26
Intestinal infection due to Clostridium difficile	Not Significant	A00-B99	0.19	0.74	0.094	0.67
Tuberculosis	Not Significant	A00-B99	0.96	0.98	0.34	0.78
Viral warts, unspecified	Not Significant	A00-B99	0.97	0.98	0.15	0.69
Urosepsis	Not Significant	A00-B99, N00-N99	0.0057	1.85	0.02	1.91
Benign neoplasm of colon	Not Significant	C00-D48	0.87	1.02	0.092	1.18
Neoplasm of uncertain behavior of skin	Not Significant	C00-D48	0.74	1.05	0.18	1.15
Benign neoplasm of skin of trunk, except scrotum	Not Significant	C00-D48	0.94	1	0.33	1.17
Other malignant neoplasm without specification of site	Not Significant	C00-D48	0.00026	0.54	5e-05	0.55
Benign neoplasm of skin, site unspecified	Not Significant	C00-D48	0.98	0.99	0.97	0.98
Melanocytic nevi of trunk	Not Significant	C00-D48	0.13	0.7	0.66	0.91
Cancer (HCC)	Not Significant	C00-D48	0.0004	0.45	0.034	0.67
Hemangioma of skin and subcutaneous tissue	Not Significant	C00-D48	0.55	0.84	0.22	1.31
Benign neoplasm of skin of other and unspecified parts of face	Not Significant	C00-D48	0.97	0.98	0.0096	1.83
Nonmelanoma skin cancer	Not Significant	C00-D48	0.9	0.94	0.22	0.77
Benign neoplasm of rectum and anal canal	Not Significant	C00-D48	0.36	1.3	0.8	1.09
Secondary malignant neoplasm of small intestine including duodenum (HCC)	Not Significant	C00-D48	5.5e-06	0	0.0065	0
Brain metastases (HCC)	Not Significant	C00-D48	0.00015	0	0.0041	0
Anemia, unspecified	Not Significant	D50-D89	4.6e-05	1.27	0.0055	1.18
Anemia	Not Significant	D50-D89	0.0062	1.24	0.53	0.95
Iron deficiency anemia, unspecified	Significant (Females)	D50-D89	5.6e-07	1.65	0.33	1.12
Thrombocytopenia, unspecified (HCC)	Not Significant	D50-D89	0.0011	0.61	0.29	0.89
Acute posthemorrhagic anemia	Not Significant	D50-D89	0.77	1.04	0.047	0.8
Iron deficiency anemia secondary to blood loss (chronic)	Significant (Females)	D50-D89	7.4e-07	1.84	0.67	0.94
Elevated white blood cell count, unspecified	Not Significant	D50-D89	0.0013	1.63	0.46	1.13
Anemia, unspecified type	Not Significant	D50-D89	0.26	1.19	0.96	1
Leukocytosis, unspecified	Not Significant	D50-D89	0.44	1.14	0.95	1
Anemia of other chronic disease	Not Significant	D50-D89	0.89	0.96	0.98	1.01
Other specified anemias	Not Significant	D50-D89	0.0012	1.85	0.076	1.44
Other and unspecified coagulation defects	Not Significant	D50-D89	0.0024	0.56	0.08	0.72
Anemia in chronic kidney disease	Not Significant	D50-D89, N00-N99	0.46	0.87	0.09	0.77
Other and unspecified hyperlipidemia	Significant (F and M)	E00-E90	4.8e-08	1.39	4.5e-08	1.39
Diabetes mellitus (HCC)	Not Significant	E00-E90	0.76	0.98	0.11	0.9
Pure hypercholesterolemia	Not Significant	E00-E90	0.037	1.16	0.87	0.99
Hyperlipidemia	Significant (F and M)	E00-E90	8.5e-15	1.78	2.7e-11	1.64
Hyperlipidemia, unspecified	Sigificant (Males)	E00-E90	4.6e-05	1.38	2.9e-07	1.47
Mixed hyperlipidemia	Not Significant	E00-E90	0.11	1.15	0.0011	1.32
Hypothyroidism	Not Significant	E00-E90	0.0028	1.23	0.11	1.16
Dehydration	Significant (F and M)	E00-E90	2.6e-12	1.92	2.1e-06	1.59
Hypercholesterolemia	Not Significant	E00-E90	3.6e-05	1.56	0.093	1.2
Hyposmolality and/or hyponatremia	Not Significant	E00-E90	0.012	1.25	0.99	1
Type 2 diabetes mellitus without complications (HCC)	Not Significant	E00-E90	0.35	1.12	0.93	1.02
Type II or unspecified type diabetes mellitus without mention of complication, not stated as uncontrolled	Not Significant	E00-E90	0.13	1.2	0.75	1.04
Acidosis	Not Significant	E00-E90	0.57	0.94	0.24	0.88
Vitamin D deficiency	Significant (Females)	E00-E90	1.5e-14	2.19	0.0003	1.55
Other hyperlipidemia	Significant (Females)	E00-E90	4.5e-08	1.77	0.057	1.26
Volume depletion	Not Significant	E00-E90	2.9e-06	1.61	0.091	1.23
Hyperpotassemia	Not Significant	E00-E90	0.057	0.79	0.086	0.82
Hypovolemia	Not Significant	E00-E90	0.041	1.32	0.0029	1.46
Other B-complex deficiencies	Significant (F and M)	E00-E90	2.5e-27	4.08	2.5e-17	3.71
Hyperlipidemia, unspecified hyperlipidemia type	Not Significant	E00-E90	0.00084	1.52	0.0017	1.52
Hypothyroidism, unspecified	Not Significant	E00-E90	0.00065	1.44	0.0027	1.49
Hypopotassemia	Not Significant	E00-E90	0.01	1.28	0.43	0.9
Dyslipidemia	Not Significant	E00-E90	0.89	0.96	0.015	1.39
Obesity, unspecified	Not Significant	E00-E90	0.3	0.88	0.42	0.89
Diabetes (HCC)	Not Significant	E00-E90	0.024	1.33	0.47	1.11
Hyponatremia	Not Significant	E00-E90	0.00022	1.53	0.029	1.37
Unspecified vitamin D deficiency	Significant (Females)	E00-E90	2e-09	1.93	0.24	1.18
Vitamin D deficiency, unspecified	Not Significant	E00-E90	0.00049	1.59	0.0065	1.49
HLD (hyperlipidemia)	Not Significant	E00-E90	0.37	1.2	0.0034	1.55
Hypo-osmolality and hyponatremia	Not Significant	E00-E90	0.17	1.21	0.14	1.24
Hypokalemia	Not Significant	E00-E90	0.069	1.25	0.12	1.26
High cholesterol	Not Significant	E00-E90	0.067	1.32	0.069	1.32
Hyperosmolality and/or hypernatremia	Significant (Females)	E00-E90	1.1e-08	2.27	0.0023	1.61
Deficiency of other specified B group vitamins	Significant (F and M)	E00-E90	2.3e-11	3.17	1.3e-12	3.72
Unspecified protein-calorie malnutrition (HCC)	Not Significant	E00-E90	0.064	1.31	0.97	1.02
Hypercholesteremia	Not Significant	E00-E90	0.0043	1.66	0.0006	1.75
Hyperkalemia	Not Significant	E00-E90	0.23	0.82	0.12	0.79
B12 deficiency	Significant (F and M)	E00-E90	2.7e-13	4.65	2.3e-14	4.98
Type II or unspecified type diabetes mellitus with neurological manifestations, not stated as uncontrolled(250.60)	Not Significant	E00-E90	0.0028	1.64	0.13	1.28
Type 2 diabetes mellitus with diabetic chronic kidney disease (HCC)	Not Significant	E00-E90	0.77	1.09	0.52	1.12
Unspecified hypothyroidism	Not Significant	E00-E90	0.00031	1.55	0.1	1.32
Vitamin B12 deficiency	Significant (F and M)	E00-E90	2.9e-14	3.81	1.7e-08	2.97
Pure hypercholesterolemia, unspecified	Not Significant	E00-E90	0.94	0.97	0.69	1.08
Hyperosmolality and hypernatremia	Not Significant	E00-E90	0.059	1.64	0.0013	1.88
Hypocalcemia	Not Significant	E00-E90	0.52	0.87	0.94	0.97
Unspecified disorder of lipoid metabolism	Not Significant	E00-E90	0.95	0.99	0.32	1.22
Hypothyroid	Not Significant	E00-E90	0.0022	1.46	0.5	1.15
Type II or unspecified type diabetes mellitus with other specified manifestations, not stated as uncontrolled	Not Significant	E00-E90	0.41	1.19	0.8	0.94
Type II or unspecified type diabetes mellitus with renal manifestations, not stated as uncontrolled(250.40)	Not Significant	E00-E90	0.0036	0.52	0.039	0.68
Hypothyroidism, unspecified type	Not Significant	E00-E90	0.0091	1.52	0.025	1.61
Elevated cholesterol	Not Significant	E00-E90	0.65	0.9	0.22	1.3
Fluid overload, unspecified	Not Significant	E00-E90	0.15	0.72	0.23	0.79
Other specified acquired hypothyroidism	Significant (Females)	E00-E90	5.6e-08	2.21	0.07	1.48
Hypoglycemia, unspecified	Not Significant	E00-E90	0.17	1.32	0.061	1.52
Type I (juvenile type) diabetes mellitus without mention of complication, not stated as uncontrolled	Not Significant	E00-E90	0.47	0.85	0.65	0.9
Type 2 diabetes mellitus with hyperglycemia (HCC)	Not Significant	E00-E90	0.079	1.47	0.53	1.16
Other hypothyroidism	Not Significant	E00-E90	0.045	1.3	0.2	1.35
Type II or unspecified type diabetes mellitus with ophthalmic manifestations, not stated as uncontrolled(250.50)	Not Significant	E00-E90	0.76	0.94	0.0049	0.58
Type 2 diabetes mellitus without complication (HCC)	Not Significant	E00-E90	0.69	0.9	0.31	1.28
Disorders of magnesium metabolism	Not Significant	E00-E90	0.038	0.66	0.013	0.61
Other fluid overload	Not Significant	E00-E90	0.35	0.78	0.062	0.68
Hyperlipemia	Not Significant	E00-E90	0.04	1.67	0.14	1.45
Hypercalcemia	Not Significant	E00-E90	0.1	1.32	0.63	1.14
Hypernatremia	Not Significant	E00-E90	0.0008	2.96	0.0008	2.61
Unspecified severe protein-calorie malnutrition (HCC)	Not Significant	E00-E90	0.36	1.3	0.48	1.22
Fluid overload	Not Significant	E00-E90	0.0041	0.52	0.058	0.64
Type 2 diabetes mellitus without complication, without long-term current use of insulin (HCC)	Not Significant	E00-E90	0.98	0.98	0.36	1.3
Other obesity	Not Significant	E00-E90	0.66	0.9	0.26	0.75
Hypomagnesemia	Not Significant	E00-E90	0.84	0.93	0.51	0.83
Obesity	Not Significant	E00-E90	0.39	0.82	0.24	0.74
Nontoxic uninodular goiter	Not Significant	E00-E90	0.32	0.83	0.56	0.84
Dementia in other diseases classified elsewhere without behavioral disturbance (HCC)	Significant (F and M)	F00-F99	4e-240	140.21	4e-216	88.69
Dementia in conditions classified elsewhere without behavioral disturbance	Significant (F and M)	F00-F99	8.1e-240	67.15	3.8e-211	51.6
Unspecified dementia without behavioral disturbance (HCC)	Significant (F and M)	F00-F99	9.8e-119	8.34	3.3e-131	11.06
Other persistent mental disorders due to conditions classified elsewhere	Significant (F and M)	F00-F99	1.2e-122	8.07	1.7e-124	10.01
Dementia (HCC)	Significant (F and M)	F00-F99	4.4e-129	13.01	2.5e-124	15.43
Depression	Significant (F and M)	F00-F99	7.8e-43	2.58	1.2e-22	2.27
Depressive disorder, not elsewhere classified	Significant (F and M)	F00-F99	3.8e-18	1.84	1.8e-21	2.23
Dementia, unspecified, without behavioral disturbance	Significant (F and M)	F00-F99	2.1e-96	10.63	1.3e-98	12.47
Senile dementia, uncomplicated (HCC)	Significant (F and M)	F00-F99	2.8e-138	13.14	1.8e-98	16.83
Unspecified persistent mental disorders due to conditions classified elsewhere	Significant (F and M)	F00-F99	2.8e-53	7.41	2.3e-83	10.47
Vascular dementia, uncomplicated (HCC)	Significant (F and M)	F00-F99	3e-85	13.73	3.4e-92	18.27
Vascular dementia without behavioral disturbance (HCC)	Significant (F and M)	F00-F99	7.3e-68	21.65	5e-73	19.59
Anxiety	Significant (F and M)	F00-F99	1.7e-14	2.04	1.5e-09	2
Major depressive disorder, single episode, unspecified	Significant (F and M)	F00-F99	9.5e-12	2	9.4e-11	2.14
Unspecified psychosis	Significant (F and M)	F00-F99	2e-24	3.78	1.7e-32	5.39
Dementia, without behavioral disturbance	Significant (F and M)	F00-F99	8.7e-50	12.76	3.3e-58	31.12
Anxiety state, unspecified	Not Significant	F00-F99	3.5e-05	1.46	2.9e-05	1.67
Delirium due to conditions classified elsewhere	Significant (F and M)	F00-F99	6.3e-18	2.95	3.4e-08	2.03
Dementia without behavioral disturbance, unspecified dementia type (HCC)	Significant (F and M)	F00-F99	1.9e-38	12.24	6e-43	18.85
Tobacco use disorder	Not Significant	F00-F99	0.019	0.67	0.18	0.85
Anxiety disorder, unspecified	Sigificant (Males)	F00-F99	0.0005	1.56	2e-07	2.23
Delirium due to known physiological condition	Significant (F and M)	F00-F99	8.8e-09	3.35	9.3e-10	3.4
Depression, unspecified depression type	Significant (F and M)	F00-F99	5.8e-10	2.72	4.7e-07	2.77
Dysthymic disorder	Not Significant	F00-F99	8.3e-06	1.9	0.00026	2.02
Generalized anxiety disorder	Significant (F and M)	F00-F99	2.1e-10	3.11	2.1e-06	3.37
Smoker	Not Significant	F00-F99	0.19	0.73	0.06	0.63
Other specified anxiety disorders	Not Significant	F00-F99	0.014	1.75	0.0014	2.79
Alzheimer's disease (HCC)	Significant (F and M)	F00-F99, G00-G99	0	1e+99	0	1e+99
Alzheimer disease (HCC)	Significant (F and M)	F00-F99, G00-G99	3.6e-227	146.65	2.8e-176	190.86
Late onset Alzheimer's disease without behavioral disturbance (HCC)	Significant (F and M)	F00-F99, G00-G99	8.7e-216	146.65	1.2e-156	190.86
Alzheimer's dementia (HCC)	Significant (F and M)	F00-F99, G00-G99	1.5e-282	146.65	8.2e-141	190.86
Dementia with Lewy bodies (HCC)	Significant (F and M)	F00-F99, G00-G99	2.1e-27	8.78	3.1e-75	20.12
Late onset Alzheimer's disease with behavioral disturbance (HCC)	Significant (F and M)	F00-F99, G00-G99	5.6e-105	146.65	2.4e-73	190.86
Alzheimer's dementia without behavioral disturbance, unspecified timing of dementia onset (HCC)	Significant (F and M)	F00-F99, G00-G99	2.1e-95	146.65	2.3e-52	190.86
Alzheimer's dementia with behavioral disturbance, unspecified timing of dementia onset (HCC)	Significant (F and M)	F00-F99, G00-G99	2.6e-37	146.65	7.6e-27	190.86
Mixed Alzheimer's and vascular dementia (HCC)	Significant (F and M)	F00-F99, G00-G99	2.6e-35	146.65	1.7e-23	190.86
Alzheimer's dementia with behavioral disturbance (HCC)	Significant (F and M)	F00-F99, G00-G99	2.6e-35	146.65	1.2e-20	190.86
Alzheimer's disease of other onset without behavioral disturbance (HCC)	Significant (F and M)	F00-F99, G00-G99	5.7e-16	146.65	1.3e-11	190.86
Mild cognitive impairment, so stated	Significant (F and M)	G00-G99	2.1e-137	10.56	4.2e-177	11.83
Paralysis agitans (HCC)	Significant (F and M)	G00-G99	1.1e-13	2.66	4.2e-41	3.97
Mild cognitive impairment	Significant (F and M)	G00-G99	1.2e-51	8.91	1.5e-71	11.1
Insomnia, unspecified	Significant (F and M)	G00-G99	2.4e-07	1.6	1.7e-07	1.66
Obstructive sleep apnea (adult) (pediatric)	Sigificant (Males)	G00-G99	0.39	1.15	1.8e-06	1.63
Encephalopathy, unspecified	Significant (F and M)	G00-G99	1.4e-07	1.9	1.4e-19	2.87
Parkinson's disease (HCC)	Significant (F and M)	G00-G99	1e-06	2.26	1.9e-15	2.62
Unspecified hereditary and idiopathic peripheral neuropathy	Significant (Females)	G00-G99	1.6e-06	1.7	4.1e-05	1.59
MCI (mild cognitive impairment)	Significant (F and M)	G00-G99	2e-35	15.04	5.7e-46	11.97
Unspecified condition of brain	Significant (F and M)	G00-G99	5.5e-33	8.35	7.2e-41	9.35
Metabolic encephalopathy	Significant (F and M)	G00-G99	1.9e-09	2.46	1.1e-10	2.41
Other chronic pain	Not Significant	G00-G99	1	1	0.73	0.95
Insomnia	Not Significant	G00-G99	0.0025	1.44	0.0039	1.45
Mild cognitive impairment with memory loss	Significant (F and M)	G00-G99	1.2e-40	146.65	8.8e-35	14.04
OSA (obstructive sleep apnea)	Sigificant (Males)	G00-G99	0.0059	1.76	1.8e-09	2.42
Unspecified transient cerebral ischemia	Not Significant	G00-G99	0.0014	1.55	0.00058	1.63
Sleep apnea	Not Significant	G00-G99	0.12	1.53	0.00022	1.74
Parkinsonism (HCC)	Sigificant (Males)	G00-G99	0.0004	2.47	2.6e-14	3.7
Neuropathy	Not Significant	G00-G99	0.64	0.89	0.075	1.32
Unspecified sleep apnea	Not Significant	G00-G99	0.0081	2.04	0.00087	1.73
Other degenerative diseases of the basal ganglia	Sigificant (Males)	G00-G99	0.0026	2.67	1.4e-18	7.31
Peripheral neuropathy	Not Significant	G00-G99	3.5e-05	2.44	7.7e-05	1.99
Polyneuropathy, unspecified	Not Significant	G00-G99	0.033	1.49	0.0046	1.62
Sleep disturbance, unspecified	Not Significant	G00-G99	0.00019	1.78	0.0046	1.62
Other encephalopathy	Sigificant (Males)	G00-G99	0.00032	2.61	6.6e-12	4.07
Toxic encephalopathy	Significant (F and M)	G00-G99	5e-08	3.04	8.8e-10	3.37
Encephalopathy	Sigificant (Males)	G00-G99	0.00031	2.44	2.9e-10	3.93
Secondary parkinsonism (HCC)	Significant (F and M)	G00-G99	5.2e-11	6.44	6.9e-17	8.79
Mononeuritis of unspecified site	Not Significant	G00-G99	0.95	1.03	0.85	1.05
Other conditions of brain(348.89)	Not Significant	G00-G99	0.0012	2.14	0.00054	1.98
Obstructive sleep apnea	Not Significant	G00-G99	0.1	1.63	0.004	1.77
Insomnia, unspecified type	Not Significant	G00-G99	0.7	1.1	0.003	1.83
Other specified disorders of brain	Not Significant	G00-G99	0.00057	2.19	0.0014	2.03
Epilepsy, unspecified, not intractable, without status epilepticus (HCC)	Sigificant (Males)	G00-G99	2.1e-05	3.27	1.3e-07	3.8
Obstructive hydrocephalus (HCC)	Not Significant	G00-G99	0.061	1.71	0.0063	1.88
Essential and other specified forms of tremor	Not Significant	G00-G99	0.31	1.33	0.00025	2.41
Sleep disorder, unspecified	Not Significant	G00-G99	0.00089	2.43	0.0096	1.83
Unspecified epilepsy without mention of intractable epilepsy	Significant (F and M)	G00-G99	8.1e-09	5.79	6.1e-07	4.09
TIA (transient ischemic attack)	Not Significant	G00-G99	0.048	1.59	0.084	1.52
Myoclonus	Not Significant	G00-G99	0.0008	2.96	1.1e-05	3.44
Hemiplegia, unspecified, affecting unspecified side	Not Significant	G00-G99	0.51	0.85	0.26	0.77
Carpal tunnel syndrome	Not Significant	G00-G99	0.16	1.27	0.68	0.9
Other acute postoperative pain	Not Significant	G00-G99	0.015	0.57	0.22	0.75
Essential tremor	Not Significant	G00-G99	0.0097	2.14	0.07	1.7
Alzheimer's disease, unspecified (HCC)	Significant (F and M)	G00-G99, F00-F99	7.4e-283	146.65	4.2e-200	190.86
Alzheimer's disease with late onset (HCC)	Significant (F and M)	G00-G99, F00-F99	6.3e-279	146.65	8.4e-200	190.86
Other Alzheimer's disease (HCC)	Significant (F and M)	G00-G99, F00-F99	5.5e-73	146.65	3.3e-58	190.86
Early onset Alzheimer's dementia without behavioral disturbance (HCC)	Significant (F and M)	G00-G99, F00-F99	5.9e-28	146.65	1.1e-30	190.86
Alzheimer's dementia without behavioral disturbance (HCC)	Significant (F and M)	G00-G99, F00-F99	1.2e-18	146.65	5e-13	190.86
Dementia in Alzheimer's disease (HCC)	Significant (F and M)	G00-G99, F00-F99	5.7e-16	146.65	4.4e-12	190.86
Early onset Alzheimer's disease with behavioral disturbance (HCC)	Significant (F and M)	G00-G99, F00-F99	5.8e-20	146.65	4.4e-12	190.86
Unspecified cataract	Not Significant	H00-H59	0.65	1.04	0.42	1.07
Senile nuclear sclerosis	Not Significant	H00-H59	0.23	1.11	0.0091	1.26
Cataract	Not Significant	H00-H59	0.1	1.16	0.51	1.07
Unspecified glaucoma	Not Significant	H00-H59	0.47	1.08	8.9e-05	1.51
Glaucoma	Not Significant	H00-H59	0.053	1.21	0.0077	1.34
Presbyopia	Not Significant	H00-H59	0.72	1.04	0.39	1.1
Unspecified disorder of refraction and accommodation	Not Significant	H00-H59	0.55	0.94	0.96	1.01
Blepharitis, unspecified	Not Significant	H00-H59	0.3	1.12	0.064	1.24
Unspecified nonsenile cataract	Not Significant	H00-H59	0.22	1.15	0.058	1.26
Preglaucoma, unspecified	Not Significant	H00-H59	0.51	0.92	0.5	1.1
Primary open angle glaucoma	Not Significant	H00-H59	1	1.01	0.33	1.15
Tear film insufficiency, unspecified	Not Significant	H00-H59	0.59	0.93	0.019	1.4
Macular degeneration	Not Significant	H00-H59	0.15	1.23	0.023	1.41
Myopia	Not Significant	H00-H59	0.9	1.03	0.33	1.17
Vitreous degeneration	Not Significant	H00-H59	0.2	0.81	0.7	1.08
Other specified visual disturbances	Not Significant	H00-H59	0.24	1.2	0.058	1.4
Open angle with borderline findings, low risk	Not Significant	H00-H59	0.84	0.96	0.56	0.9
Blepharitis	Not Significant	H00-H59	0.11	1.35	0.076	1.41
Nonexudative senile macular degeneration of retina	Not Significant	H00-H59	0.8	0.95	0.83	1.05
Other vitreous opacities	Not Significant	H00-H59	0.75	0.93	0.52	1.14
Glaucoma stage, unspecified(365.70)	Not Significant	H00-H59	0.27	1.31	0.004	1.8
Unspecified visual loss	Not Significant	H00-H59	0.045	1.44	0.021	1.59
Unspecified glaucoma(365.9)	Not Significant	H00-H59	0.17	1.31	0.22	1.28
Primary open-angle glaucoma(365.11)	Not Significant	H00-H59	0.81	1.08	0.08	1.43
Pinguecula	Not Significant	H00-H59	0.93	1	0.064	1.46
Cataracts, bilateral	Not Significant	H00-H59	0.0083	1.6	0.044	1.51
Cortical senile cataract	Not Significant	H00-H59	0.12	1.28	0.67	1.1
Senile cataract, unspecified	Not Significant	H00-H59	0.28	0.82	0.96	1.03
Unspecified visual disturbance	Not Significant	H00-H59	0.11	1.37	0.0098	1.77
Hypermetropia	Not Significant	H00-H59	0.91	1.04	0.95	1.03
Age-related nuclear cataract, bilateral	Not Significant	H00-H59	0.84	0.94	0.74	0.92
After-cataract, unspecified	Not Significant	H00-H59	0.33	1.22	0.34	1.25
Dermatochalasis	Not Significant	H00-H59	0.71	0.92	0.31	0.8
Conjunctival hemorrhage	Not Significant	H00-H59	0.83	1.09	0.061	1.57
Open-angle glaucoma	Not Significant	H00-H59	0.09	0.67	0.96	1.01
After-cataract, obscuring vision	Not Significant	H00-H59	0.48	0.85	0.59	0.87
Unspecified ptosis of eyelid	Not Significant	H00-H59	0.95	1.01	0.84	0.93
Disorder of refraction and accommodation	Not Significant	H00-H59	0.081	0.64	0.84	0.93
Unspecified macular degeneration	Not Significant	H00-H59	0.96	0.96	0.42	1.25
Ocular hypertension	Not Significant	H00-H59	0.66	0.87	0.84	1.08
Myopia, bilateral	Not Significant	H00-H59	0.21	1.34	0.97	1.04
Unspecified astigmatism, bilateral	Not Significant	H00-H59	0.24	1.31	0.77	1.1
Pain in or around eye	Not Significant	H00-H59	0.011	1.74	0.014	2.05
Borderline glaucoma (glaucoma suspect)	Not Significant	H00-H59	0.9	0.94	0.34	1.33
Other cataract	Not Significant	H00-H59	0.003	2.18	0.0086	2.26
Exudative senile macular degeneration of retina (HCC)	Not Significant	H00-H59	0.65	1.15	0.6	0.85
Hypertensive retinopathy	Not Significant	H00-H59	0.48	1.22	0.48	1.26
Hearing loss	Significant (F and M)	H60-H95	2.5e-12	2.1	6.9e-16	2.2
Sensorineural hearing loss, bilateral	Significant (Females)	H60-H95	2.3e-06	1.55	3.6e-05	1.48
Unspecified hearing loss	Significant (Females)	H60-H95	6.9e-07	1.71	1.7e-05	1.55
Impacted cerumen	Significant (F and M)	H60-H95	3.1e-15	2.23	2.7e-11	2.05
Sensorineural hearing loss, unspecified	Not Significant	H60-H95	0.75	1.07	9.2e-05	1.78
Impacted cerumen, bilateral	Sigificant (Males)	H60-H95	0.011	1.55	4.6e-07	2.33
Unspecified hearing loss, unspecified ear	Not Significant	H60-H95	0.028	1.45	2.7e-05	1.99
Cerumen impaction	Not Significant	H60-H95	0.014	1.56	7.6e-06	2.18
Sensorineural hearing loss, asymmetrical	Not Significant	H60-H95	0.51	0.85	0.23	1.24
Sensory hearing loss, bilateral	Not Significant	H60-H95	0.046	0.61	0.065	1.41
Bilateral impacted cerumen	Sigificant (Males)	H60-H95	5.2e-06	2.94	4.7e-08	3.43
Subjective tinnitus	Not Significant	H60-H95	0.74	1.09	0.18	1.31
Unspecified hearing loss, bilateral	Not Significant	H60-H95	0.063	1.59	0.0022	1.9
Other specified forms of hearing loss	Not Significant	H60-H95	0.0067	1.75	0.052	1.52
Hearing loss, bilateral	Not Significant	H60-H95	0.031	1.69	0.0072	1.88
Mixed conductive and sensorineural hearing loss	Not Significant	H60-H95	0.47	1.23	0.69	1.12
Unspecified tinnitus	Not Significant	H60-H95	0.67	1.11	0.73	1.11
Unspecified sensorineural hearing loss	Not Significant	H60-H95	0.62	1.15	0.6	1.16
Hearing loss, unspecified laterality	Not Significant	H60-H95	0.061	1.71	0.14	1.54
Hearing loss, unspecified hearing loss type, unspecified laterality	Not Significant	H60-H95	0.18	1.43	0.03	1.9
Neural hearing loss, bilateral	Not Significant	H60-H95	0.76	1.12	0.96	1.05
Presbyacusis	Not Significant	H60-H95	0.26	1.38	0.55	1.21
Unspecified otitis media	Not Significant	H60-H95	0.57	0.85	0.97	0.96
Otalgia, unspecified	Not Significant	H60-H95	0.22	0.74	0.15	1.56
Infective otitis externa, unspecified	Not Significant	H60-H95	0.18	1.36	0.71	0.88
Unspecified essential hypertension	Not Significant	I00-I99	0.0042	1.16	0.41	1.05
Hypertension	Significant (F and M)	I00-I99	6.4e-10	1.38	2.4e-10	1.41
Essential (primary) hypertension	Significant (F and M)	I00-I99	3.8e-08	1.44	2.8e-08	1.45
Atrial fibrillation (HCC)	Not Significant	I00-I99	0.076	1.13	0.65	0.97
Benign essential hypertension	Significant (F and M)	I00-I99	9.4e-22	1.85	6.3e-10	1.54
Coronary atherosclerosis of native coronary artery	Not Significant	I00-I99	0.44	0.93	0.35	0.93
Coronary atherosclerosis of unspecified type of vessel, native or graft	Not Significant	I00-I99	1	1.01	0.43	1.07
Other specified cardiac dysrhythmias(427.89)	Not Significant	I00-I99	4.4e-05	1.41	9.5e-06	1.43
Congestive heart failure, unspecified	Not Significant	I00-I99	0.21	1.1	0.0056	0.81
Essential hypertension	Not Significant	I00-I99	9.5e-05	1.35	0.00066	1.33
HTN (hypertension)	Not Significant	I00-I99	8.5e-06	1.44	1.7e-05	1.44
Old myocardial infarction	Not Significant	I00-I99	0.7	0.95	0.5	1.06
Atherosclerotic heart disease of native coronary artery without angina pectoris	Not Significant	I00-I99	0.33	0.88	0.051	1.2
Hypotension, unspecified	Not Significant	I00-I99	0.03	1.24	0.58	1.06
Unspecified atrial fibrillation (HCC)	Not Significant	I00-I99	0.86	1.03	0.011	1.3
CAD (coronary artery disease)	Not Significant	I00-I99	0.95	1	0.00039	1.45
Unspecified hypertensive kidney disease with chronic kidney disease stage I through stage IV, or unspecified(403.90)	Not Significant	I00-I99	0.53	0.92	0.38	0.91
Cardiomegaly	Not Significant	I00-I99	0.26	1.12	0.43	1.09
Coronary artery disease	Not Significant	I00-I99	0.2	0.77	0.00013	1.53
Cerebral atherosclerosis	Significant (F and M)	I00-I99	6.1e-25	3.45	6.9e-23	3.61
Other specified forms of chronic ischemic heart disease	Not Significant	I00-I99	0.0017	1.57	0.83	1.03
Cardiac dysrhythmia, unspecified	Not Significant	I00-I99	0.33	1.12	0.42	1.1
Stroke (HCC)	Not Significant	I00-I99	9.2e-06	1.67	0.0001	1.57
Orthostatic hypotension	Significant (Females)	I00-I99	2e-10	2.2	0.077	1.22
Coronary atherosclerosis	Not Significant	I00-I99	0.24	0.84	0.81	0.97
Heart failure, unspecified (HCC)	Not Significant	I00-I99	0.39	0.9	0.48	0.92
Aortic valve disorders	Not Significant	I00-I99	0.048	1.25	0.38	1.11
Other and unspecified angina pectoris	Not Significant	I00-I99	0.42	0.9	0.73	0.96
Atherosclerosis of aorta (HCC)	Not Significant	I00-I99	0.87	1.03	0.0038	1.44
Chronic ischemic heart disease, unspecified	Not Significant	I00-I99	0.87	0.97	0.59	0.93
Paroxysmal atrial fibrillation (HCC)	Not Significant	I00-I99	0.8	1.04	0.42	1.11
Hypertensive chronic kidney disease with stage 1 through stage 4 chronic kidney disease, or unspecified chronic kidney disease	Not Significant	I00-I99	0.84	0.96	0.92	0.98
Occlusion and stenosis of carotid artery without mention of cerebral infarction	Not Significant	I00-I99	0.067	0.73	0.11	1.24
Acute, but ill-defined, cerebrovascular disease	Not Significant	I00-I99	0.043	1.34	0.00097	1.59
First myocardial infarction (HCC)	Not Significant	I00-I99	0.35	0.85	0.52	1.1
Subendocardial infarction, initial episode of care (HCC)	Not Significant	I00-I99	0.76	1.06	0.78	1.05
Intermediate coronary syndrome (HCC)	Not Significant	I00-I99	0.44	1.14	0.28	0.86
Fibrillation, atrial (HCC)	Not Significant	I00-I99	0.39	1.12	0.24	0.85
Atrial flutter (HCC)	Not Significant	I00-I99	0.23	0.8	0.21	0.84
Cerebral infarction, unspecified (HCC)	Significant (F and M)	I00-I99	1.2e-06	2.22	2.7e-08	2.48
Cardiac arrhythmia, unspecified	Not Significant	I00-I99	0.0071	1.59	0.012	1.47
Essential hypertension, benign	Significant (Females)	I00-I99	2e-10	2.35	7.5e-06	2.05
Atherosclerosis of native arteries of the extremities with intermittent claudication	Not Significant	I00-I99	0.006	0.6	0.53	0.91
Myalgia and myositis, unspecified	Not Significant	I00-I99	0.49	0.92	0.32	0.86
CHF (congestive heart failure) (HCC)	Not Significant	I00-I99	0.71	0.92	0.63	1.08
Nuclear cataract	Not Significant	I00-I99	0.68	0.93	0.02	1.45
Sinoatrial node dysfunction (HCC)	Not Significant	I00-I99	0.35	1.17	0.42	1.14
Mitral valve disorders(424.0)	Not Significant	I00-I99	0.83	0.96	0.012	0.7
Paroxysmal ventricular tachycardia (HCC)	Not Significant	I00-I99	0.35	0.84	0.016	0.71
Peripheral vascular disease, unspecified (HCC)	Not Significant	I00-I99	0.94	0.97	0.5	1.12
Total or mature cataract	Not Significant	I00-I99	0.48	0.89	0.035	1.41
Supraventricular tachycardia (HCC)	Not Significant	I00-I99	0.89	0.96	0.012	1.52
Generalized and unspecified atherosclerosis	Not Significant	I00-I99	0.95	1.01	0.058	1.38
Nonrheumatic aortic (valve) stenosis	Not Significant	I00-I99	0.4	0.81	0.0015	1.76
Chronic atrial fibrillation (HCC)	Not Significant	I00-I99	0.15	1.32	0.21	1.24
Hypertension, unspecified type	Not Significant	I00-I99	0.1	1.31	0.067	1.38
Occlusion and stenosis of bilateral carotid arteries	Not Significant	I00-I99	0.33	1.26	0.00073	1.86
Hypertensive heart disease with heart failure (HCC)	Not Significant	I00-I99	0.7	1.09	0.29	1.21
Occlusion and stenosis of multiple and bilateral precerebral arteries without mention of cerebral infarction	Not Significant	I00-I99	0.94	1	0.76	1.07
Hypotension	Not Significant	I00-I99	0.0052	1.74	0.88	0.96
Paroxysmal supraventricular tachycardia (HCC)	Not Significant	I00-I99	0.85	1.05	0.37	1.18
Right bundle branch block	Not Significant	I00-I99	0.73	0.9	0.36	1.19
Laceration	Not Significant	I00-I99	0.048	1.54	0.00077	1.91
Malignant essential hypertension	Not Significant	I00-I99	0.19	1.22	0.29	1.22
Atherosclerosis of native arteries of the extremities, unspecified	Not Significant	I00-I99	0.77	1.07	0.84	1.05
Other and unspecified special symptom or syndrome, not elsewhere classified	Significant (F and M)	I00-I99	4.9e-08	3.48	8.1e-16	8.84
Other late effects of cerebrovascular disease(438.89)	Not Significant	I00-I99	0.0052	1.76	0.0031	1.78
Benign hypertensive heart disease without heart failure	Not Significant	I00-I99	0.084	1.38	0.49	1.15
First degree atrioventricular block	Not Significant	I00-I99	0.016	1.86	0.97	1.02
Unspecified circulatory system disorder	Not Significant	I00-I99	0.15	1.43	5e-05	2.3
Other primary cardiomyopathies	Not Significant	I00-I99	0.0009	0.53	3.3e-05	0.52
Heart disease	Not Significant	I00-I99	0.93	1	0.27	1.24
Other forms of acute ischemic heart disease (HCC)	Not Significant	I00-I99	0.25	1.29	0.0031	1.8
Chronic systolic heart failure (HCC)	Not Significant	I00-I99	0.078	1.55	0.16	1.31
Atrioventricular block, complete (HCC)	Not Significant	I00-I99	0.79	0.93	0.71	0.92
Other premature beats	Not Significant	I00-I99	0.78	1.08	0.89	0.96
Heart disease, unspecified	Not Significant	I00-I99	0.71	0.93	0.16	0.78
Unspecified venous (peripheral) insufficiency	Not Significant	I00-I99	0.32	1.17	0.87	1.04
Unspecified cerebral artery occlusion with cerebral infarction	Not Significant	I00-I99	0.0011	1.94	0.00091	1.98
Subdural hemorrhage (HCC)	Not Significant	I00-I99	0.054	1.81	6.6e-06	2.77
Cerebral thrombosis with cerebral infarction (HCC)	Sigificant (Males)	I00-I99	0.49	1.21	2.8e-08	3.82
Hemiplegia affecting unspecified side, late effect of cerebrovascular disease	Not Significant	I00-I99	0.98	1.03	0.12	1.37
Arrhythmia	Not Significant	I00-I99	0.72	1.1	0.96	1.03
Thoracic or lumbosacral neuritis or radiculitis, unspecified	Not Significant	I00-I99	0.16	0.79	0.22	0.79
Hypertensive heart and chronic kidney disease with heart failure and stage 1 through stage 4 chronic kidney disease, or unspecified chronic kidney disease (HCC)	Not Significant	I00-I99	0.84	0.92	0.81	1.07
Chronic atrial fibrillation	Not Significant	I00-I99	0.16	1.34	0.52	1.15
Aortic stenosis	Not Significant	I00-I99	0.84	0.93	0.056	1.5
Cerebral ischemia	Not Significant	I00-I99	0.0058	1.98	5.2e-06	2.94
Chronic diastolic (congestive) heart failure (HCC)	Not Significant	I00-I99	0.94	1	0.028	1.6
Cerebral embolism with cerebral infarction (HCC)	Not Significant	I00-I99	0.61	0.86	0.28	1.28
Hypertension, essential, benign	Significant (F and M)	I00-I99	1.2e-07	3.72	1.3e-07	4.19
Unspecified diastolic (congestive) heart failure (HCC)	Not Significant	I00-I99	0.96	1.03	0.9	0.95
Chronic diastolic heart failure (HCC)	Not Significant	I00-I99	0.05	1.51	0.3	1.28
Non-ST elevation (NSTEMI) myocardial infarction (HCC)	Not Significant	I00-I99	0.08	1.69	0.097	1.48
Atrial fibrillation, unspecified type (HCC)	Not Significant	I00-I99	0.16	1.41	0.44	1.21
Other acute and subacute form of ischemic heart disease	Not Significant	I00-I99	0.36	1.25	0.7	1.11
Intracerebral hemorrhage (HCC)	Not Significant	I00-I99	0.93	1.04	0.31	1.29
Unspecified late effects of cerebrovascular disease	Not Significant	I00-I99	0.00061	2.07	0.17	1.4
Neuralgia, neuritis, and radiculitis, unspecified	Not Significant	I00-I99	0.9	0.96	0.43	1.22
Persistent atrial fibrillation (HCC)	Not Significant	I00-I99	0.4	1.26	0.54	0.86
Accidental puncture or laceration during procedure, not elsewhere classified	Not Significant	I00-I99	0.48	1.18	0.59	0.87
Body mass index	Not Significant	I00-I99	0.6	1.11	0.26	0.77
Stricture of artery (HCC)	Not Significant	I00-I99	0.48	1.18	0.34	0.8
Cardiac arrest (HCC)	Not Significant	I00-I99	0.014	0.56	0.022	0.61
Sick sinus syndrome (HCC)	Not Significant	I00-I99	0.19	1.41	0.16	1.44
A-fib (HCC)	Not Significant	I00-I99	0.54	0.86	0.84	0.93
Left heart failure (HCC)	Not Significant	I00-I99	0.55	0.84	0.29	0.77
Other generalized ischemic cerebrovascular disease	Not Significant	I00-I99	0.11	1.56	0.00054	2.77
Asymptomatic varicose veins	Not Significant	I00-I99	0.2	0.74	0.19	1.44
Other pulmonary embolism and infarction	Not Significant	I00-I99	0.22	0.75	0.26	0.75
Tricuspid valve disorders, specified as nonrheumatic	Not Significant	I00-I99	0.89	0.96	0.094	0.67
Cerebral thrombosis without mention of cerebral infarction	Not Significant	I00-I99	0.0014	2.79	6.1e-05	3.95
Cerebrovascular accident (CVA), unspecified mechanism (HCC)	Not Significant	I00-I99	0.00073	2.91	0.021	2.06
Cerebral aneurysm, nonruptured	Not Significant	I00-I99	0.61	0.86	0.021	2.06
Pneumonia, organism unspecified(486)	Significant (Females)	J00-J99	2.3e-09	1.6	0.014	1.21
Pneumonia	Not Significant	J00-J99	0.0001	1.43	0.05	1.19
Pneumonitis due to inhalation of food or vomitus (HCC)	Sigificant (Males)	J00-J99	0.00027	1.68	3.1e-07	1.78
Chronic airway obstruction, not elsewhere classified	Not Significant	J00-J99	0.53	0.93	0.00084	0.72
Acute upper respiratory infections of unspecified site	Not Significant	J00-J99	0.077	1.19	0.18	1.16
Pneumonia, unspecified organism	Not Significant	J00-J99	0.00017	1.62	3.7e-05	1.61
Atelectasis	Not Significant	J00-J99	0.29	1.14	0.13	1.2
Asthma	Not Significant	J00-J99	0.28	0.9	0.65	0.94
Pulmonary collapse	Not Significant	J00-J99	0.39	0.89	0.35	0.9
Pleural effusion, not elsewhere classified	Not Significant	J00-J99	0.86	1.03	0.78	1.04
Unspecified pleural effusion	Not Significant	J00-J99	0.044	0.79	1.8e-05	0.62
Other diseases of lung, not elsewhere classified	Not Significant	J00-J99	0.0084	0.72	0.00031	0.66
Allergic rhinitis, cause unspecified	Not Significant	J00-J99	0.42	1.1	0.44	1.11
Acute bronchitis	Not Significant	J00-J99	0.16	1.18	0.66	1.07
Pneumonitis due to inhalation of food and vomit (HCC)	Sigificant (Males)	J00-J99	7.6e-06	2.28	1.1e-07	2.22
Acute respiratory failure (HCC)	Not Significant	J00-J99	0.00087	0.6	0.0075	0.7
Other emphysema (HCC)	Not Significant	J00-J99	0.061	0.69	0.067	0.77
Chronic obstructive pulmonary disease, unspecified (HCC)	Not Significant	J00-J99	0.89	1.04	0.29	1.18
COPD (chronic obstructive pulmonary disease) (HCC)	Not Significant	J00-J99	0.93	1	0.16	0.81
Allergic rhinitis	Not Significant	J00-J99	0.04	1.4	0.0053	1.58
Bronchitis, not specified as acute or chronic	Not Significant	J00-J99	0.5	0.89	0.41	1.16
Acute respiratory failure with hypoxia (HCC)	Not Significant	J00-J99	0.52	1.14	0.31	1.2
Unspecified sinusitis (chronic)	Not Significant	J00-J99	0.26	0.8	0.27	1.23
Acute upper respiratory infection, unspecified	Not Significant	J00-J99	0.25	1.24	0.023	1.53
Chronic obstructive asthma, unspecified	Not Significant	J00-J99	0.023	0.67	0.45	0.87
Bronchitis	Not Significant	J00-J99	0.81	1.05	0.55	1.13
Other diseases of nasal cavity and sinuses(478.19)	Not Significant	J00-J99	0.84	1.06	0.41	1.19
Chronic pulmonary edema	Not Significant	J00-J99	0.32	0.8	0.94	1
Obstructive chronic bronchitis with exacerbation (HCC)	Not Significant	J00-J99	0.95	1.03	0.27	0.8
URI (upper respiratory infection)	Not Significant	J00-J99	0.0066	1.81	0.00016	2.49
Chronic rhinitis	Not Significant	J00-J99	0.25	1.27	0.89	1.05
Pulmonary congestion and hypostasis	Not Significant	J00-J99	0.21	0.74	0.34	0.81
Respiratory failure, unspecified with hypoxia (HCC)	Not Significant	J00-J99	0.82	1.1	0.93	1
Allergic rhinitis due to other allergen	Not Significant	J00-J99	1.6e-05	2.47	0.095	1.51
Acute nasopharyngitis (common cold)	Not Significant	J00-J99	0.51	1.14	0.96	0.97
Acute pharyngitis	Not Significant	J00-J99	0.98	1.01	0.37	0.8
Acute upper respiratory infections of other multiple sites	Significant (Females)	J00-J99	1.4e-10	3.93	0.036	1.78
Upper respiratory tract infection, unspecified type	Not Significant	J00-J99	0.031	1.84	0.0066	2.23
Acute sinusitis, unspecified	Not Significant	J00-J99	1	0.98	0.51	0.83
Unspecified asthma, uncomplicated	Not Significant	J00-J99	0.53	1.14	0.28	0.76
Other asthma	Not Significant	J00-J99	0.72	0.93	0.012	0.55
Constipation, unspecified	Significant (Females)	K00-K93	2.9e-18	1.95	0.008	1.26
Esophageal reflux	Not Significant	K00-K93	0.13	0.89	0.14	0.88
Constipation	Significant (Females)	K00-K93	7.4e-15	1.87	0.00077	1.38
Diverticulosis of colon (without mention of hemorrhage)	Not Significant	K00-K93	0.37	1.09	0.31	1.11
GERD (gastroesophageal reflux disease)	Not Significant	K00-K93	0.79	1.03	0.93	0.99
Internal hemorrhoids without mention of complication	Not Significant	K00-K93	0.018	1.31	0.15	1.18
Blood in stool	Not Significant	K00-K93	1e-05	1.58	0.23	1.15
Diaphragmatic hernia without mention of obstruction or gangrene	Not Significant	K00-K93	0.33	0.89	0.17	1.18
Gastro-esophageal reflux disease without esophagitis	Not Significant	K00-K93	0.43	0.91	0.86	0.97
Other constipation	Significant (Females)	K00-K93	1.6e-06	1.76	0.28	1.16
Hemorrhage of gastrointestinal tract, unspecified	Not Significant	K00-K93	0.02	1.34	0.38	0.89
Unspecified constipation	Not Significant	K00-K93	0.002	1.48	0.16	1.23
Hemorrhage of rectum and anus	Not Significant	K00-K93	0.015	1.44	0.42	1.14
Constipation, unspecified constipation type	Not Significant	K00-K93	3.8e-05	1.81	0.0014	1.7
Gastrointestinal bleed	Not Significant	K00-K93	0.39	0.87	0.58	0.91
Other and unspecified noninfectious gastroenteritis and colitis(558.9)	Not Significant	K00-K93	0.37	1.12	0.27	0.83
Diverticulosis	Not Significant	K00-K93	0.00077	1.78	0.0062	1.65
Slow transit constipation	Significant (F and M)	K00-K93	3e-15	3.87	2.9e-10	3.86
Hemorrhoids	Not Significant	K00-K93	0.34	1.19	0.28	1.22
Reflux esophagitis	Not Significant	K00-K93	0.015	1.47	0.025	1.52
Melena	Not Significant	K00-K93	0.38	1.23	0.15	1.34
Unspecified hemorrhoids without mention of complication	Not Significant	K00-K93	0.35	1.21	0.91	1.04
Hematemesis	Not Significant	K00-K93	0.21	1.32	0.031	1.58
Bleeding gums	Not Significant	K00-K93	0.011	0.58	0.28	0.81
External hemorrhoids without mention of complication	Not Significant	K00-K93	0.11	1.33	0.13	1.39
Calculus of gallbladder without mention of cholecystitis, without mention of obstruction	Not Significant	K00-K93	0.53	1.13	0.61	0.89
Anal and rectal polyp	Not Significant	K00-K93	0.4	1.28	0.16	1.37
Esophagitis	Not Significant	K00-K93	0.46	1.15	0.57	1.15
Hepatitis, unspecified	Not Significant	K00-K93	0.51	1.17	0.71	1.11
GI bleeding	Not Significant	K00-K93	0.089	1.4	0.12	0.72
Gastrointestinal hemorrhage, unspecified	Not Significant	K00-K93	0.38	1.25	0.17	1.4
Irritable bowel syndrome	Not Significant	K00-K93	0.3	1.23	0.095	1.51
Diverticulitis of colon (without mention of hemorrhage)(562.11)	Not Significant	K00-K93	0.21	1.35	0.099	1.53
Diverticulitis	Not Significant	K00-K93	0.041	1.53	0.56	1.17
Unspecified intestinal obstruction	Not Significant	K00-K93	0.13	0.73	0.41	0.82
Other specified disorders of liver	Not Significant	K00-K93	0.045	0.64	0.00032	0.47
Peptic ulcer disease	Not Significant	K00-K93	0.43	1.21	0.44	0.82
Hemorrhage of anus and rectum	Not Significant	K00-K93	0.32	1.35	0.089	1.64
Other chronic nonalcoholic liver disease	Not Significant	K00-K93	0.31	0.79	0.51	0.83
Gastroesophageal reflux disease, esophagitis presence not specified	Not Significant	K00-K93	0.81	1.08	0.96	1.05
Dyspepsia and other specified disorders of function of stomach	Not Significant	K00-K93, R00-R99	0.082	1.26	0.12	1.27
Actinic keratosis	Not Significant	L00-L99	0.7	0.96	0.0012	1.33
Other seborrheic keratosis	Not Significant	L00-L99	0.84	0.97	0.42	1.09
Seborrheic keratosis	Not Significant	L00-L99	0.35	0.87	0.0037	1.49
Skin disease	Not Significant	L00-L99	0.95	0.98	0.96	1
Sebaceous cyst	Not Significant	L00-L99	0.38	1.13	0.29	1.17
Unspecified disorder of skin and subcutaneous tissue	Not Significant	L00-L99	0.0094	1.48	0.35	1.16
Other dyschromia	Not Significant	L00-L99	0.23	0.8	0.043	1.41
Actinic keratoses	Not Significant	L00-L99	0.97	1.04	0.29	1.21
Lentigines	Not Significant	L00-L99	0.05	0.69	0.49	1.14
Unspecified pruritic disorder	Not Significant	L00-L99	0.24	0.84	0.76	0.94
Cellulitis	Not Significant	L00-L99	0.13	1.36	0.091	1.37
Contact dermatitis and other eczema, due to unspecified cause	Not Significant	L00-L99	0.1	0.72	0.24	1.25
Xerosis cutis	Not Significant	L00-L99	0.22	1.29	0.004	1.73
Seborrheic dermatitis, unspecified	Not Significant	L00-L99	0.2	1.39	0.0095	1.68
Other atopic dermatitis and related conditions	Not Significant	L00-L99	0.84	1.05	0.47	1.16
Inflamed seborrheic keratosis	Not Significant	L00-L99	0.5	0.87	0.44	0.86
Cellulitis and abscess of leg, except foot	Not Significant	L00-L99	0.48	0.89	0.8	0.94
Seborrheic keratoses	Not Significant	L00-L99	0.94	0.99	0.96	0.99
Other cellulitis	Not Significant	L00-L99	0.4	0.84	0.52	1.15
Other melanin hyperpigmentation	Not Significant	L00-L99	0.29	0.8	0.7	0.92
Seborrheic dermatitis	Not Significant	L00-L99	0.16	1.52	0.0021	2.03
Pruritus	Not Significant	L00-L99	0.45	0.85	0.95	0.97
Dermatitis	Not Significant	L00-L99	0.65	0.9	0.14	1.4
Lichenification and lichen simplex chronicus	Not Significant	L00-L99	0.9	0.94	0.71	1.11
Rosacea	Not Significant	L00-L99	0.63	1.12	0.36	1.24
Dermatitis, unspecified	Not Significant	L00-L99	0.84	0.94	0.061	1.57
Other specified pruritic conditions	Not Significant	L00-L99	0.27	0.74	0.95	0.97
Other specified disease of sebaceous glands	Not Significant	L00-L99	0.38	1.27	0.046	1.66
Eczema	Not Significant	L00-L99	0.68	1.13	0.42	1.23
Ulcer of other part of foot	Not Significant	L00-L99	0.076	1.62	0.25	1.36
Corns and callosities	Not Significant	L00-L99	0.013	1.76	0.15	1.46
Cellulitis and abscess of foot, except toes	Not Significant	L00-L99	0.91	1.05	0.28	1.34
Disorder of the skin and subcutaneous tissue, unspecified	Not Significant	L00-L99	0.14	1.38	0.72	1.12
Skin lesion	Not Significant	L00-L99	0.014	1.72	0.47	1.23
Pruritus, unspecified	Not Significant	L00-L99	0.55	0.86	0.42	0.81
Ingrowing nail	Not Significant	L00-L99	0.032	1.6	0.55	1.21
Osteoarthritis	Not Significant	M00-M99	2.5e-05	1.31	3.1e-06	1.48
Pain in limb	Not Significant	M00-M99	1.4e-05	1.34	0.46	1.06
Backache, unspecified	Not Significant	M00-M99	0.00055	1.3	0.18	1.13
Lumbago	Not Significant	M00-M99	0.067	1.15	0.71	0.97
Pain in joint, lower leg	Not Significant	M00-M99	0.08	1.16	0.077	1.19
Pain in joint, pelvic region and thigh	Not Significant	M00-M99	0.0013	1.31	0.053	1.23
Gout, unspecified	Not Significant	M00-M99	0.53	1.1	0.6	0.94
Gout	Not Significant	M00-M99	0.76	0.94	0.35	1.11
Cervicalgia	Not Significant	M00-M99	0.12	1.16	0.47	1.08
Pain in joint, shoulder region	Not Significant	M00-M99	0.79	1.03	0.4	1.1
Arthritis	Not Significant	M00-M99	0.81	0.98	0.99	0.99
Disorder of bone and cartilage, unspecified	Significant (Females)	M00-M99	6.2e-07	1.49	0.9	0.98
Muscle weakness (generalized)	Significant (Females)	M00-M99	5.3e-07	1.89	0.0003	1.56
Low back pain	Not Significant	M00-M99	0.72	1.05	0.96	1.01
Spinal stenosis, lumbar region, without neurogenic claudication	Not Significant	M00-M99	0.16	0.83	0.73	1.05
Swelling of limb	Not Significant	M00-M99	0.52	1.08	0.86	0.97
Degeneration of lumbar or lumbosacral intervertebral disc	Not Significant	M00-M99	0.32	1.12	0.29	0.87
Osteoporosis, unspecified	Significant (Females)	M00-M99	1.1e-09	1.54	0.28	1.17
Osteoporosis	Significant (Females)	M00-M99	8.4e-19	1.86	0.038	1.35
Degeneration of cervical intervertebral disc	Not Significant	M00-M99	0.034	1.34	0.088	1.29
Osteoarthrosis, unspecified whether generalized or localized, lower leg	Not Significant	M00-M99	0.064	1.24	0.44	1.13
Osteoarthrosis involving, or with mention of more than one site, but not specified as generalized, multiple sites	Significant (F and M)	M00-M99	4.2e-27	3.25	1.4e-09	2.72
Back pain	Not Significant	M00-M99	0.71	1.06	0.23	1.21
Cervical spondylosis without myelopathy	Not Significant	M00-M99	0.68	1.09	7.5e-05	1.94
Other specified soft tissue disorders	Not Significant	M00-M99	0.021	1.4	0.069	1.36
Age-related osteoporosis without current pathological fracture	Significant (Females)	M00-M99	2e-06	1.58	0.06	1.37
Lumbosacral spondylosis without myelopathy	Not Significant	M00-M99	0.28	0.85	0.38	1.16
Degenerative joint disease	Significant (Females)	M00-M99	2.2e-07	1.89	0.00025	1.99
Primary localized osteoarthrosis, lower leg	Not Significant	M00-M99	0.68	1.06	0.4	1.17
Sciatica	Not Significant	M00-M99	0.0083	1.45	0.88	0.96
Pain in joint, ankle and foot	Not Significant	M00-M99	0.61	1.08	0.4	0.86
Spinal stenosis	Not Significant	M00-M99	0.95	1	0.93	0.97
Localized osteoarthrosis not specified whether primary or secondary, lower leg	Not Significant	M00-M99	0.12	1.25	0.52	1.14
Osteoarthrosis, unspecified whether generalized or localized, unspecified site	Not Significant	M00-M99	1.8e-05	1.8	0.089	1.4
Spinal stenosis in cervical region	Not Significant	M00-M99	0.84	0.95	0.82	1.06
Spondylosis without myelopathy or radiculopathy, cervical region	Not Significant	M00-M99	0.0015	1.87	0.0022	1.9
Dorsalgia, unspecified	Not Significant	M00-M99	0.51	1.11	0.44	0.86
Primary osteoarthritis involving multiple joints	Not Significant	M00-M99	0.00085	1.63	0.0029	1.86
Neck pain	Not Significant	M00-M99	0.76	0.94	0.66	0.91
Scoliosis (and kyphoscoliosis), idiopathic	Not Significant	M00-M99	0.56	1.1	0.39	1.2
Other specified disorders of bone density and structure, unspecified site	Not Significant	M00-M99	3.7e-05	1.72	0.32	1.24
Spinal stenosis, cervical region	Not Significant	M00-M99	0.094	1.44	0.6	1.13
Pain in left knee	Not Significant	M00-M99	0.94	1	0.14	1.37
Pain in right knee	Not Significant	M00-M99	0.13	1.27	0.46	1.18
Osteoarthrosis, unspecified whether generalized or localized, pelvic region and thigh	Not Significant	M00-M99	0.53	1.13	0.0042	1.89
Displacement of lumbar intervertebral disc without myelopathy	Not Significant	M00-M99	0.45	0.85	0.36	0.83
Pain in joint, forearm	Not Significant	M00-M99	0.24	1.21	0.33	1.24
Osteopenia	Significant (Females)	M00-M99	6e-08	1.81	0.26	1.28
Arthropathy, unspecified, site unspecified	Not Significant	M00-M99	0.05	1.3	0.73	1.09
Pain in right hip	Not Significant	M00-M99	0.75	0.93	0.24	1.3
Pain in thoracic spine	Not Significant	M00-M99	0.94	1	0.3	1.27
Pain in left hip	Not Significant	M00-M99	0.074	1.37	0.11	1.44
Unspecified osteoarthritis, unspecified site	Not Significant	M00-M99	0.29	1.18	0.15	1.39
Other disorders of bone and cartilage(733.99)	Not Significant	M00-M99	0.9	0.94	0.94	1.04
Other affections of shoulder region, not elsewhere classified	Not Significant	M00-M99	0.66	0.9	0.37	1.23
Disorder of bone, unspecified	Not Significant	M00-M99	0.013	1.73	0.3	0.8
Disorders of bursae and tendons in shoulder region, unspecified	Not Significant	M00-M99	0.27	1.23	0.2	1.37
Senile osteoporosis	Significant (Females)	M00-M99	2.1e-26	2.51	0.069	1.56
Bursitis	Not Significant	M00-M99	0.42	1.18	0.8	1.08
Knee pain	Not Significant	M00-M99	0.95	0.97	0.78	1.1
Pathologic fracture of vertebrae	Not Significant	M00-M99	0.86	1.05	0.73	0.9
Other cervical disc degeneration, unspecified cervical region	Not Significant	M00-M99	0.046	1.69	0.027	1.84
Osteoarthrosis, unspecified whether generalized or localized, shoulder region	Not Significant	M00-M99	0.98	0.98	0.33	1.31
Pain in left shoulder	Not Significant	M00-M99	0.56	1.14	0.77	1.1
DJD (degenerative joint disease)	Not Significant	M00-M99	0.00043	1.87	0.017	1.97
Osteoarthrosis, unspecified whether generalized or localized, hand	Not Significant	M00-M99	0.81	1.08	0.03	1.9
Acquired spondylolisthesis	Not Significant	M00-M99	0.023	0.62	0.61	0.86
Effusion of joint, lower leg	Not Significant	M00-M99	0.03	1.66	0.63	1.17
Pain in left leg	Not Significant	M00-M99	0.9	0.96	0.9	0.94
Pain in joint, hand	Not Significant	M00-M99	0.95	1.01	0.91	1
Rheumatoid arthritis (HCC)	Not Significant	M00-M99	0.063	0.73	0.44	1.26
Osteophyte, vertebrae	Not Significant	M00-M99	0.0057	2.37	0.0037	2.49
Spinal stenosis, lumbar region without neurogenic claudication	Not Significant	M00-M99	0.97	1.04	0.97	1.02
Pain in joint, site unspecified	Not Significant	M00-M99	0.38	0.85	0.91	1
Primary localized osteoarthrosis, pelvic region and thigh	Not Significant	M00-M99	0.4	0.81	0.95	1.05
Spondylosis without myelopathy or radiculopathy, lumbar region	Not Significant	M00-M99	0.0021	1.94	0.84	0.92
Generalized osteoarthrosis, unspecified site	Not Significant	M00-M99	5.8e-05	2.24	0.22	1.46
Urinary tract infection, site not specified	Significant (F and M)	N00-N99	4.2e-42	2.11	7.5e-19	1.8
Acute kidney failure, unspecified (HCC)	Not Significant	N00-N99	0.052	1.16	0.27	1.08
Chronic kidney disease, unspecified	Not Significant	N00-N99	0.42	1.08	0.54	1.05
Unspecified disorder of kidney and ureter	Not Significant	N00-N99	0.93	0.99	0.29	0.91
Chronic kidney disease (CKD)	Not Significant	N00-N99	0.4	0.89	0.1	0.83
Chronic kidney disease, stage 3 (moderate) (HCC)	Not Significant	N00-N99	0.73	1.06	0.48	1.1
Urge incontinence	Significant (F and M)	N00-N99	1.5e-07	1.79	4.9e-10	2.63
Chronic kidney disease, stage III (moderate) (HCC)	Not Significant	N00-N99	0.25	1.23	0.95	1
Calculus of kidney	Not Significant	N00-N99	0.078	0.72	0.76	1.06
AKI (acute kidney injury) (HCC)	Not Significant	N00-N99	0.8	1.06	0.3	1.17
CKD (chronic kidney disease)	Not Significant	N00-N99	0.64	0.89	0.65	1.08
Chronic kidney disease	Not Significant	N00-N99	0.29	1.26	0.68	1.08
UTI (lower urinary tract infection)	Significant (Females)	N00-N99	8.8e-07	1.94	4e-05	2.05
CKD (chronic kidney disease) stage 3, GFR 30-59 ml/min (HCC)	Not Significant	N00-N99	0.38	1.23	0.16	1.28
Cyst of kidney, acquired	Not Significant	N00-N99	0.46	0.86	0.15	0.78
Other urinary incontinence	Significant (F and M)	N00-N99	4.1e-08	2.68	1.6e-06	2.84
Hydronephrosis	Not Significant	N00-N99	0.0056	0.51	0.86	1.05
UTI (urinary tract infection)	Significant (Females)	N00-N99	7e-07	2.25	0.00056	2.12
Renal insufficiency	Not Significant	N00-N99	0.81	1.08	0.8	0.94
Urinary tract infection	Not Significant	N00-N99	0.034	1.47	0.011	1.74
Nephrolithiasis	Not Significant	N00-N99	0.88	1.08	0.74	1.09
Other functional disorder of bladder	Significant (Females)	N00-N99	2.3e-06	3.43	0.042	1.6
Mixed incontinence urge and stress (male)(female)	Not Significant	N00-N99	8.3e-06	1.74	0.00011	2.6
Chronic kidney disease, stage 4 (severe) (HCC)	Not Significant	N00-N99	0.56	0.85	0.76	1.09
Acute kidney failure with lesion of tubular necrosis (HCC)	Not Significant	N00-N99	0.031	0.59	0.0049	0.57
UTI (urinary tract infection), uncomplicated	Significant (Females)	N00-N99	5.9e-13	2.95	1.1e-05	3.44
Chronic kidney disease, stage IV (severe) (HCC)	Not Significant	N00-N99	0.19	1.41	0.45	0.83
End stage renal disease (HCC)	Sigificant (Males)	N00-N99	0.021	0.59	1.1e-06	0.38
Acute cystitis	Significant (Females)	N00-N99	6.1e-07	2.29	0.013	1.97
Pyelonephritis	Not Significant	N00-N99	0.79	0.92	0.15	1.51
Hypertonicity of bladder	Not Significant	N00-N99	0.2	1.32	0.0011	2.7
Overactive bladder	Not Significant	N00-N99	0.0086	1.77	0.041	1.83
Urinary tract infection, site unspecified	Not Significant	N00-N99	0.0005	2.26	0.0098	2.27
Unspecified hypertensive kidney disease with chronic kidney disease stage V or end stage renal disease(403.91)	Not Significant	N00-N99, I00-I99	0.011	0.64	0.00078	0.56
Memory loss	Significant (F and M)	R00-R99	1.8e-191	11.21	8.1e-216	14.24
Chest pain, unspecified	Significant (F and M)	R00-R99	7.6e-08	1.37	3e-07	1.36
Cough	Significant (F and M)	R00-R99	4.5e-11	1.49	6.8e-08	1.41
Syncope and collapse	Significant (F and M)	R00-R99	9.7e-27	2.17	3.1e-16	1.79
Dizziness and giddiness	Significant (F and M)	R00-R99	1.1e-11	1.58	6e-11	1.6
Other malaise and fatigue	Significant (Females)	R00-R99	1.9e-10	1.55	5.4e-06	1.38
Shortness of breath	Not Significant	R00-R99	0.9	1.01	0.43	1.06
Abnormality of gait	Significant (F and M)	R00-R99	1.5e-53	3.4	4.7e-47	3.38
Other nonspecific abnormal finding of lung field	Not Significant	R00-R99	0.0033	1.25	0.0011	1.27
Altered mental status	Significant (F and M)	R00-R99	3.3e-32	2.85	3.8e-35	2.95
Other chest pain	Not Significant	R00-R99	0.0017	1.26	0.061	1.16
Unspecified urinary incontinence	Significant (F and M)	R00-R99	1.7e-15	1.93	6.7e-38	3.24
Hematuria	Not Significant	R00-R99	1	1	0.0004	1.33
Other dyspnea and respiratory abnormality	Not Significant	R00-R99	0.79	1.02	0.71	0.97
Abdominal pain, unspecified site	Not Significant	R00-R99	0.011	1.2	0.04	1.19
Abnormal electrocardiogram (ECG) (EKG)	Not Significant	R00-R99	2e-05	1.46	0.00013	1.38
Loss of weight	Significant (F and M)	R00-R99	9.2e-47	3.16	1.5e-15	2.04
Retention of urine, unspecified	Not Significant	R00-R99	0.17	1.21	0.00033	1.36
Rash and other nonspecific skin eruption	Significant (Females)	R00-R99	1.6e-08	1.55	0.00047	1.35
Edema	Not Significant	R00-R99	0.0028	1.26	0.057	1.18
Diarrhea	Not Significant	R00-R99	0.0035	1.28	0.0013	1.32
Other symptoms and signs involving cognitive functions and awareness	Significant (F and M)	R00-R99	1.3e-42	4.97	1.4e-62	7.26
Dysphagia	Significant (F and M)	R00-R99	8.8e-13	1.92	6.2e-14	2.02
Weakness	Sigificant (Males)	R00-R99	2.1e-05	1.49	2.1e-08	1.68
Palpitations	Not Significant	R00-R99	0.59	1.05	0.063	1.18
Urinary frequency	Significant (F and M)	R00-R99	1.4e-09	1.71	3.3e-10	1.82
Altered mental status, unspecified	Significant (F and M)	R00-R99	3.9e-22	2.83	4.7e-27	3.07
Cognitive impairment	Significant (F and M)	R00-R99	9e-64	8	1.6e-55	7.1
Dysphagia, unspecified	Significant (F and M)	R00-R99	1.7e-13	2.2	1.1e-13	2.12
Abdominal pain	Not Significant	R00-R99	0.13	1.13	0.012	1.27
Nonspecific abnormal electrocardiogram (ECG) (EKG)	Not Significant	R00-R99	0.0005	1.46	2.2e-05	1.52
Other alteration of consciousness	Significant (F and M)	R00-R99	7.9e-12	2.2	4.9e-21	2.81
Headache	Not Significant	R00-R99	0.0034	1.26	1.4e-05	1.54
Syncope	Significant (F and M)	R00-R99	4.5e-18	2.48	4.3e-12	2.08
Hypoxemia	Not Significant	R00-R99	0.52	1.07	0.19	1.14
Other amnesia	Significant (F and M)	R00-R99	2.1e-35	5.08	2.4e-35	5.52
Weight loss	Significant (F and M)	R00-R99	1.5e-31	3.44	2.6e-12	2.25
Fever, unspecified	Not Significant	R00-R99	0.037	1.3	4.2e-05	1.57
Disorientation, unspecified	Significant (F and M)	R00-R99	1.2e-16	2.89	7.7e-22	3.4
Hematuria, unspecified	Not Significant	R00-R99	0.0067	1.46	2.9e-05	1.6
Urinary retention	Not Significant	R00-R99	0.45	1.23	0.00051	1.48
Nocturia	Not Significant	R00-R99	0.76	1.06	0.026	1.28
Aphasia	Significant (F and M)	R00-R99	3.4e-07	2.11	2.4e-19	3.25
Adult failure to thrive	Significant (F and M)	R00-R99	1.1e-19	2.81	7.7e-08	1.9
Disturbance of skin sensation	Not Significant	R00-R99	0.35	0.89	0.019	1.31
Tachycardia, unspecified	Not Significant	R00-R99	0.25	1.13	0.28	1.13
Other fatigue	Not Significant	R00-R99	0.039	1.27	0.077	1.23
Abnormal weight loss	Significant (F and M)	R00-R99	1.2e-21	2.88	1.1e-07	1.92
Other abnormal blood chemistry	Not Significant	R00-R99	0.99	0.99	0.95	1.01
Anorexia	Significant (Females)	R00-R99	1.6e-11	2.02	0.1	1.21
Other general symptoms(780.99)	Significant (F and M)	R00-R99	2.2e-22	3.33	7.2e-16	2.97
Repeated falls	Significant (F and M)	R00-R99	5.5e-07	1.97	3.5e-15	2.95
Gait instability	Significant (F and M)	R00-R99	1.1e-13	3.08	1.3e-17	3.42
Other convulsions	Significant (F and M)	R00-R99	1.3e-09	2.45	4.1e-13	2.74
Other abnormal glucose	Not Significant	R00-R99	0.033	1.3	0.043	1.29
Chest pain	Not Significant	R00-R99	0.75	1.05	0.27	1.15
Dizziness	Not Significant	R00-R99	0.0096	1.33	0.0048	1.43
Bradycardia	Sigificant (Males)	R00-R99	0.0006	1.74	6.5e-09	2.26
Bradycardia, unspecified	Sigificant (Males)	R00-R99	0.0016	1.71	7.7e-07	1.99
Fever	Not Significant	R00-R99	0.00023	1.67	0.053	1.29
Nonspecific (abnormal) findings on radiological and other examination of skull and head	Sigificant (Males)	R00-R99	2.5e-05	1.97	1.4e-17	3.87
Abdominal pain, other specified site	Not Significant	R00-R99	0.56	0.92	0.097	1.24
Epistaxis	Not Significant	R00-R99	0.13	0.82	0.46	0.91
Dysuria	Not Significant	R00-R99	0.07	1.21	0.23	1.17
Fatigue	Not Significant	R00-R99	0.095	1.22	0.58	1.08
Nausea with vomiting	Not Significant	R00-R99	0.11	1.17	0.99	0.99
Altered mental status, unspecified altered mental status type	Significant (F and M)	R00-R99	6.1e-22	6.15	1.1e-19	4.87
Unsteadiness on feet	Sigificant (Males)	R00-R99	1.3e-05	2.15	1.1e-10	2.74
Elevated blood pressure reading without diagnosis of hypertension	Not Significant	R00-R99	4.1e-05	1.66	0.026	1.37
Other specified abnormal findings of blood chemistry	Not Significant	R00-R99	0.8	0.95	0.037	1.35
Urinary incontinence	Significant (F and M)	R00-R99	3.4e-08	2.03	2.1e-12	3.18
Other symptoms involving respiratory system and chest	Not Significant	R00-R99	0.53	1.11	0.03	1.37
Dysphagia, unspecified(787.20)	Not Significant	R00-R99	0.0044	1.57	4.6e-05	1.85
Rash	Not Significant	R00-R99	0.00082	1.57	0.088	1.28
Bacteremia	Not Significant	R00-R99	0.51	1.12	0.45	1.12
Other abnormalities of gait and mobility	Sigificant (Males)	R00-R99	4.6e-06	2.17	2.7e-09	2.61
Restlessness and agitation	Significant (F and M)	R00-R99	3e-10	3.99	1.2e-19	5.61
Unspecified abdominal pain	Not Significant	R00-R99	0.68	1.06	0.38	1.14
Abnormal coagulation profile	Not Significant	R00-R99	0.05	0.74	0.69	0.94
Urgency of urination	Not Significant	R00-R99	0.11	1.31	0.00015	1.8
Hemoptysis	Not Significant	R00-R99	0.012	0.66	0.1	0.8
Unspecified abnormalities of gait and mobility	Significant (F and M)	R00-R99	2.1e-12	3.5	1.4e-11	3.28
Other symptoms involving nervous and musculoskeletal systems(781.99)	Sigificant (Males)	R00-R99	3.4e-06	1.96	4e-09	2.73
Gross hematuria	Not Significant	R00-R99	0.49	1.24	0.024	1.42
Localized edema	Not Significant	R00-R99	0.22	1.17	0.06	0.77
Malaise and fatigue	Significant (Females)	R00-R99	3.4e-07	1.85	0.068	1.33
Full incontinence of feces	Significant (F and M)	R00-R99	2.1e-07	2.65	1.5e-13	4.13
Cachexia (HCC)	Not Significant	R00-R99	9e-06	2.08	0.0012	1.69
Diarrhea, unspecified	Not Significant	R00-R99	0.041	1.37	0.48	1.13
Undiagnosed cardiac murmurs	Not Significant	R00-R99	0.047	1.38	0.00068	1.76
Confusion	Significant (F and M)	R00-R99	1.7e-17	5.31	7.1e-20	7.95
Impaired fasting glucose	Not Significant	R00-R99	0.00022	1.74	0.0023	1.66
Abnormal involuntary movements	Sigificant (Males)	R00-R99	0.00027	1.86	7.4e-08	2.64
Abdominal pain, epigastric	Not Significant	R00-R99	0.76	0.95	0.69	0.93
Vomiting alone	Sigificant (Males)	R00-R99	0.0035	1.62	1.6e-06	2.39
Frequency of micturition	Not Significant	R00-R99	0.0023	1.66	0.026	1.46
Flatulence, eructation, and gas pain	Not Significant	R00-R99	0.2	1.21	0.66	1.08
Cognitive decline	Significant (F and M)	R00-R99	3.7e-12	6.9	7e-20	10.55
Dyspnea, unspecified	Not Significant	R00-R99	0.36	0.86	0.92	0.97
Dysphagia, unspecified type	Significant (Females)	R00-R99	1.3e-07	2.7	7.7e-05	2.05
Swelling, mass, or lump in head and neck	Not Significant	R00-R99	0.45	0.88	0.92	0.97
Painful respiration	Not Significant	R00-R99	0.027	1.37	0.65	1.09
Wheezing	Not Significant	R00-R99	0.62	1.09	0.53	1.12
Cognitive changes	Significant (F and M)	R00-R99	1.1e-15	10	1.2e-18	10.04
Other fall	Sigificant (Males)	R00-R99	0.019	1.52	5.7e-07	2.66
Incomplete bladder emptying	Not Significant	R00-R99	0.099	1.6	0.0096	1.6
Lack of coordination	Not Significant	R00-R99	0.13	1.39	5.1e-05	2.18
Dysphagia, oropharyngeal phase	Not Significant	R00-R99	0.11	1.44	0.005	1.69
Other specified symptoms and signs involving the circulatory and respiratory systems	Not Significant	R00-R99	0.038	1.51	0.061	1.41
Hypoxia	Not Significant	R00-R99	0.37	1.17	0.76	0.94
Pain, unspecified	Not Significant	R00-R99	0.45	0.89	0.44	0.87
Other nonspecific abnormal serum enzyme levels	Not Significant	R00-R99	0.43	0.84	0.8	1.06
Somnolence	Not Significant	R00-R99	0.0011	1.94	5.7e-06	2.48
Other malaise	Not Significant	R00-R99	2.1e-05	2.26	0.00091	1.88
Delirium	Significant (F and M)	R00-R99	2.8e-10	3.8	3.2e-08	3.19
Abnormal involuntary movements(781.0)	Sigificant (Males)	R00-R99	0.084	1.59	3e-10	4.07
SOB (shortness of breath)	Not Significant	R00-R99	0.02	0.64	0.084	0.75
Other signs and symptoms involving cognition	Significant (F and M)	R00-R99	4.7e-10	5.16	4.5e-15	7.34
Nausea alone	Not Significant	R00-R99	0.96	1	0.013	0.67
Bleeding	Not Significant	R00-R99	0.0064	0.6	0.25	0.81
Other musculoskeletal symptoms referable to limbs(729.89)	Not Significant	R00-R99	0.31	1.22	0.2	1.27
Seizure (HCC)	Significant (Females)	R00-R99	1.1e-10	3.57	3e-05	2.34
Incontinence	Sigificant (Males)	R00-R99	0.00033	1.87	1.3e-07	3.11
Fatigue, unspecified type	Not Significant	R00-R99	0.84	0.95	0.7	1.09
Pain	Not Significant	R00-R99	0.21	0.83	0.041	0.71
Vertigo	Not Significant	R00-R99	0.053	1.3	0.48	1.15
Other specified retention of urine	Not Significant	R00-R99	0.084	1.59	0.15	1.32
Abdominal pain, right upper quadrant	Not Significant	R00-R99	0.49	0.88	0.98	0.98
Nonspecific (abnormal) findings on radiological and other examination of musculoskeletal system	Not Significant	R00-R99	0.79	0.93	0.012	1.65
Abnormal levels of other serum enzymes	Not Significant	R00-R99	0.2	1.3	0.16	1.31
Proteinuria	Not Significant	R00-R99	0.46	0.84	0.3	0.83
Facial weakness	Not Significant	R00-R99	0.28	1.26	0.0039	1.82
Unspecified convulsions (HCC)	Significant (F and M)	R00-R99	5.9e-08	3.81	1.3e-08	3.9
Precordial pain	Not Significant	R00-R99	0.52	1.13	0.8	0.94
Other abnormalities of heart beat	Not Significant	R00-R99	0.39	1.29	0.076	1.44
Other dysphagia	Not Significant	R00-R99	0.0096	1.83	0.0044	1.82
Hyperglycemia	Not Significant	R00-R99	0.95	0.99	0.046	1.52
Enlargement of lymph nodes	Not Significant	R00-R99	0.00052	0.55	4.7e-05	0.5
Positive PPD	Not Significant	R00-R99	0.019	1.61	0.13	1.38
Other nonspecific findings on examination of blood(790.99)	Not Significant	R00-R99	0.64	0.89	0.54	0.88
Heartburn	Not Significant	R00-R99	0.027	0.64	0.12	1.39
Other forms of dyspnea	Not Significant	R00-R99	0.35	0.82	0.43	0.85
Other symptoms involving cardiovascular system	Not Significant	R00-R99	0.75	0.93	0.24	1.28
Multifactorial gait disorder	Significant (F and M)	R00-R99	2.9e-08	3.98	4.3e-10	5.35
Gait abnormality	Significant (Females)	R00-R99	6.2e-07	3.08	2.5e-05	2.67
Dyspnea	Not Significant	R00-R99	0.34	0.84	0.06	0.7
Gait disorder	Significant (F and M)	R00-R99	8.1e-15	6.46	1.3e-08	4.28
Prediabetes	Not Significant	R00-R99	0.9	1.04	0.27	1.27
Generalized pain	Not Significant	R00-R99	0.0055	0.6	0.49	0.87
Tachycardia	Not Significant	R00-R99	0.099	1.39	0.27	1.27
Generalized hyperhidrosis	Not Significant	R00-R99	0.041	1.5	0.37	1.22
Urinary urgency	Not Significant	R00-R99	0.37	1.26	0.0026	1.98
Edema, unspecified	Not Significant	R00-R99	0.27	0.81	0.36	0.83
Tremor	Sigificant (Males)	R00-R99	0.024	1.8	2e-06	3.31
Solitary pulmonary nodule	Not Significant	R00-R99	0.97	1.02	0.037	0.67
Swelling, mass, or lump in chest	Not Significant	R00-R99	0.01	0.57	0.0015	0.56
Other speech disturbance	Not Significant	R00-R99	0.33	1.31	0.099	1.45
Memory change	Significant (F and M)	R00-R99	6.2e-12	5.99	8.6e-11	7.06
Hallucinations	Significant (F and M)	R00-R99	8.9e-07	3.29	1.2e-06	3.59
Nausea	Not Significant	R00-R99	0.9	0.97	0.00062	0.53
Vomiting	Not Significant	R00-R99	0.35	1.24	0.0011	2.22
Nonspecific elevation of levels of transaminase or lactic acid dehydrogenase (LDH)	Not Significant	R00-R99	0.05	1.51	0.99	1.02
Cramp of limb	Not Significant	R00-R99	0.17	1.29	0.33	1.26
Chest pain, atypical	Not Significant	R00-R99	0.46	1.15	0.74	0.92
Respiratory abnormality, unspecified	Not Significant	R00-R99	0.26	1.33	0.29	1.29
Incontinence of feces	Not Significant	R00-R99	0.0044	1.85	0.00083	2.3
Localized superficial swelling, mass, or lump	Not Significant	R00-R99	0.36	1.21	0.82	1.07
Other voice and resonance disorders	Not Significant	R00-R99	0.97	0.98	0.6	1.15
Other symptoms involving digestive system(787.99)	Not Significant	R00-R99	0.94	1.04	0.36	1.25
Abnormal weight gain	Not Significant	R00-R99	0.00091	1.98	0.11	1.47
Other symptoms and signs involving the musculoskeletal system	Not Significant	R00-R99	0.49	1.24	0.17	1.4
Abnormal findings on diagnostic imaging of other specified body structures	Not Significant	R00-R99	0.046	1.57	0.31	1.29
Abnormal brain scan	Sigificant (Males)	R00-R99	0.011	2.05	2.6e-07	4.68
Tremor, unspecified	Not Significant	R00-R99	0.00028	2.59	0.01	1.92
Epigastric pain	Not Significant	R00-R99	0.6	1.11	0.93	1
Nonspecific (abnormal) findings on radiological and other examination of other intrathoracic organs	Not Significant	R00-R99	0.72	1.12	0.021	1.8
Hyperglycemia, unspecified	Not Significant	R00-R99	0.24	1.36	0.92	1.05
Debility, unspecified	Not Significant	R00-R99	0.41	1.24	0.21	1.37
Diarrhea, unspecified type	Not Significant	R00-R99	0.0034	1.83	0.92	1.05
Abdominal pain, left lower quadrant	Not Significant	R00-R99	0.39	1.19	0.11	1.5
Abdominal pain, generalized	Not Significant	R00-R99	0.42	0.86	0.8	1.08
Falls frequently	Not Significant	R00-R99	0.12	1.55	0.0023	2.27
Other general symptoms and signs	Not Significant	R00-R99	0.012	1.87	0.0098	1.97
Snoring	Not Significant	R00-R99	0.005	2.35	0.074	1.6
Chronic cough	Not Significant	R00-R99	0.96	1.02	0.19	1.41
Unspecified symptoms and signs involving cognitive functions and awareness	Not Significant	R00-R99	1.3e-05	3.96	2.8e-06	4.42
Abnormal findings on diagnostic imaging of skull and head, not elsewhere classified	Not Significant	R00-R99	0.041	1.83	0.02	1.91
Seizures (HCC)	Not Significant	R00-R99	6.1e-06	4.1	0.24	1.38
Polyuria	Not Significant	R00-R99	0.046	1.66	0.52	1.21
Dyspepsia	Not Significant	R00-R99	0.74	0.92	0.52	1.21
Other ascites	Not Significant	R00-R99	6.1e-05	0.4	0.0001	0.43
Fecal incontinence	Not Significant	R00-R99	0.089	1.64	1.3e-05	4.29
Cardiac murmur, unspecified	Not Significant	R00-R99	0.96	1.04	0.12	1.55
Chest pain, unspecified type	Not Significant	R00-R99	0.27	0.77	0.61	0.86
Other nonspecific finding on examination of urine	Not Significant	R00-R99	9.9e-05	2.44	0.036	1.83
Abdominal or pelvic swelling, mass or lump, unspecified site	Not Significant	R00-R99	0.012	0.55	0.63	1.17
Abdominal pain, right lower quadrant	Not Significant	R00-R99	0.93	1.04	0.97	1.02
Vomiting, unspecified	Not Significant	R00-R99	3.4e-05	2.74	0.76	1.12
Urinary incontinence, unspecified type	Not Significant	R00-R99	5.2e-06	2.94	0.005	2.35
Nonspecific elevation of levels of transaminase and lactic acid dehydrogenase (ldh)	Not Significant	R00-R99	0.42	1.29	0.97	1.02
Elevated serum creatinine	Not Significant	R00-R99	0.51	1.22	0.5	0.82
Failure to thrive in adult	Not Significant	R00-R99	0.00071	2.58	0.025	1.97
Side pain	Not Significant	R00-R99	0.82	1.07	0.89	1.07
Elevated blood-pressure reading, without diagnosis of hypertension	Not Significant	R00-R99	0.39	1.22	0.89	1.07
Severe sepsis without septic shock (HCC)	Not Significant	R00-R99, A00-B99	0.002	1.87	5.9e-05	2.05
Severe sepsis with septic shock (HCC)	Not Significant	R00-R99, A00-B99	0.39	1.29	0.03	1.64
Injury, other and unspecified, unspecified site	Significant (Females)	S00-T98	6.9e-13	2.09	0.0025	1.5
Unspecified injury of head, initial encounter	Sigificant (Males)	S00-T98	6.7e-06	1.94	1.2e-09	2.55
Head injury, unspecified	Significant (F and M)	S00-T98	9.8e-10	2.6	1.2e-09	2.7
Allergic state	Not Significant	S00-T98	0.55	1.09	0.32	1.19
Unspecified site of sprain and strain	Not Significant	S00-T98	0.89	1.03	0.011	1.62
Bruising	Not Significant	S00-T98	0.029	0.65	0.63	0.91
Open wound of scalp, without mention of complication	Sigificant (Males)	S00-T98	4.9e-06	2.71	5.6e-08	3.66
Contusion of face, scalp, and neck except eye(s)	Sigificant (Males)	S00-T98	0.00077	1.8	6.3e-09	4.16
Head trauma	Sigificant (Males)	S00-T98	6e-06	4.45	1.8e-11	6.97
Fracture	Not Significant	S00-T98	5.8e-06	1.77	0.3	1.25
Head injury	Not Significant	S00-T98	0.024	1.7	5.6e-05	2.64
Open wound(s) (multiple) of unspecified site(s), without mention of complication	Not Significant	S00-T98	0.097	1.48	0.014	1.78
Closed fracture of unspecified part of neck of femur	Significant (Females)	S00-T98	6.8e-11	2.47	0.23	1.33
Unspecified injury of neck, initial encounter	Not Significant	S00-T98	0.002	2.26	5.5e-05	2.89
Open wound of forehead, without mention of complication	Not Significant	S00-T98	0.14	1.54	6.7e-05	2.97
Allergy	Not Significant	S00-T98	0.94	0.97	0.79	0.92
Contusion of unspecified site	Not Significant	S00-T98	0.0016	1.94	0.095	1.58
Contusion	Not Significant	S00-T98	0.024	1.49	0.47	1.23
Unspecified injury of thorax, initial encounter	Not Significant	S00-T98	0.0018	2.57	2.8e-05	3.96
Rotator cuff (capsule) sprain	Not Significant	S00-T98	0.9	0.95	0.72	0.89
Injury, other and unspecified, knee, leg, ankle, and foot	Not Significant	S00-T98	0.12	1.45	0.13	1.58
Intracranial injury of other and unspecified nature, without mention of open intracranial wound, unspecified state of consciousness	Not Significant	S00-T98	0.12	1.55	0.054	1.81
Fall	Significant (F and M)	V01-Y98	6e-15	2.14	3.4e-12	2.29
Unspecified fall, initial encounter	Significant (F and M)	V01-Y98	3.3e-09	1.93	4.8e-14	2.67
Unspecified fall	Significant (F and M)	V01-Y98	2.2e-15	2.42	9.7e-14	2.66
Accidents occurring in residential institution	Not Significant	V01-Y98	0.36	1.13	0.44	0.9
Fall, initial encounter	Significant (F and M)	V01-Y98	1.6e-12	2.77	6.6e-09	2.68
Fall from other slipping, tripping, or stumbling	Not Significant	V01-Y98	0.2	1.24	5.9e-06	2.18
Unspecified fall, subsequent encounter	Significant (F and M)	V01-Y98	1.7e-08	2.97	1.3e-09	4.35
Falls	Sigificant (Males)	V01-Y98	0.0005	2.51	2.2e-10	5.09
Place of occurrence, residential institution	Not Significant	V01-Y98	0.26	0.76	0.42	0.84
Place of occurrence, home	Not Significant	V01-Y98	0.05	1.51	0.036	1.59
Unspecified place or not applicable	Not Significant	V01-Y98	0.72	1.12	0.77	1.09
Unspecified place of occurrence	Not Significant	V01-Y98	0.39	1.2	0.22	0.77
Fall, subsequent encounter	Significant (Females)	V01-Y98	6.4e-10	3.99	0.0005	2.51
Fall on same level, unspecified, initial encounter	Not Significant	V01-Y98	0.0015	2.08	0.0014	2.34
Unspecified accident	Not Significant	V01-Y98	0.00043	2.35	0.2	1.39
No known drug allergy	Significant (Females)	Z00-Z99	4.3e-09	1.45	2.2e-05	1.32
Routine general medical examination at a health care facility	Significant (F and M)	Z00-Z99	7.2e-17	1.68	1.1e-10	1.54
Need for prophylactic vaccination and inoculation against influenza	Significant (F and M)	Z00-Z99	4.4e-57	3.08	2.7e-26	2.34
Do not resuscitate	Significant (F and M)	Z00-Z99	1.6e-44	2.97	3.3e-32	2.75
Encounter for immunization	Significant (F and M)	Z00-Z99	5e-18	2.03	1.4e-17	2.13
Other specified counseling	Significant (F and M)	Z00-Z99	1.1e-29	2.43	8.7e-15	1.98
Personal history of tobacco use	Not Significant	Z00-Z99	0.056	0.81	0.001	0.76
Need for prophylactic vaccination against Streptococcus pneumoniae (pneumococcus)	Significant (F and M)	Z00-Z99	8.3e-18	2.2	4.9e-11	1.95
Personal history of nicotine dependence	Not Significant	Z00-Z99	0.03	1.33	0.32	1.1
Encounter for general adult medical examination without abnormal findings	Significant (F and M)	Z00-Z99	8.8e-15	2.06	1.5e-10	1.96
Encounter for palliative care	Not Significant	Z00-Z99	0.19	1.14	0.16	1.16
Pre-operative cardiovascular examination	Not Significant	Z00-Z99	0.0051	0.73	0.16	0.87
Other long term (current) drug therapy	Not Significant	Z00-Z99	0.02	1.28	0.66	1.05
Lens replaced by other means	Not Significant	Z00-Z99	0.32	0.9	0.31	1.12
Healthcare maintenance	Significant (Females)	Z00-Z99	7.3e-10	1.82	1.4e-05	1.61
Risk and functional assessment	Significant (F and M)	Z00-Z99	9.9e-47	4.51	9.5e-31	4.6
Encounter for long-term (current) use of aspirin	Not Significant	Z00-Z99	0.33	1.14	0.012	1.31
Follow-up examination, following other surgery	Not Significant	Z00-Z99	7e-05	0.63	0.067	0.83
Personal history of transient ischemic attack (TIA), and cerebral infarction without residual deficits	Sigificant (Males)	Z00-Z99	2.2e-05	1.7	4.2e-12	2.37
Advanced directives, counseling/discussion	Significant (F and M)	Z00-Z99	1.1e-38	4.25	6.3e-21	3.52
Personal history of other diseases of circulatory system	Significant (Females)	Z00-Z99	4.1e-07	1.8	0.0033	1.41
Personal history of other malignant neoplasm of skin	Not Significant	Z00-Z99	0.25	0.84	0.99	0.99
Long term (current) use of anticoagulants	Not Significant	Z00-Z99	0.9	0.97	0.74	1.04
Personal history of tobacco use, presenting hazards to health	Not Significant	Z00-Z99	0.39	0.84	0.16	1.19
Encounter for long-term (current) use of other medications	Not Significant	Z00-Z99	0.27	0.86	0.23	0.87
Long term (current) use of aspirin	Not Significant	Z00-Z99	0.6	1.09	0.33	1.13
Do not resuscitate status	Not Significant	Z00-Z99	3.4e-05	1.68	9.6e-06	1.78
Need for influenza vaccination	Significant (Females)	Z00-Z99	9.9e-10	2.04	9.6e-06	1.78
Advanced care planning/counseling discussion	Significant (F and M)	Z00-Z99	2.1e-11	2.29	1.5e-07	2.01
Personal history of colonic polyps	Not Significant	Z00-Z99	0.45	0.88	0.15	1.2
Aortocoronary bypass status	Not Significant	Z00-Z99	0.66	0.91	0.00045	0.67
Percutaneous transluminal coronary angioplasty status	Not Significant	Z00-Z99	0.29	0.8	0.49	0.91
Observation for unspecified suspected condition	Not Significant	Z00-Z99	5.9e-06	1.88	0.0056	1.44
Transient ischemic attack (TIA), and cerebral infarction without residual deficits(V12.54)	Not Significant	Z00-Z99	9.2e-05	1.66	0.0034	1.48
Cardiac pacemaker in situ	Not Significant	Z00-Z99	0.52	1.11	0.7	0.95
Personal history of fall	Significant (F and M)	Z00-Z99	6.9e-07	2.03	8.9e-12	2.76
DNR (do not resuscitate)	Not Significant	Z00-Z99	4.1e-05	1.7	8.9e-06	1.86
Needs flu shot	Significant (F and M)	Z00-Z99	3.2e-20	3.02	6.8e-10	2.47
Other specified postprocedural states	Not Significant	Z00-Z99	0.44	0.9	0.43	0.9
Follow-up examination, following unspecified surgery	Not Significant	Z00-Z99	0.00079	0.6	0.73	0.95
Screening examination for pulmonary tuberculosis	Significant (F and M)	Z00-Z99	5.5e-09	2.52	7.6e-12	2.95
History of falling	Significant (F and M)	Z00-Z99	2.1e-10	2.3	8.2e-08	2.24
Need for prophylactic vaccination with combined diphtheria-tetanus-pertussis (DTP) vaccine	Not Significant	Z00-Z99	0.011	1.43	0.00019	1.72
Need for pneumococcal vaccination	Significant (F and M)	Z00-Z99	1.2e-10	2.45	6e-09	2.46
Screening for malignant neoplasm of the rectum	Not Significant	Z00-Z99	0.63	1.07	0.025	1.38
Routine health maintenance	Significant (F and M)	Z00-Z99	6.1e-24	4.05	3.2e-16	4.09
Long-term (current) use of anticoagulants	Not Significant	Z00-Z99	0.15	0.82	0.29	0.86
No known allergies	Not Significant	Z00-Z99	0.96	1	0.29	0.86
Preventative health care	Not Significant	Z00-Z99	4e-05	1.68	0.00079	1.65
Pacemaker	Not Significant	Z00-Z99	0.11	1.31	0.52	1.11
Screening for unspecified condition	Significant (F and M)	Z00-Z99	5.8e-08	2.03	2e-09	2.75
Need for prophylactic vaccination with tetanus-diphtheria (Td)	Significant (Females)	Z00-Z99	8e-08	2.18	0.00036	1.76
Examination of participant in clinical trial	Not Significant	Z00-Z99	0.64	1.1	0.33	0.86
Encounter for removal of sutures	Not Significant	Z00-Z99	0.47	0.87	0.087	1.31
Encounter for other preprocedural examination	Not Significant	Z00-Z99	0.12	0.77	0.62	0.92
Personal history of pneumonia (recurrent)	Not Significant	Z00-Z99	0.047	1.42	0.017	1.47
Dependence on supplemental oxygen	Not Significant	Z00-Z99	0.017	0.64	0.66	0.93
Depression screening	Not Significant	Z00-Z99	0.06	1.31	0.0049	1.6
Other postprocedural status(V45.89)	Not Significant	Z00-Z99	0.14	0.78	0.076	0.77
Health care home, active care coordination	Significant (F and M)	Z00-Z99	2.4e-14	3.27	1.6e-06	2.39
Screening for ischemic heart disease	Not Significant	Z00-Z99	0.098	1.31	0.066	1.37
Presence of intraocular lens	Not Significant	Z00-Z99	0.13	1.23	0.76	0.94
Pseudophakia	Not Significant	Z00-Z99	0.99	0.99	0.24	1.23
History of fall	Sigificant (Males)	Z00-Z99	3.9e-06	2.13	1.6e-07	2.73
Encounter for observation for other suspected diseases and conditions ruled out	Not Significant	Z00-Z99	0.0028	1.64	0.54	1.12
Bed confinement status	Significant (F and M)	Z00-Z99	2.2e-08	2.54	1.7e-07	2.75
Goals of care, counseling/discussion	Not Significant	Z00-Z99	0.72	1.08	0.0011	1.81
Personal history of other specified conditions	Not Significant	Z00-Z99	0.35	1.22	0.00022	1.99
Encounter for follow-up examination after completed treatment for conditions other than malignant neoplasm	Not Significant	Z00-Z99	0.15	0.74	0.59	1.11
Presence of cardiac pacemaker	Not Significant	Z00-Z99	0.29	1.25	0.76	0.94
Flu vaccine need	Not Significant	Z00-Z99	8.1e-05	1.89	0.0072	1.66
Health care maintenance	Significant (Females)	Z00-Z99	2.1e-07	2.14	0.11	1.35
Other follow-up examination(V67.59)	Not Significant	Z00-Z99	0.29	0.81	0.97	0.98
Encounter for examination for normal comparison and control in clinical research program	Not Significant	Z00-Z99	0.005	1.98	0.061	1.42
Personal history of urinary (tract) infection	Not Significant	Z00-Z99	0.7	1.09	0.0002	2.1
Encounter for preprocedural cardiovascular examination	Not Significant	Z00-Z99	0.041	0.62	0.78	1.07
Personal history of other diseases of the circulatory system	Not Significant	Z00-Z99	0.19	0.74	0.15	1.32
Encounter for adjustment and management of vascular access device	Not Significant	Z00-Z99	0.017	0.62	0.2	0.8
Encounter for fitting and adjustment of non-vascular catheter	Not Significant	Z00-Z99	0.34	0.82	0.59	0.9
Family history of ischemic heart disease and other diseases of the circulatory system	Not Significant	Z00-Z99	0.24	1.26	0.56	1.13
Personal history of urinary (tract) infections	Not Significant	Z00-Z99	0.0049	1.66	0.00026	2.11
Unspecified general medical examination	Not Significant	Z00-Z99	0.052	1.35	0.63	0.91
Screening for diabetes mellitus	Not Significant	Z00-Z99	0.63	1.1	0.29	1.23
Surgery follow-up examination	Not Significant	Z00-Z99	0.0011	0.55	0.12	0.76
Fitting and adjustment of cardiac pacemaker	Not Significant	Z00-Z99	0.31	1.25	0.33	0.83
Other specified pre-operative examination	Not Significant	Z00-Z99	0.47	0.87	0.35	0.84
Encounter for screening, unspecified	Significant (F and M)	Z00-Z99	3.8e-13	3.16	3.5e-07	3.18
Encounter for fitting and adjustment of non-vascular catheter NEC	Not Significant	Z00-Z99	0.049	0.62	0.22	1.29
Preoperative examination, unspecified	Not Significant	Z00-Z99	0.0081	0.54	0.19	0.78
Personal history of traumatic brain injury	Sigificant (Males)	Z00-Z99	1.3e-05	4.5	1.3e-11	6.12
Cataract extraction status	Not Significant	Z00-Z99	0.062	0.71	0.62	0.9
Special screening for malignant neoplasms, colon	Not Significant	Z00-Z99	0.5	0.85	0.18	1.32
Aftercare following joint replacement	Not Significant	Z00-Z99	0.36	1.23	0.071	1.46
Personal history of noncompliance with medical treatment, presenting hazards to health	Not Significant	Z00-Z99	0.82	1.06	0.48	1.16
Encounter for screening for respiratory tuberculosis	Significant (F and M)	Z00-Z99	4.7e-16	7.08	6.2e-09	4.27
Personal history of peptic ulcer disease	Not Significant	Z00-Z99	0.065	1.43	0.7	0.92
DNI (do not intubate)	Not Significant	Z00-Z99	0.035	1.5	0.038	1.55
Unspecified conditions influencing health status	Not Significant	Z00-Z99	0.054	0.67	0.094	0.73
Encounters for administrative purposes	Not Significant	Z00-Z99	2.1e-05	2.2	0.24	1.28
Immunization due	Not Significant	Z00-Z99	9.9e-05	2.06	0.07	1.48
Fitting and adjustment of other devices related to nervous system and special senses	Not Significant	Z00-Z99	0.78	0.9	0.74	1.09
Arthrodesis status	Not Significant	Z00-Z99	0.046	0.67	0.61	0.89
Personal history of allergy to other specified medicinal agents	Not Significant	Z00-Z99	0.29	0.8	0.59	1.14
Other specified aftercare following surgery	Not Significant	Z00-Z99	0.48	0.88	0.54	1.15
Visit for suture removal	Not Significant	Z00-Z99	0.97	0.96	0.84	1.06
Pseudophakia of both eyes	Not Significant	Z00-Z99	0.41	1.17	0.95	1.03
Personal history of malignant neoplasm of large intestine	Not Significant	Z00-Z99	0.29	0.79	0.014	0.63
Personal history of other diseases of digestive system	Not Significant	Z00-Z99	1	1.02	0.56	0.88
Encounter for therapeutic drug level monitoring	Not Significant	Z00-Z99	0.53	1.18	0.83	1.07
Encounter for therapeutic drug monitoring	Not Significant	Z00-Z99	0.99	0.98	1	0.98
Allergy status to other drugs, medicaments and biological substances status	Not Significant	Z00-Z99	0.51	1.16	0.52	1.17
Other specified health status	Not Significant	Z00-Z99	0.016	1.72	0.83	1.07
Need for Tdap vaccination	Not Significant	Z00-Z99	0.33	1.26	0.005	1.98
Encounter for screening for malignant neoplasm of colon	Not Significant	Z00-Z99	0.42	0.81	0.99	0.98
Long term (current) use of insulin (HCC)	Not Significant	Z00-Z99	0.47	1.21	0.29	0.79
Encounter for other specified aftercare	Not Significant	Z00-Z99	0.96	1.01	0.84	0.94
Advance care planning	Significant (Females)	Z00-Z99	5.7e-07	2.66	0.021	1.77
Encounter for other specified surgical aftercare	Not Significant	Z00-Z99	0.0059	0.54	0.0028	0.55
Personal history of other diseases of the digestive system	Not Significant	Z00-Z99	0.46	1.19	0.53	1.18
Long term (current) use of oral hypoglycemic drugs	Not Significant	Z00-Z99	0.74	1.13	0.8	1.08
Encounter for long-term (current) use of insulin (HCC)	Not Significant	Z00-Z99	0.74	0.91	0.033	0.64
Family history of malignant neoplasm of gastrointestinal tract	Not Significant	Z00-Z99	0.43	0.81	0.5	1.2
Personal history of allergy to penicillin	Not Significant	Z00-Z99	0.78	1.08	0.55	1.18
Alcohol use	Not Significant	Z00-Z99	0.037	0.84	0.37	0.8
Encounter for antineoplastic chemotherapy	Sigificant (Males)	Z00-Z99	7e-05	0.42	1.4e-06	0.38
Body mass index (BMI) 19.9 or less, adult	Not Significant	Z00-Z99	0.00079	2.42	0.013	1.97
Screening-pulmonary TB	Significant (F and M)	Z00-Z99	1.2e-07	4.82	1.1e-06	5.04
Personal history of other infectious and parasitic diseases	Not Significant	Z00-Z99	0.77	1.1	0.78	0.91
Dependence on wheelchair	Not Significant	Z00-Z99	0.011	2.14	0.0018	2.57
Hip joint replacement by other means	Not Significant	Z00-Z99	0.9	1.06	0.4	1.28
Need for shingles vaccine	Not Significant	Z00-Z99	0.041	1.77	0.00011	3.43
Screening for unspecified malignant neoplasm	Not Significant	Z00-Z99	0.13	1.52	0.047	1.77
Other orthopedic aftercare(V54.89)	Not Significant	Z00-Z99	0.55	0.86	0.075	0.64
Special screening for osteoporosis	Not Significant	Z00-Z99	0.54	1.1	0.43	1.28
Polypharmacy	Not Significant	Z00-Z99	0.0016	2.54	0.00048	3.25
Encounter for examination and observation following other accident	Not Significant	Z00-Z99	4.1e-05	2.79	0.029	1.97
Temperature	Not Significant		0.029	1.13	0.64	0.97
Vaccination, influenza	Significant (F and M)		3.9e-48	2.6	8.9e-18	1.93
Dementia	Significant (F and M)		1.2e-131	19.43	2e-92	18.8
Colonoscopy	Not Significant		0.0018	1.31	0.0013	1.32
Occult blood in stool	Significant (Females)		5.5e-07	1.46	0.0018	1.33
General symptoms NEC	Significant (F and M)		4.5e-38	3.37	6.3e-33	3.72
Pre-operative examination, unspecified	Not Significant		0.0047	0.75	0.012	0.78
Pressure, intraocular	Not Significant		0.09	0.85	0.51	0.93
Contact dermatitis and other eczema, unspecified cause	Not Significant		0.41	1.1	0.00036	1.52
Fever and other physiologic disturbances of temperature regulation	Not Significant		0.0044	1.43	0.24	1.15
Diabetes mellitus	Not Significant		0.32	0.89	0.18	0.86
Home accidents	Significant (Females)		2.2e-06	1.61	0.024	1.32
Need vaccination-viral disease	Significant (Females)		1.5e-19	2.67	2.5e-06	1.86
Diabetes mellitus without mention of complication	Not Significant		0.53	1.08	0.6	1.08
Other Postprocedural Status	Not Significant		0.59	0.92	0.86	0.97
Peripheral vascular disease, unspecified	Not Significant		0.051	1.28	0.61	0.93
Cardiovascular disease, unspecified	Not Significant		0.64	0.92	0.0015	1.58
Special screening for malignant neoplasms of colon	Not Significant		0.74	1.06	0.05	1.32
Abnormal loss of weight and underweight	Significant (Females)		1e-31	3.81	9.9e-06	1.94
Nonspecific (abnormal) findings on radiological and other examination of lung field	Not Significant		0.83	0.96	0.7	0.94
Accidents occurring in unspecified place	Not Significant		0.17	1.22	0.035	1.36
Other abnormal clinical findings	Not Significant		0.062	1.32	0.88	1.03
Other malignant neoplasm of skin of other and unspecified parts of face	Not Significant		0.93	0.97	0.29	1.18
Infantile, juvenile, and presenile cataract	Not Significant		0.099	1.23	0.34	1.16
Cellulitis and abscess of unspecified sites	Not Significant		0.064	1.31	0.42	1.14
Cataracts	Not Significant		0.029	1.32	0.58	1.1
Non smoker	Not Significant		0.33	1.18	0.29	0.85
Pain in chest	Not Significant		0.29	1.19	0.45	1.15
Disorders of lipoid metabolism	Not Significant		0.23	1.26	0.86	1.04
Insufficiency, renal	Not Significant		0.048	1.54	0.84	1.05
Tuberculin test reaction	Not Significant		0.04	1.47	0.0027	1.78
Angina unstable	Not Significant		0.61	1.12	0.93	1.03
Unspecified gastritis and gastroduodenitis, without mention of hemorrhage	Not Significant		0.94	1.03	0.66	1.1
Fall out	Significant (F and M)		2.8e-12	3.27	4.2e-08	3.34
Headache(784.0)	Not Significant		0.0052	1.49	0.022	1.56
Hip joint replacement	Not Significant		0.67	1.08	0.44	1.17
Heart failure	Not Significant		0.013	0.6	0.041	0.7
Other malignant neoplasm of skin, site unspecified	Not Significant		0.41	0.84	0.23	0.8
Stroke	Not Significant		0.15	1.33	0.033	1.55
Sepsis(995.91)	Not Significant		0.044	1.56	0.13	1.37
Peptic ulcer of unspecified site, unspecified as acute or chronic, without mention of hemorrhage or perforation, without mention of obstruction	Not Significant		0.89	0.96	0.96	1.03
Atrophic gastritis, without mention of hemorrhage	Not Significant		0.38	0.86	0.71	0.92
Unspecified gastritis and gastroduodenitis	Not Significant		0.043	1.43	0.027	1.59
Unspecified cerebrovascular disease	Not Significant		2e-05	2.39	1.4e-05	2.73
ERRONEOUS ENCOUNTER--DISREGARD	Not Significant		0.005	1.69	0.39	1.2
Knee joint replacement	Not Significant		0.47	0.87	0.052	1.52
Care involving other physical therapy	Not Significant		0.00065	1.84	0.00072	2.13
Escherichia coli (E. coli) infection in conditions classified elsewhere and of unspecified site	Not Significant		6e-05	1.59	0.89	0.96
Other specified diseases of sebaceous glands	Not Significant		0.24	1.3	0.02	1.66
Acute myocardial infarction of unspecified site, initial episode of care	Not Significant		0.93	1.05	0.79	0.93
Hemorrhagic disorder due to intrinsic circulating anticoagulants	Not Significant		0.46	0.84	0.95	0.99
*Unknown	Not Significant		0.0023	2.17	1.8e-05	2.81
Diabetes mellitus without mention of complication, type II or unspecified type, uncontrolled	Not Significant		0.64	1.12	0.74	1.09
Observation and evaluation for other specified suspected conditions	Not Significant		0.26	1.22	0.79	1.07
Other disorders of urethra and urinary tract	Significant (Females)		6.2e-09	2.33	0.00065	2.19
Rhinitis allergic	Not Significant		0.14	1.31	0.95	1.03
General medical examination	Not Significant		0.46	1.18	0.53	1.16
Nonspecific abnormal findings in stool contents	Not Significant		0.32	1.21	0.65	0.9
Conjunctivitis, unspecified	Not Significant		0.35	1.19	0.83	1.07
Failure, to thrive	Significant (Females)		1.4e-06	2.38	0.00073	2.29
Other specified gastritis, without mention of hemorrhage	Not Significant		0.63	1.16	0.45	1.2
Personal History of Venous Thrombosis and Embolism	Not Significant		0.95	1.01	0.95	1.01
Appendectomy	Not Significant		0.28	0.83	0.22	1.34
Ulcer, decubitus	Not Significant		1.3e-05	2.05	0.36	1.24
Carcinoma, basal cell	Not Significant		0.91	1.05	0.82	1.07
Diabetes, adult onset	Not Significant		0.17	1.32	0.031	1.69
Pain back	Not Significant		0.27	1.24	0.039	1.64
Pain, lower back	Not Significant		0.047	1.43	0.84	0.94
Thyrotoxicosis without mention of goiter or other cause, and without mention of thyrotoxic crisis or storm	Not Significant		0.0013	1.73	0.049	1.61
Screen for condition NEC	Not Significant		0.19	1.44	0.22	1.35
Asphyxia and hypoxemia	Not Significant		0.78	0.9	0.52	1.19
Other Psoriasis	Not Significant		0.3	0.8	0.12	0.71
Angina	Not Significant		0.072	0.65	0.98	1.03
Epilepsy, unspecified, without mention of intractable epilepsy	Not Significant		0.0092	2.05	4.4e-05	3.23
Other abdomen/pelvis symp	Not Significant		0.92	1.03	0.51	1.2
Convulsions	Not Significant		0.012	1.87	0.059	1.64
Cellulitis and Abscess of Other Specified Sites	Not Significant		0.00028	2.06	0.013	1.97
Hip fracture	Significant (Females)		5.7e-13	3.07	0.0045	2.2
Open-angle glaucoma, unspecified	Not Significant		0.063	1.49	0.9	0.95
Attention to surgical dressings and sutures	Not Significant		0.67	1.16	0.0058	2.22
Unspecified Adverse Effect of Drug, Medicinal and Biological Substance	Not Significant		0.11	0.67	0.00075	0.48
Background diabetic retinopathy	Not Significant		0.083	0.69	0.21	0.73
Pressure ulcer, lower back(707.03)	Not Significant		1.9e-05	3.21	0.001	2.67
Long-term (current) use of other medications	Not Significant		0.22	0.76	0.055	0.63
Glaucoma, suspect	Not Significant		0.73	0.9	0.5	1.23
Ulcer of lower limbs, except pressure ulcer	Not Significant		0.14	1.37	0.89	1.07
Other specified disorders of skin	Not Significant		0.76	1.12	0.82	1.1
Deficiency, vitamin B12	Not Significant		4.3e-06	3.28	0.013	2.15
Transplant, liver	Not Significant		0.0011	0	0.0039	0
